# Supplementary material for: Protein-truncating variants in BSN are associated with severe adult-onset obesity, type 2 diabetes and fatty liver disease
Source: Nat Genet. 2024 Apr 4;56(4):579–84. doi: 10.1038/s41588-024-01694-x (PMC11018524; doi:10.1038/s41588-024-01694-x)
Supplement: Supplementary file 3 — Supplementary Tables 1−16. [file 41588_2024_1694_MOESM3_ESM.xlsx]

## Sheet: Titles
List of Supplementary Tables:
Supplementary Table 1	Rare variant gene-burden test statistics for ExWAS genes associated with BMI (P<1.33x10-6) from BOLT-LMM algorithm using a linear mixed model (LMM, two-sided). The significance threshold is P<1.33x10-6 (0.05/37,691) after Bonferroni correction.
Supplementary Table 2	GWAS associations from BOLT-LMM algorithm using a linear mixed model (LMM, two-sided) at ExWAS loci.
Supplementary Table 3	Rare variant gene-burden test statistics from BOLT-LMM algorithm using a linear mixed model (LMM, two-sided) for other genes at GWAS loci.
Supplementary Table 4	Description of replication cohorts (MCPS and PGR), rare variant gene-burden test statistics from linear regression model (two-sided, unadjusted) and meta-analysis results using two-sided z-test in replication cohorts and the characteristics of 3 BSN pLOF variant carriers from SCOOP
Supplementary Table 5	Individual rare variant associations from BOLT-LMM algorithm using a linear mixed model (LMM, two-sided) in BSN and APBA1
Supplementary Table 6	Leave-one-out gene burden association analyses from linear regression model (two-sided, unadjusted) for APBA1 and BSN
Supplementary Table 7	APBA1 and BSN HC PTV and BSN common variant associations with anthropometry and T2D from linear regression model (two-sided, unadjusted)
Supplementary Table 8	Diseases significantly associated with APBA1 and BSN HC PTV from PheWAS analysis
Supplementary Table 9	APBA1 and BSN HC PTV and BSN common variant associations with 1,463 normalised protein concentrations in plasma from linear regression model (two-sided) . The significance threshold is P<3.42 x10-5 (0.05/1,463) after Bonferroni correction.
Supplementary Table 10	GWAS BMI signals proximal to genes encoding associated proteins from BOLT-LMM algorithm using a linear mixed model (LMM, two-sided) .
Supplementary Table 11	Marker genes for all cell clusters identified by single-nucleus RNA Sequencing, determined using Wilcoxon's rank-sum test and receiver-operating curve (ROC) analyses. Adjustment of p-values was performed using Bonferroni correction based on the total number of genes in the dataset.
Supplementary Table 12	Differential expression between BSN WT and BSN+/- cells, determined by cluster Negative Binomial GLM fitting and Wald statistics with the help of the DESeq2 package. The p-values attained by the Wald test were corrected for multiple testing using the Benjamini and Hochberg method to generate adjusted p-values.
Supplementary Table 13	Gene-set enrichment (in MAGMA, one-sided, unadjusted) between coding variants in genes from different expression clusters and BMI GWAS.
Supplementary Table 14	Gene-level common coding variant associations (MAGMA, one-sided, unadjusted) with BMI, for differentially-expressed genes
Supplementary Table 15	Pathway enrichment analysis based on genes that were differentially expressed (in BSN +/- vs. WT cells) across all neuronal clusters, using the Metascape hypergeometric test and Benjamini-Hochberg p-value correction algorithm
Supplementary Table 16	Oligonucleotide sequences used for BSN+/- gene editing

## Sheet: 1
ENST	chrom	start	end	SYMBOL	MASK	AC	A1FREQ	BETA (kg/m2)	SE	P_BOLT_LMM_INF
ENST00000299766	18	60371062	60372775	MC4R	MISS_REVEL0_5	742	0.000884032	1.69006	0.161907	1.7e-25
ENST00000299766	18	60371062	60372775	MC4R	HC_PTV	191	0.000227561	2.48949	0.318904	5.9e-15
ENST00000299766	18	60371062	60372775	MC4R	MISS_REVEL0_7	365	0.000434868	1.70127	0.230745	1.7e-13
ENST00000679879	4	122152331	122362758	KIAA1109	HC_PTV	681	0.000811356	0.98671	0.168438	4.7e-09
ENST00000380516	15	58879050	58933679	SLTM	HC_PTV	75	8.93563e-05	2.9118	0.509054	1.1e-08
ENST00000296452	3	49554477	49671549	BSN	HC_PTV	65	7.74422e-05	3.04935	0.543348	2e-08
ENST00000311106	5	96390333	96434143	PCSK1	HC_PTV	105	0.000125099	2.24412	0.42834	1.6e-07
ENST00000448790	14	21476597	21499175	TOX4	HC_PTV	39	4.64653e-05	3.60892	0.705555	3.1e-07
ENST00000265381	9	69427532	69672371	APBA1	HC_PTV	111	0.000132247	2.08292	0.417545	6.1e-07
ENST00000357324	19	19645198	19663676	ATP13A1	HC_PTV	139	0.000165607	1.82298	0.37404	1.1e-06
ENST00000372901	6	42564029	42693505	UBR2	HC_PTV	116	0.000138204	1.9795	0.407933	1.2e-06
ENST00000311106	5	96390333	96434143	PCSK1	MISS_REVEL0_5	1515	0.001805	0.48476	0.11296	1.8e-05
ENST00000311106	5	96390333	96434143	PCSK1	MISS_REVEL0_7	1111	0.00132367	0.496017	0.131844	0.00017
ENST00000380516	15	58879050	58933679	SLTM	MISS_REVEL0_7	12	1.4297e-05	-2.57213	1.27255	0.043
ENST00000372901	6	42564029	42693505	UBR2	MISS_REVEL0_7	122	0.000145353	0.803441	0.397767	0.043
ENST00000357324	19	19645198	19663676	ATP13A1	MISS_REVEL0_5	1804	0.00214932	0.20706	0.104034	0.047
ENST00000448790	14	21476597	21499175	TOX4	MISS_REVEL0_5	9	1.07228e-05	-2.59616	1.46875	0.077
ENST00000296452	3	49554477	49671549	BSN	MISS_REVEL0_5	444	0.00052899	0.340836	0.208055	0.1
ENST00000679879	4	122152331	122362758	KIAA1109	MISS_REVEL0_5	916	0.00109134	0.223513	0.145274	0.12
ENST00000372901	6	42564029	42693505	UBR2	MISS_REVEL0_5	732	0.000872118	0.253172	0.162507	0.12
ENST00000357324	19	19645198	19663676	ATP13A1	MISS_REVEL0_7	754	0.000898329	0.217702	0.160743	0.18
ENST00000679879	4	122152331	122362758	KIAA1109	MISS_REVEL0_7	171	0.000203732	0.406928	0.33593	0.23
ENST00000265381	9	69427532	69672371	APBA1	MISS_REVEL0_7	101	0.000120333	0.382227	0.437736	0.38
ENST00000448790	14	21476597	21499175	TOX4	MISS_REVEL0_7	2	2.38284e-06	-2.22811	3.11549	0.47
ENST00000265381	9	69427532	69672371	APBA1	MISS_REVEL0_5	494	0.00058856	0.0859411	0.198064	0.66
ENST00000380516	15	58879050	58933679	SLTM	MISS_REVEL0_5	439	0.000523032	0.0650121	0.210525	0.76
ENST00000296452	3	49554477	49671549	BSN	MISS_REVEL0_7	9	1.07228e-05	0.279582	1.46011	0.85

## Sheet: 2
	UKB BMI							Signal lookup in Locke et al.							eQTL colocalisation with UKB BMI
Gene	SNP	Chr_Pos_A1_A0	Distance from gene (bp)	A1FREQ	BETA	SE	P_BOLT_LMM	rsid	proxy R2	Chr_Pos_A1_A0	A1FREQ	BETA	SE	P-value	dataset	h0.pp	h1.pp	h2.pp	h3.pp	h4.pp	coloc lead SNP (chr_pos_a0_a1)	lead SNP direction	lead SNP R2 with GWAS signal
BSN	rs9843653	3:49920571_T_C	211589	0.485946	-0.13028	0.00925857	9.5e-46	rs2681781	0.99	3:49898273_A_G	0.4417	-0.0144	0.0031	3.808e-06	eQTLGen	2.39023e-19	2.55274e-07	1.94748e-13	0.207196	0.792804	3_49722356_G_A	Exp-GWAS-	0.256047
ATP13A1	rs72999063	19:19380596_G_T	375410	0.83891	0.0922536	0.0126634	3.2e-13	rs6511027	0.999558	19:19391851_C_T	0.8167	0.015	0.0043	0.0004418	eQTLGen	0	0	0.00453467	0.330827	0.664638	19_19786099_A_G	Exp-GWAS+	<5%

## Sheet: 3
GWAS locus	Gene name	Phenotype	Variant collapsing mask	AC	Beta	SE	P
ATP13A1 (rs72999063)	NCAN	BMI	HC_PTV-MAF_01	132	1.41125	0.383715	0.00024
ATP13A1 (rs72999063)	SUGP1	BMI	MISS_REVEL0_5-MAF_01	52	1.07345	0.611292	0.079
ATP13A1 (rs72999063)	LPAR2	BMI	HC_PTV-MAF_01	77	-0.841698	0.50237	0.094
ATP13A1 (rs72999063)	SUGP1	BMI	HC_PTV-MAF_01	58	-0.95529	0.578816	0.099
ATP13A1 (rs72999063)	COMP	BMI	MISS_REVEL0_7-MAF_01	815	0.231488	0.154554	0.13
ATP13A1 (rs72999063)	COMP	BMI	MISS_REVEL0_5-MAF_01	1444	0.170986	0.116208	0.14
ATP13A1 (rs72999063)	BORCS8	BMI	MISS_REVEL0_5-MAF_01	36	-1.04948	0.734673	0.15
ATP13A1 (rs72999063)	MEF2B	BMI	MISS_REVEL0_5-MAF_01	244	0.394481	0.282268	0.16
ATP13A1 (rs72999063)	YJEFN3	BMI	MISS_REVEL0_7-MAF_01	90	0.646747	0.464679	0.16
ATP13A1 (rs72999063)	NDUFA13	BMI	MISS_REVEL0_5-MAF_01	543	-0.252162	0.189321	0.18
ATP13A1 (rs72999063)	DDX49	BMI	MISS_REVEL0_7-MAF_01	189	-0.418049	0.320695	0.19
ATP13A1 (rs72999063)	SLC25A42	BMI	MISS_REVEL0_7-MAF_01	702	-0.213375	0.166504	0.2
ATP13A1 (rs72999063)	LPAR2	BMI	MISS_REVEL0_7-MAF_01	59	-0.679941	0.573894	0.24
ATP13A1 (rs72999063)	DDX49	BMI	MISS_REVEL0_5-MAF_01	486	-0.228955	0.200064	0.25
ATP13A1 (rs72999063)	CERS1	BMI	MISS_REVEL0_7-MAF_01	188	-0.358378	0.321556	0.27
ATP13A1 (rs72999063)	CILP2	BMI	MISS_REVEL0_5-MAF_01	633	-0.193914	0.175363	0.27
ATP13A1 (rs72999063)	HOMER3	BMI	MISS_REVEL0_5-MAF_01	374	0.241138	0.228025	0.29
ATP13A1 (rs72999063)	TMEM161A	BMI	HC_PTV-MAF_01	153	0.377061	0.356421	0.29
ATP13A1 (rs72999063)	TM6SF2	BMI	MISS_REVEL0_5-MAF_01	431	0.214713	0.212433	0.31
ATP13A1 (rs72999063)	PBX4	BMI	HC_PTV-MAF_01	230	0.289116	0.290729	0.32
ATP13A1 (rs72999063)	RFXANK	BMI	HC_PTV-MAF_01	70	0.520477	0.526891	0.32
ATP13A1 (rs72999063)	GDF1	BMI	MISS_REVEL0_5-MAF_01	323	0.237353	0.245364	0.33
ATP13A1 (rs72999063)	NCAN	BMI	MISS_REVEL0_7-MAF_01	83	-0.471425	0.483871	0.33
ATP13A1 (rs72999063)	CILP2	BMI	HC_PTV-MAF_01	237	0.274676	0.286552	0.34
ATP13A1 (rs72999063)	COPE	BMI	MISS_REVEL0_5-MAF_01	236	-0.256548	0.287012	0.37
ATP13A1 (rs72999063)	CERS1	BMI	MISS_REVEL0_5-MAF_01	571	0.160849	0.184603	0.38
ATP13A1 (rs72999063)	HOMER3	BMI	HC_PTV-MAF_01	78	-0.432789	0.499137	0.39
ATP13A1 (rs72999063)	NR2C2AP	BMI	MISS_REVEL0_7-MAF_01	51	-0.47302	0.617259	0.44
ATP13A1 (rs72999063)	ARMC6	BMI	MISS_REVEL0_5-MAF_01	161	-0.259407	0.34746	0.46
ATP13A1 (rs72999063)	NR2C2AP	BMI	HC_PTV-MAF_01	72	-0.363435	0.519514	0.48
ATP13A1 (rs72999063)	COMP	BMI	HC_PTV-MAF_01	367	0.153164	0.230187	0.51
ATP13A1 (rs72999063)	GMIP	BMI	HC_PTV-MAF_01	182	-0.216002	0.326803	0.51
ATP13A1 (rs72999063)	PBX4	BMI	MISS_REVEL0_5-MAF_01	719	0.109336	0.164531	0.51
ATP13A1 (rs72999063)	MAU2	BMI	MISS_REVEL0_5-MAF_01	126	-0.254159	0.392741	0.52
ATP13A1 (rs72999063)	CRTC1	BMI	MISS_REVEL0_5-MAF_01	39	-0.438168	0.705875	0.53
ATP13A1 (rs72999063)	MEF2B	BMI	MISS_REVEL0_7-MAF_01	76	-0.31648	0.505661	0.53
ATP13A1 (rs72999063)	SUGP2	BMI	HC_PTV-MAF_01	34	0.47264	0.755965	0.53
ATP13A1 (rs72999063)	NDUFA13	BMI	HC_PTV-MAF_01	143	-0.224531	0.368664	0.54
ATP13A1 (rs72999063)	HOMER3	BMI	MISS_REVEL0_7-MAF_01	238	0.148717	0.2858	0.6
ATP13A1 (rs72999063)	NCAN	BMI	MISS_REVEL0_5-MAF_01	354	-0.123667	0.234381	0.6
ATP13A1 (rs72999063)	GDF1	BMI	HC_PTV-MAF_01	217	-0.141569	0.299303	0.64
ATP13A1 (rs72999063)	GMIP	BMI	MISS_REVEL0_5-MAF_01	183	-0.152966	0.325929	0.64
ATP13A1 (rs72999063)	DDX49	BMI	HC_PTV-MAF_01	308	0.112302	0.251257	0.65
ATP13A1 (rs72999063)	TSSK6	BMI	MISS_REVEL0_5-MAF_01	43	0.29792	0.672239	0.66
ATP13A1 (rs72999063)	CILP2	BMI	MISS_REVEL0_7-MAF_01	227	0.122859	0.292663	0.67
ATP13A1 (rs72999063)	UPF1	BMI	MISS_REVEL0_7-MAF_01	235	-0.12276	0.287616	0.67
ATP13A1 (rs72999063)	NR2C2AP	BMI	MISS_REVEL0_5-MAF_01	70	-0.213489	0.526884	0.69
ATP13A1 (rs72999063)	SLC25A42	BMI	HC_PTV-MAF_01	60	0.22408	0.569094	0.69
ATP13A1 (rs72999063)	SLC25A42	BMI	MISS_REVEL0_5-MAF_01	860	-0.0600347	0.150467	0.69
ATP13A1 (rs72999063)	TM6SF2	BMI	HC_PTV-MAF_01	138	-0.148582	0.37528	0.69
ATP13A1 (rs72999063)	RFXANK	BMI	MISS_REVEL0_7-MAF_01	146	-0.132085	0.364872	0.72
ATP13A1 (rs72999063)	GMIP	BMI	MISS_REVEL0_7-MAF_01	74	-0.177288	0.512472	0.73
ATP13A1 (rs72999063)	GATAD2A	BMI	MISS_REVEL0_5-MAF_01	41	-0.227324	0.688421	0.74
ATP13A1 (rs72999063)	TMEM161A	BMI	MISS_REVEL0_7-MAF_01	91	-0.153114	0.462122	0.74
ATP13A1 (rs72999063)	PBX4	BMI	MISS_REVEL0_7-MAF_01	87	0.142563	0.472625	0.76
ATP13A1 (rs72999063)	COPE	BMI	HC_PTV-MAF_01	65	-0.1535	0.546782	0.78
ATP13A1 (rs72999063)	COPE	BMI	MISS_REVEL0_7-MAF_01	58	0.150301	0.578823	0.8
ATP13A1 (rs72999063)	YJEFN3	BMI	HC_PTV-MAF_01	46	-0.146804	0.649959	0.82
ATP13A1 (rs72999063)	GDF1	BMI	MISS_REVEL0_7-MAF_01	206	0.0618138	0.307207	0.84
ATP13A1 (rs72999063)	TMEM161A	BMI	MISS_REVEL0_5-MAF_01	1245	0.02518	0.125111	0.84
ATP13A1 (rs72999063)	HAPLN4	BMI	MISS_REVEL0_5-MAF_01	85	-0.0924006	0.47815	0.85
ATP13A1 (rs72999063)	YJEFN3	BMI	MISS_REVEL0_5-MAF_01	232	-0.0517522	0.289471	0.86
ATP13A1 (rs72999063)	RFXANK	BMI	MISS_REVEL0_5-MAF_01	222	0.0463427	0.295923	0.88
ATP13A1 (rs72999063)	MEF2B	BMI	HC_PTV-MAF_01	37	-0.102728	0.724676	0.89
ATP13A1 (rs72999063)	NDUFA13	BMI	MISS_REVEL0_7-MAF_01	255	-0.0345563	0.276197	0.9
ATP13A1 (rs72999063)	UPF1	BMI	MISS_REVEL0_5-MAF_01	542	-0.0231122	0.189461	0.9
ATP13A1 (rs72999063)	LPAR2	BMI	MISS_REVEL0_5-MAF_01	85	-0.0451778	0.47815	0.92
ATP13A1 (rs72999063)	ARMC6	BMI	MISS_REVEL0_7-MAF_01	30	-0.0523873	0.804799	0.95
ATP13A1 (rs72999063)	HAPLN4	BMI	HC_PTV-MAF_01	43	0.0269903	0.672229	0.97
ATP13A1 (rs72999063)	ARMC6	BMI	HC_PTV-MAF_01	164	-0.0103099	0.344268	0.98
ATP13A1 (rs72999063)	ZNF101	BMI	HC_PTV-MAF_01	156	-0.00902819	0.352976	0.98
BSN (rs9843653)	IFRD2	BMI	MISS_REVEL0_5-MAF_01	1585	-0.366697	0.110237	0.00088
BSN (rs9843653)	IFRD2	BMI	MISS_REVEL0_7-MAF_01	803	-0.45782	0.154685	0.0031
BSN (rs9843653)	TMEM115	BMI	HC_PTV-MAF_01	47	1.56093	0.638781	0.015
BSN (rs9843653)	CYB561D2	BMI	MISS_REVEL0_5-MAF_01	139	0.886584	0.371493	0.017
BSN (rs9843653)	RBM5	BMI	MISS_REVEL0_5-MAF_01	39	1.66792	0.701218	0.017
BSN (rs9843653)	IP6K1	BMI	MISS_REVEL0_5-MAF_01	65	1.26422	0.543188	0.02
BSN (rs9843653)	RBM6	BMI	HC_PTV-MAF_01	34	1.65238	0.751008	0.028
BSN (rs9843653)	CAMKV	BMI	MISS_REVEL0_5-MAF_01	48	1.32299	0.632082	0.036
BSN (rs9843653)	HYAL3	BMI	MISS_REVEL0_5-MAF_01	408	0.441856	0.216897	0.042
BSN (rs9843653)	GNAT1	BMI	MISS_REVEL0_5-MAF_01	1434	0.230496	0.115836	0.047
BSN (rs9843653)	HYAL1	BMI	HC_PTV-MAF_01	63	-1.04352	0.551733	0.059
BSN (rs9843653)	TCTA	BMI	MISS_REVEL0_5-MAF_01	35	-1.29109	0.740232	0.081
BSN (rs9843653)	CYB561D2	BMI	HC_PTV-MAF_01	204	0.508864	0.306658	0.097
BSN (rs9843653)	HYAL1	BMI	MISS_REVEL0_5-MAF_01	448	0.339245	0.206996	0.1
BSN (rs9843653)	MON1A	BMI	HC_PTV-MAF_01	174	0.534534	0.332031	0.11
BSN (rs9843653)	NICN1	BMI	HC_PTV-MAF_01	49	-1.00137	0.625591	0.11
BSN (rs9843653)	AMT	BMI	HC_PTV-MAF_01	113	0.624343	0.411987	0.13
BSN (rs9843653)	SEMA3B	BMI	HC_PTV-MAF_01	847	0.220471	0.150616	0.14
BSN (rs9843653)	GNAT1	BMI	MISS_REVEL0_7-MAF_01	915	0.209123	0.144922	0.15
BSN (rs9843653)	RASSF1	BMI	HC_PTV-MAF_01	120	-0.575869	0.399791	0.15
BSN (rs9843653)	SEMA3F	BMI	MISS_REVEL0_5-MAF_01	235	0.374362	0.285734	0.19
BSN (rs9843653)	TMEM115	BMI	MISS_REVEL0_7-MAF_01	48	-0.770311	0.632074	0.22
BSN (rs9843653)	RBM6	BMI	MISS_REVEL0_5-MAF_01	110	-0.494932	0.417572	0.24
BSN (rs9843653)	NPRL2	BMI	MISS_REVEL0_5-MAF_01	641	-0.199324	0.173211	0.25
BSN (rs9843653)	UBA7	BMI	MISS_REVEL0_5-MAF_01	1088	-0.151506	0.132943	0.25
BSN (rs9843653)	GNAI2	BMI	MISS_REVEL0_7-MAF_01	133	0.423092	0.379795	0.27
BSN (rs9843653)	APEH	BMI	HC_PTV-MAF_01	122	-0.43261	0.39651	0.28
BSN (rs9843653)	TRAIP	BMI	HC_PTV-MAF_01	231	0.311518	0.288205	0.28
BSN (rs9843653)	UBA7	BMI	MISS_REVEL0_7-MAF_01	409	-0.235173	0.216636	0.28
BSN (rs9843653)	GNAT1	BMI	HC_PTV-MAF_01	219	0.31183	0.295978	0.29
BSN (rs9843653)	MST1R	BMI	HC_PTV-MAF_01	1548	-0.114922	0.111502	0.3
BSN (rs9843653)	ZMYND10	BMI	HC_PTV-MAF_01	167	0.345501	0.338918	0.31
BSN (rs9843653)	TMEM115	BMI	MISS_REVEL0_5-MAF_01	131	-0.382241	0.382649	0.32
BSN (rs9843653)	UBA7	BMI	HC_PTV-MAF_01	844	-0.147359	0.150894	0.33
BSN (rs9843653)	ZMYND10	BMI	MISS_REVEL0_7-MAF_01	73	-0.493082	0.512554	0.34
BSN (rs9843653)	CACNA2D2	BMI	MISS_REVEL0_5-MAF_01	810	-0.144741	0.154009	0.35
BSN (rs9843653)	NPRL2	BMI	MISS_REVEL0_7-MAF_01	556	-0.175558	0.185986	0.35
BSN (rs9843653)	NAA80	BMI	MISS_REVEL0_5-MAF_01	300	0.233091	0.252922	0.36
BSN (rs9843653)	GNAI2	BMI	MISS_REVEL0_5-MAF_01	290	0.22396	0.257241	0.38
BSN (rs9843653)	RNF123	BMI	MISS_REVEL0_7-MAF_01	297	-0.223612	0.254183	0.38
BSN (rs9843653)	AMT	BMI	MISS_REVEL0_7-MAF_01	1405	0.100088	0.117022	0.39
BSN (rs9843653)	NAA80	BMI	HC_PTV-MAF_01	146	0.276582	0.362469	0.45
BSN (rs9843653)	APEH	BMI	MISS_REVEL0_5-MAF_01	200	0.224318	0.30971	0.47
BSN (rs9843653)	IFRD2	BMI	HC_PTV-MAF_01	170	-0.24093	0.335921	0.47
BSN (rs9843653)	LSMEM2	BMI	HC_PTV-MAF_01	418	0.155359	0.214291	0.47
BSN (rs9843653)	SEMA3F	BMI	MISS_REVEL0_7-MAF_01	41	0.487957	0.683903	0.48
BSN (rs9843653)	MON1A	BMI	MISS_REVEL0_5-MAF_01	299	0.170643	0.253341	0.5
BSN (rs9843653)	CACNA2D2	BMI	HC_PTV-MAF_01	41	-0.450724	0.683903	0.51
BSN (rs9843653)	RASSF1	BMI	MISS_REVEL0_5-MAF_01	308	0.159948	0.249604	0.52
BSN (rs9843653)	INKA1	BMI	MISS_REVEL0_5-MAF_01	311	-0.1579	0.248405	0.53
BSN (rs9843653)	TRAIP	BMI	MISS_REVEL0_5-MAF_01	78	-0.310094	0.495863	0.53
BSN (rs9843653)	HYAL1	BMI	MISS_REVEL0_7-MAF_01	193	0.189374	0.315274	0.55
BSN (rs9843653)	MST1	BMI	MISS_REVEL0_5-MAF_01	1879	0.0592437	0.101257	0.56
BSN (rs9843653)	CDHR4	BMI	HC_PTV-MAF_01	299	-0.143374	0.253338	0.57
BSN (rs9843653)	HYAL3	BMI	HC_PTV-MAF_01	165	0.194239	0.340972	0.57
BSN (rs9843653)	DAG1	BMI	MISS_REVEL0_5-MAF_01	691	0.0928871	0.166719	0.58
BSN (rs9843653)	GMPPB	BMI	MISS_REVEL0_5-MAF_01	1374	0.0647591	0.11833	0.58
BSN (rs9843653)	RNF123	BMI	HC_PTV-MAF_01	189	-0.17709	0.31859	0.58
BSN (rs9843653)	AMT	BMI	MISS_REVEL0_5-MAF_01	1929	0.0534503	0.0999336	0.59
BSN (rs9843653)	HYAL2	BMI	MISS_REVEL0_7-MAF_01	89	-0.246556	0.46421	0.6
BSN (rs9843653)	RNF123	BMI	MISS_REVEL0_5-MAF_01	893	-0.0769679	0.146695	0.6
BSN (rs9843653)	NICN1	BMI	MISS_REVEL0_5-MAF_01	48	0.312074	0.632076	0.62
BSN (rs9843653)	HYAL2	BMI	MISS_REVEL0_5-MAF_01	405	0.0951244	0.217693	0.66
BSN (rs9843653)	CDHR4	BMI	MISS_REVEL0_7-MAF_01	37	0.306151	0.719922	0.67
BSN (rs9843653)	INKA1	BMI	HC_PTV-MAF_01	76	0.215905	0.502337	0.67
BSN (rs9843653)	CACNA2D2	BMI	MISS_REVEL0_7-MAF_01	314	-0.0977561	0.24721	0.69
BSN (rs9843653)	MST1	BMI	MISS_REVEL0_7-MAF_01	1047	-0.0538358	0.135503	0.69
BSN (rs9843653)	RASSF1	BMI	MISS_REVEL0_7-MAF_01	99	0.168836	0.440158	0.7
BSN (rs9843653)	ZMYND10	BMI	MISS_REVEL0_5-MAF_01	123	-0.151588	0.394888	0.7
BSN (rs9843653)	MST1R	BMI	MISS_REVEL0_5-MAF_01	816	0.0549003	0.153447	0.72
BSN (rs9843653)	GMPPB	BMI	MISS_REVEL0_7-MAF_01	783	0.0537542	0.15664	0.73
BSN (rs9843653)	TUSC2	BMI	MISS_REVEL0_5-MAF_01	37	0.24904	0.719912	0.73
BSN (rs9843653)	DAG1	BMI	MISS_REVEL0_7-MAF_01	327	0.0736967	0.242251	0.76
BSN (rs9843653)	AMIGO3	BMI	MISS_REVEL0_5-MAF_01	219	0.0791095	0.295978	0.79
BSN (rs9843653)	HYAL3	BMI	MISS_REVEL0_7-MAF_01	69	0.138595	0.527216	0.79
BSN (rs9843653)	CDHR4	BMI	MISS_REVEL0_5-MAF_01	266	-0.0681066	0.26858	0.8
BSN (rs9843653)	GMPPB	BMI	HC_PTV-MAF_01	86	0.105748	0.472245	0.82
BSN (rs9843653)	TRAIP	BMI	MISS_REVEL0_7-MAF_01	49	-0.130658	0.625614	0.83
BSN (rs9843653)	RBM5	BMI	HC_PTV-MAF_01	327	0.048751	0.242253	0.84
BSN (rs9843653)	MON1A	BMI	MISS_REVEL0_7-MAF_01	116	0.0775581	0.40663	0.85
BSN (rs9843653)	APEH	BMI	MISS_REVEL0_7-MAF_01	79	-0.0873738	0.492717	0.86
BSN (rs9843653)	HYAL2	BMI	HC_PTV-MAF_01	101	-0.0662786	0.435777	0.88
BSN (rs9843653)	MST1R	BMI	MISS_REVEL0_7-MAF_01	343	-0.0245555	0.236542	0.92
BSN (rs9843653)	SEMA3B	BMI	MISS_REVEL0_7-MAF_01	311	0.0162608	0.248402	0.95
BSN (rs9843653)	MST1	BMI	HC_PTV-MAF_01	373	-0.00990168	0.226836	0.97
BSN (rs9843653)	SEMA3B	BMI	MISS_REVEL0_5-MAF_01	593	-0.00114624	0.179953	0.99

## Sheet: 4
Biobank	N	% Women	Mean age	SD age	Mean BMI	SD BMI
MCPS	137059	67.26	52.6	13.26	29.04	5.08
PGR	36280	34.95	54.25	11.84	27.18	4.4
Gene	Biobank	Phenotype	Carriers	Non-carriers	Beta	SE	P-value	Het Q P-value
APBA1	MCPS	BMI	12	135400	0.32	1.45	0.827	NA
APBA1	PGR	BMI	8	31946	4.58	1.53	0.00282	NA
APBA1	Replication Meta-analysis	BMI	20	167346	2.33	1.05	0.0269	0.0435
ATP13A1	MCPS	BMI	20	135392	1	1.12	0.374	NA
ATP13A1	PGR	BMI	5	31949	-1.31	1.94	0.498	NA
ATP13A1	Replication Meta-analysis	BMI	25	167341	0.42	0.97	0.667	0.302
BSN	MCPS	BMI	22	135390	1.68	1.07	0.117	NA
BSN	PGR	BMI	10	31944	4.62	1.37	0.000761	NA
BSN	Replication Meta-analysis	BMI	32	167334	2.8	0.84	0.000937	0.0917
TOX4	MCPS	BMI	9	135403	2.6	1.68	0.121	NA
TOX4	PGR	BMI	18	31936	1	1.02	0.33	NA
TOX4	Replication Meta-analysis	BMI	27	167339	1.43	0.87	0.101	0.414
BMI - kg/m2
pLOF variant	Sex	Age (yrs)	BMI sds	Height sds	Family history of obesity	Developmental delay
Arg1276Ter	Male	7.6	3.8	3.6	Unknown	No
Arg1787Ter	Male	12.5	3.5	0.1	Obesity	No
Arg2925Ter	Male	3.3	5.9	2	Early onset obesity	Yes
24% of SCOOP sequenced had developmental delay

## Sheet: 5
Basic Info																																BMI
varID	CHROM	POS	REF	ALT	ogVarID	FILTER	AF	F_MISSING	AN	AC	MANE	ENST	ENSG	BIOTYPE	SYMBOL	CSQ	gnomAD_AF	CADD	REVEL	SIFT	POLYPHEN	LOFTEE	PARSED_CSQ	AA	AApos	MULTI	INDEL	MINOR	MAJOR	MAF	MAC	BOLT_MAF	CHISQ_LINREG	P_LINREG	BETA	SE	CHISQ_BOLT_LMM_INF	P_BOLT_LMM_INF	BOLT_AC
9:69431228:C:T	chr9	69431228	C	T	chr9_69431228_C_T	PASS	1.14832e-05	0.329768	609584	7	NM_001163.4	ENST00000265381	ENSG00000107282	protein_coding	APBA1	3_prime_UTR_variant	0	0.038	NA	NA	NA	NA	UTR	.	.	FALSE	FALSE	T	C	1.14832e-05	7	8.89604e-06	0.00470245	0.95	-0.845953	1.96711	0.184942	0.67	7
9:69431229:G:A	chr9	69431229	G	A	chr9_69431229_G_A	PASS	0.000202051	0.314353	623604	126	NM_001163.4	ENST00000265381	ENSG00000107282	protein_coding	APBA1	3_prime_UTR_variant	0.000139444	0.823	NA	NA	NA	NA	UTR	.	.	FALSE	FALSE	A	G	0.000202051	126	4.69531e-05	0.46872	0.49	0.540254	0.817049	0.43722	0.51	39
9:69431230:C:T	chr9	69431230	C	T	chr9_69431230_C_T	PASS	7.67052e-06	0.283301	651846	5	NM_001163.4	ENST00000265381	ENSG00000107282	protein_coding	APBA1	3_prime_UTR_variant	3.1001e-05	0.057	NA	NA	NA	NA	UTR	.	.	FALSE	FALSE	T	C	7.67052e-06	5	1.66364e-06	0.0133327	0.91	0.939116	4.39854	0.045585	0.83	1
9:69431231:G:A	chr9	69431231	G	A	chr9_69431231_G_A	PASS	8.05219e-05	0.276309	658206	53	NM_001163.4	ENST00000265381	ENSG00000107282	protein_coding	APBA1	3_prime_UTR_variant	1.54904e-05	5.267	NA	NA	NA	NA	UTR	.	.	FALSE	FALSE	A	G	8.05219e-05	53	1.48288e-05	0.401111	0.53	0.404625	1.46625	0.0761532	0.78	12
9:69431241:A:C	chr9	69431241	A	C	chr9_69431241_A_C	PASS	1.07966e-05	0.185308	740972	8	NM_001163.4	ENST00000265381	ENSG00000107282	protein_coding	APBA1	3_prime_UTR_variant	0	0.439	NA	NA	NA	NA	UTR	.	.	FALSE	FALSE	C	A	1.07966e-05	8	1.17048e-05	0.276003	0.6	0.645932	1.55515	0.172516	0.68	10
9:69431243:T:A	chr9	69431243	T	A	chr9_69431243_T_A	PASS	5.24233e-06	0.161067	763020	4	NM_001163.4	ENST00000265381	ENSG00000107282	protein_coding	APBA1	3_prime_UTR_variant	0	15.25	NA	NA	NA	NA	UTR	.	.	FALSE	FALSE	A	T	5.24233e-06	4	5.68263e-06	0.567768	0.45	1.48675	2.1993	0.456991	0.5	5
9:69431247:A:C	chr9	69431247	A	C	chr9_69431247_A_C	PASS	3.53242e-05	0.12848	792658	28	NM_001163.4	ENST00000265381	ENSG00000107282	protein_coding	APBA1	3_prime_UTR_variant	1.54919e-05	13.64	NA	NA	NA	NA	UTR	.	.	FALSE	FALSE	C	A	3.53242e-05	28	3.82902e-05	0.881744	0.35	-0.713505	0.831298	0.736683	0.39	32
9:69431252:A:G	chr9	69431252	A	G	chr9_69431252_A_G	PASS	1.21607e-06	0.0958646	822322	1	NM_001163.4	ENST00000265381	ENSG00000107282	protein_coding	APBA1	3_prime_UTR_variant	1.54914e-05	16.18	NA	NA	NA	NA	UTR	.	.	FALSE	FALSE	G	A	1.21607e-06	1	1.31818e-06	2.20203	0.14	6.04406	4.39852	1.88819	0.17	1
9:69431254:A:C	chr9	69431254	A	C	chr9_69431254_A_C	PASS	1.21318e-06	0.0937096	824282	1	NM_001163.4	ENST00000265381	ENSG00000107282	protein_coding	APBA1	3_prime_UTR_variant	0	17.6	NA	NA	NA	NA	UTR	.	.	FALSE	FALSE	C	A	1.21318e-06	1	1.3148e-06	0.301089	0.58	-3.29005	4.39852	0.55949	0.45	1
9:69431255:C:T	chr9	69431255	C	T	chr9_69431255_C_T	PASS	1.06922e-05	0.0745169	841738	9	NM_001163.4	ENST00000265381	ENSG00000107282	protein_coding	APBA1	3_prime_UTR_variant	0	15.7	NA	NA	NA	NA	UTR	.	.	FALSE	FALSE	T	C	1.06922e-05	9	1.02998e-05	0.463941	0.5	-1.08101	1.55514	0.483189	0.49	9
9:69431261:T:G	chr9	69431261	T	G	chr9_69431261_T_G	PASS	1.05006e-05	0.0576309	857096	9	NM_001163.4	ENST00000265381	ENSG00000107282	protein_coding	APBA1	3_prime_UTR_variant	0	16.06	NA	NA	NA	NA	UTR	.	.	FALSE	FALSE	G	T	1.05006e-05	9	1.01154e-05	1.38992	0.24	1.70946	1.55515	1.2083	0.27	8
9:69431264:A:G	chr9	69431264	A	G	chr9_69431264_A_G	PASS	1.15141e-06	0.0450879	868504	1	NM_001163.4	ENST00000265381	ENSG00000107282	protein_coding	APBA1	3_prime_UTR_variant	0	16.95	NA	NA	NA	NA	UTR	.	.	FALSE	FALSE	G	A	1.15141e-06	1	1.24763e-06	0.391534	0.53	1.0362	4.3985	0.0554983	0.81	1
9:69431265:G:A	chr9	69431265	G	A	chr9_69431265_G_A	PASS	1.15042e-06	0.0442721	869246	1	NM_001163.4	ENST00000265381	ENSG00000107282	protein_coding	APBA1	3_prime_UTR_variant	0	17.48	NA	NA	NA	NA	UTR	.	.	FALSE	FALSE	A	G	1.15042e-06	1	1.24669e-06	1.51397	0.22	6.67986	4.3985	2.30635	0.13	1
9:69431267:A:T	chr9	69431267	A	T	chr9_69431267_A_T	PASS	1.13893e-06	0.0346296	878016	1	NM_001163.4	ENST00000265381	ENSG00000107282	protein_coding	APBA1	3_prime_UTR_variant	0	17.88	NA	NA	NA	NA	UTR	.	.	FALSE	FALSE	T	A	1.13893e-06	1	1.23415e-06	0.10939	0.74	0.128959	4.39852	0.00085959	0.98	1
9:69431268:C:T	chr9	69431268	C	T	chr9_69431268_C_T	PASS	5.67384e-06	0.031087	881238	5	NM_001163.4	ENST00000265381	ENSG00000107282	protein_coding	APBA1	3_prime_UTR_variant	0	16.39	NA	NA	NA	NA	UTR	.	.	FALSE	FALSE	T	C	5.67384e-06	5	4.9186e-06	1.30222	0.25	-2.06871	2.19926	0.8848	0.35	4
9:69431269:G:A	chr9	69431269	G	A	chr9_69431269_G_A	PASS	3.50669e-05	0.0280238	884024	31	NM_001163.4	ENST00000265381	ENSG00000107282	protein_coding	APBA1	3_prime_UTR_variant	1.54842e-05	12.86	NA	NA	NA	NA	UTR	.	.	FALSE	FALSE	A	G	3.50669e-05	31	3.67712e-05	0.356938	0.55	0.193271	0.8031	0.0579154	0.81	31
9:69431271:GA:G	chr9	69431271	GA	G	chr9_69431271_GA_G	PASS	5.05803e-06	0.130499	790822	4	NM_001163.4	ENST00000265381	ENSG00000107282	protein_coding	APBA1	3_prime_UTR_variant	0	14.84	NA	NA	NA	NA	UTR	.	.	FALSE	TRUE	G	GA	5.05803e-06	4	5.48085e-06	1.15168	0.28	2.53566	2.19928	1.3293	0.25	5
9:69431273:AAC:A	chr9	69431273	AAC	A	chr9_69431275_C_T;chr9_69431273_AAC_A	PASS	2.49956e-06	0.120253	800140	2	NM_001163.4	ENST00000265381	ENSG00000107282	protein_coding	APBA1	3_prime_UTR_variant	0	15.19	NA	NA	NA	NA	UTR	.	.	TRUE	TRUE	A	AAC	2.49956e-06	2	2.70857e-06	0.0116935	0.91	-2.98045	3.11027	0.918262	0.34	2
9:69431275:C:T	chr9	69431275	C	T	chr9_69431275_C_T;chr9_69431273_AAC_A	PASS	3.38384e-06	0.0252289	886566	3	NM_001163.4	ENST00000265381	ENSG00000107282	protein_coding	APBA1	3_prime_UTR_variant	0	16.36	NA	NA	NA	NA	UTR	.	.	TRUE	FALSE	T	C	3.38384e-06	3	3.66659e-06	1.59326	0.21	2.32765	2.5395	0.840117	0.36	3
9:69431276:A:C	chr9	69431276	A	C	chr9_69431276_A_C;chr9_69431276_A_G	PASS	3.35116e-06	0.0157227	895212	3	NM_001163.4	ENST00000265381	ENSG00000107282	protein_coding	APBA1	3_prime_UTR_variant	0	17.38	NA	NA	NA	NA	UTR	.	.	TRUE	FALSE	C	A	3.35116e-06	3	3.63121e-06	0.0243028	0.88	-0.538373	2.53948	0.0449447	0.83	3
9:69431276:A:G	chr9	69431276	A	G	chr9_69431276_A_C;chr9_69431276_A_G	PASS	1.11705e-06	0.0157227	895212	1	NM_001163.4	ENST00000265381	ENSG00000107282	protein_coding	APBA1	3_prime_UTR_variant	0	17.5	NA	NA	NA	NA	UTR	.	.	TRUE	FALSE	G	A	1.11705e-06	1	1.2104e-06	0.00493077	0.94	-2.31421	4.3985	0.276818	0.6	1
9:69431279:A:G	chr9	69431279	A	G	chr9_69431279_A_G	PASS	2.22889e-06	0.0134182	897308	2	NM_001163.4	ENST00000265381	ENSG00000107282	protein_coding	APBA1	3_prime_UTR_variant	0	17.19	NA	NA	NA	NA	UTR	.	.	FALSE	FALSE	G	A	2.22889e-06	2	2.4151e-06	4.47558	0.034	5.65962	3.11025	3.31118	0.069	2
9:69431283:C:T	chr9	69431283	C	T	chr9_69431283_C_T	PASS	0.000230978	0.00988882	900518	208	NM_001163.4	ENST00000265381	ENSG00000107282	protein_coding	APBA1	3_prime_UTR_variant	0.000170358	15.72	NA	NA	NA	NA	UTR	.	.	FALSE	FALSE	T	C	0.000230978	208	0.00020456	1.11585	0.29	0.566578	0.337432	2.81934	0.093	172
9:69431284:G:A	chr9	69431284	G	A	chr9_69431284_G_A	PASS	4.44411e-06	0.0103836	900068	4	NM_001163.4	ENST00000265381	ENSG00000107282	protein_coding	APBA1	3_prime_UTR_variant	0	2.586	NA	NA	NA	NA	UTR	.	.	FALSE	FALSE	A	G	4.44411e-06	4	3.61189e-06	0.0465522	0.83	0.634109	2.53948	0.0623504	0.8	3
9:69431289:G:A	chr9	69431289	G	A	chr9_69431289_G_A	PASS	4.42961e-06	0.00714449	903014	4	NM_001163.4	ENST00000265381	ENSG00000107282	protein_coding	APBA1	3_prime_UTR_variant	0	16.42	NA	NA	NA	NA	UTR	.	.	FALSE	FALSE	A	G	4.42961e-06	4	4.80027e-06	0.00953777	0.92	-0.973009	2.19927	0.195739	0.66	4
9:69431290:G:A	chr9	69431290	G	A	chr9_69431290_G_A	PASS	1.10677e-06	0.00657715	903530	1	NM_001163.4	ENST00000265381	ENSG00000107282	protein_coding	APBA1	3_prime_UTR_variant	0	16.5	NA	NA	NA	NA	UTR	.	.	FALSE	FALSE	A	G	1.10677e-06	1	1.19937e-06	0.124967	0.72	1.35539	4.39875	0.0949439	0.76	1
9:69431302:T:C	chr9	69431302	T	C	chr9_69431302_T_C	PASS	0.000134339	0.00149971	908148	122	NM_001163.4	ENST00000265381	ENSG00000107282	protein_coding	APBA1	3_prime_UTR_variant	0.000201357	17.81	NA	NA	NA	NA	UTR	.	.	FALSE	FALSE	C	T	0.000134339	122	0.000141991	1.33177	0.25	-0.348056	0.403272	0.744906	0.39	119
9:69431304:C:T	chr9	69431304	C	T	chr9_69431304_C_T	PASS	1.10388e-06	0.00397356	905898	1	NM_001163.4	ENST00000265381	ENSG00000107282	protein_coding	APBA1	3_prime_UTR_variant	0	16.86	NA	NA	NA	NA	UTR	.	.	FALSE	FALSE	T	C	1.10388e-06	1	1.19617e-06	0.103274	0.75	-0.612577	4.3985	0.019396	0.89	1
9:69431306:T:C	chr9	69431306	T	C	chr9_69431306_T_C	PASS	2.20111e-06	0.000967552	908632	2	NM_001163.4	ENST00000265381	ENSG00000107282	protein_coding	APBA1	3_prime_UTR_variant	0	1.324	NA	NA	NA	NA	UTR	.	.	FALSE	FALSE	C	T	2.20111e-06	2	2.38515e-06	0.091157	0.76	0.0440519	3.11022	0.000200607	0.99	2
9:69431308:C:T	chr9	69431308	C	T	chr9_69431308_C_T	PASS	3.30236e-06	0.00117646	908442	3	NM_001163.4	ENST00000265381	ENSG00000107282	protein_coding	APBA1	3_prime_UTR_variant	0	14.04	NA	NA	NA	NA	UTR	.	.	FALSE	FALSE	T	C	3.30236e-06	3	3.5784e-06	0.00853777	0.93	1.16981	2.5395	0.212194	0.65	3
9:69431312:C:T	chr9	69431312	C	T	chr9_69431312_C_T	PASS	0.000133133	0.000708072	908868	121	NM_001163.4	ENST00000265381	ENSG00000107282	protein_coding	APBA1	3_prime_UTR_variant	9.29138e-05	2.295	NA	NA	NA	NA	UTR	.	.	FALSE	FALSE	T	C	0.000133133	121	0.00010492	4.10072	0.043	1.15949	0.468941	6.11359	0.013	88
9:69431313:G:A	chr9	69431313	G	A	chr9_69431313_G_A	PASS	3.19224e-05	0.00116546	908452	29	NM_001163.4	ENST00000265381	ENSG00000107282	protein_coding	APBA1	3_prime_UTR_variant	0	1.602	NA	NA	NA	NA	UTR	.	.	FALSE	FALSE	A	G	3.19224e-05	29	2.98196e-05	0.85777	0.35	-0.742142	0.879733	0.711661	0.4	25
9:69431314:C:T	chr9	69431314	C	T	chr9_69431314_C_T	PASS	4.73322e-05	0.00114347	908472	43	NM_001163.4	ENST00000265381	ENSG00000107282	protein_coding	APBA1	3_prime_UTR_variant	0	0.618	NA	NA	NA	NA	UTR	.	.	FALSE	FALSE	T	C	4.73322e-05	43	4.05541e-05	0.230047	0.63	-0.00248854	0.754372	1.08822e-05	1	34
9:69431315:G:A	chr9	69431315	G	A	chr9_69431315_G_A	PASS	2.20275e-05	0.00171301	907954	20	NM_001163.4	ENST00000265381	ENSG00000107282	protein_coding	APBA1	3_prime_UTR_variant	1.54842e-05	4.86	NA	NA	NA	NA	UTR	.	.	FALSE	FALSE	A	G	2.20275e-05	20	2.14822e-05	0.0102293	0.92	-0.0937238	1.03677	0.00817206	0.93	18
9:69431317:G:A	chr9	69431317	G	A	chr9_69431317_G_A	PASS	2.20022e-06	0.00056074	909002	2	NM_001163.4	ENST00000265381	ENSG00000107282	protein_coding	APBA1	3_prime_UTR_variant	0	2.401	NA	NA	NA	NA	UTR	.	.	FALSE	FALSE	A	G	2.20022e-06	2	2.38411e-06	0.273701	0.6	2.57217	3.11037	0.683873	0.41	2
9:69431322:C:T	chr9	69431322	C	T	chr9_69431322_C_T	PASS	1.20969e-05	0.000206704	909324	11	NM_001163.4	ENST00000265381	ENSG00000107282	protein_coding	APBA1	3_prime_UTR_variant	3.09703e-05	0.027	NA	NA	NA	NA	UTR	.	.	FALSE	FALSE	T	C	1.20969e-05	11	9.53327e-06	0.992898	0.32	-1.45501	1.55519	0.875318	0.35	8
9:69431323:G:A	chr9	69431323	G	A	chr9_69431323_G_A	PASS	0.000135285	0.000351837	909192	123	NM_001163.4	ENST00000265381	ENSG00000107282	protein_coding	APBA1	3_prime_UTR_variant	0.000123889	0.159	NA	NA	NA	NA	UTR	.	.	FALSE	FALSE	A	G	0.000135285	123	0.000107265	4.6806	0.031	0.833746	0.463704	3.23285	0.072	90
9:69431324:C:T	chr9	69431324	C	T	chr9_69431324_C_T	PASS	0.00221158	0.000228694	909304	2011	NM_001163.4	ENST00000265381	ENSG00000107282	protein_coding	APBA1	3_prime_UTR_variant	0.00269475	3.276	NA	NA	NA	NA	UTR	.	.	FALSE	FALSE	T	C	0.00221158	2011	0.00232143	4.79805	0.028	0.24421	0.099591	6.01293	0.014	1948
9:69431325:G:A	chr9	69431325	G	A	chr9_69431325_G_A	PASS	5.82994e-05	0.00045299	909100	53	NM_001163.4	ENST00000265381	ENSG00000107282	protein_coding	APBA1	3_prime_UTR_variant	4.64598e-05	8.707	NA	NA	NA	NA	UTR	.	.	FALSE	FALSE	A	G	5.82994e-05	53	1.43034e-05	0.0682589	0.79	0.179882	1.27007	0.0200596	0.89	12
9:69431329:A:G	chr9	69431329	A	G	chr9_69431329_A_G	PASS	1.09986e-06	0.000336444	909206	1	NM_001163.4	ENST00000265381	ENSG00000107282	protein_coding	APBA1	stop_lost	0	17.69	NA	NA	NA	NA	STOP_LOST	*/R	838	FALSE	FALSE	G	A	1.09986e-06	1	1.19182e-06	1.85059	0.17	7.05041	4.3985	2.56933	0.11	1
9:69431330:G:T	chr9	69431330	G	T	chr9_69431330_G_C;chr9_69431330_G_T	PASS	1.09965e-06	0.000142934	909382	1	NM_001163.4	ENST00000265381	ENSG00000107282	protein_coding	APBA1	synonymous_variant	0	7.599	NA	NA	NA	NA	SYN	I	837	TRUE	FALSE	T	G	1.09965e-06	1	1.19158e-06	1.45649	0.23	2.13076	4.39858	0.234662	0.63	1
9:69431340:G:A	chr9	69431340	G	A	chr9_69431340_G_A	PASS	1.09953e-06	3.73827e-05	909478	1	NM_001163.4	ENST00000265381	ENSG00000107282	protein_coding	APBA1	missense_variant	0	29.1	0.681	deleterious(0)	probably_damaging(0.996)	NA	MISSENSE	P/L	834	FALSE	FALSE	A	G	1.09953e-06	1	1.19146e-06	0.0352917	0.85	-0.537976	4.39853	0.0149592	0.9	1
9:69431341:G:C	chr9	69431341	G	C	chr9_69431341_G_C;chr9_69431341_G_T	PASS	1.09956e-06	6.37705e-05	909454	1	NM_001163.4	ENST00000265381	ENSG00000107282	protein_coding	APBA1	missense_variant	0	26.1	0.632	deleterious(0)	probably_damaging(0.941)	NA	MISSENSE	P/A	834	TRUE	FALSE	C	G	1.09956e-06	1	1.1915e-06	0.160412	0.69	0.586747	4.3985	0.0177948	0.89	1
9:69431341:G:T	chr9	69431341	G	T	chr9_69431341_G_C;chr9_69431341_G_T	PASS	1.09956e-06	6.37705e-05	909454	1	NM_001163.4	ENST00000265381	ENSG00000107282	protein_coding	APBA1	missense_variant	0	26.8	0.688	deleterious(0)	probably_damaging(0.991)	NA	MISSENSE	P/T	834	TRUE	FALSE	T	G	1.09956e-06	1	1.1915e-06	0.034551	0.85	1.39529	4.39849	0.100629	0.75	1
9:69431345:C:T	chr9	69431345	C	T	chr9_69431345_C_T	PASS	1.09954e-05	4.39796e-05	909472	10	NM_001163.4	ENST00000265381	ENSG00000107282	protein_coding	APBA1	synonymous_variant	0	8.748	NA	NA	NA	NA	SYN	E	832	FALSE	FALSE	T	C	1.09954e-05	10	1.07232e-05	0.855178	0.36	1.50555	1.4662	1.05439	0.3	9
9:69431349:T:C	chr9	69431349	T	C	chr9_69431349_T_C	PASS	3.29856e-06	2.63878e-05	909488	3	NM_001163.4	ENST00000265381	ENSG00000107282	protein_coding	APBA1	missense_variant	1.54875e-05	28	0.431	deleterious(0)	probably_damaging(0.928)	NA	MISSENSE	Q/R	831	FALSE	FALSE	C	T	3.29856e-06	3	2.3829e-06	0.0796633	0.78	0.674527	3.11055	0.0470244	0.83	2
9:69431354:C:T	chr9	69431354	C	T	chr9_69431354_C_T;chr9_69431354_C_A	PASS	0.000492608	7.25664e-05	909446	448	NM_001163.4	ENST00000265381	ENSG00000107282	protein_coding	APBA1	synonymous_variant	0.000464641	6.474	NA	NA	NA	NA	SYN	T	829	TRUE	FALSE	T	C	0.000492608	448	0.000518304	0.0108121	0.92	0.0954048	0.210525	0.205368	0.65	435
9:69431355:G:A	chr9	69431355	G	A	chr9_69431355_G_A	PASS	7.69693e-06	6.37705e-05	909454	7	NM_001163.4	ENST00000265381	ENSG00000107282	protein_coding	APBA1	missense_variant	0	29.2	0.542	deleterious(0)	probably_damaging(0.993)	NA	MISSENSE	T/M	829	FALSE	FALSE	A	G	7.69693e-06	7	8.34046e-06	1.92572	0.17	3.17486	1.6625	3.64695	0.056	7
9:69431369:C:T	chr9	69431369	C	T	chr9_69431369_C_T	PASS	1.09952e-06	2.41888e-05	909490	1	NM_001163.4	ENST00000265381	ENSG00000107282	protein_coding	APBA1	missense_variant	0	26.1	0.283	deleterious(0.04)	possibly_damaging(0.744)	NA	MISSENSE	M/I	824	FALSE	FALSE	T	C	1.09952e-06	1	1.19145e-06	0.038271	0.84	0.759359	4.39852	0.0298045	0.86	1
9:69431370:A:G	chr9	69431370	A	G	chr9_69431370_A_G	PASS	1.09959e-06	9.45562e-05	909426	1	NM_001163.4	ENST00000265381	ENSG00000107282	protein_coding	APBA1	missense_variant	0	24.2	0.314	tolerated(0.23)	possibly_damaging(0.908)	NA	MISSENSE	M/T	824	FALSE	FALSE	G	A	1.09959e-06	1	1.19153e-06	2.2415	0.13	9.778	4.39851	4.94183	0.026	1
9:69431373:G:A	chr9	69431373	G	A	chr9_69431373_G_A	PASS	9.89609e-06	6.81684e-05	909450	9	NM_001163.4	ENST00000265381	ENSG00000107282	protein_coding	APBA1	missense_variant	0	28.3	0.368	deleterious(0.03)	probably_damaging(0.966)	NA	MISSENSE	A/V	823	FALSE	FALSE	A	G	9.89609e-06	9	1.07235e-05	0.231401	0.63	-1.13601	1.46619	0.60032	0.44	9
9:69431374:C:T	chr9	69431374	C	T	chr9_69431374_C_T	PASS	1.53934e-05	3.29847e-05	909482	14	NM_001163.4	ENST00000265381	ENSG00000107282	protein_coding	APBA1	missense_variant	1.54919e-05	26.8	0.206	deleterious(0.02)	probably_damaging(0.983)	NA	MISSENSE	A/T	823	FALSE	FALSE	T	C	1.53934e-05	14	1.19145e-05	0.0641212	0.8	-0.00312925	1.39096	5.0612e-06	1	10
9:69431375:G:A	chr9	69431375	G	A	chr9_69431375_G_A	PASS	3.9583e-05	3.29847e-05	909482	36	NM_001163.4	ENST00000265381	ENSG00000107282	protein_coding	APBA1	synonymous_variant	1.54861e-05	4.407	NA	NA	NA	NA	SYN	A	822	FALSE	FALSE	A	G	3.9583e-05	36	1.90633e-05	0.0121034	0.91	0.0606062	1.09974	0.00303706	0.96	16
9:69431383:T:C	chr9	69431383	T	C	chr9_69431383_T_C	PASS	4.39815e-06	4.17806e-05	909474	4	NM_001163.4	ENST00000265381	ENSG00000107282	protein_coding	APBA1	missense_variant	0	27.4	0.635	deleterious(0.01)	probably_damaging(0.962)	NA	MISSENSE	M/V	820	FALSE	FALSE	C	T	4.39815e-06	4	4.76586e-06	0.20772	0.65	1.11257	2.19927	0.255915	0.61	4
9:69431388:T:C	chr9	69431388	T	C	chr9_69431388_T_C	PASS	5.49771e-06	4.61786e-05	909470	5	NM_001163.4	ENST00000265381	ENSG00000107282	protein_coding	APBA1	missense_variant	0	26.7	0.351	tolerated(0.07)	probably_damaging(0.986)	NA	MISSENSE	K/R	818	FALSE	FALSE	C	T	5.49771e-06	5	5.95739e-06	0.0606942	0.81	0.174551	1.96708	0.00787414	0.93	5
9:69431395:G:C	chr9	69431395	G	C	chr9_69431395_G_C	PASS	2.19934e-06	0.000164924	909362	2	NM_001163.4	ENST00000265381	ENSG00000107282	protein_coding	APBA1	missense_variant	4.64526e-05	29.2	0.555	deleterious(0)	probably_damaging(0.996)	NA	MISSENSE	H/D	816	FALSE	FALSE	C	G	2.19934e-06	2	2.38323e-06	2.41196	0.12	-3.79289	3.11029	1.4871	0.22	2
9:69431404:G:T	chr9	69431404	G	T	chr9_69431404_G_T	PASS	1.09992e-06	0.000387021	909160	1	NM_001163.4	ENST00000265381	ENSG00000107282	protein_coding	APBA1	splice_region_variant&intron_variant	0	17.16	NA	NA	NA	NA	NONCODING	.	.	FALSE	FALSE	T	G	1.09992e-06	1	1.19188e-06	0.406794	0.52	-3.04554	4.39849	0.479426	0.49	1
9:69431405:G:A	chr9	69431405	G	A	chr9_69431405_G_A	PASS	1.09999e-06	0.000457388	909096	1	NM_001163.4	ENST00000265381	ENSG00000107282	protein_coding	APBA1	splice_region_variant&intron_variant	0	10.19	NA	NA	NA	NA	NONCODING	.	.	FALSE	FALSE	A	G	1.09999e-06	1	1.19197e-06	1.20938	0.27	5.39848	4.3985	1.50638	0.22	1
9:69431413:CA:C	chr9	69431413	CA	C	chr9_69431413_CA_C	PASS	1.10734e-06	0.00708512	903068	1	NM_001163.4	ENST00000265381	ENSG00000107282	protein_coding	APBA1	intron_variant	0	1.215	NA	NA	NA	NA	INTRONIC	.	.	FALSE	TRUE	C	CA	1.10734e-06	1	1.19996e-06	0.19883	0.66	-1.56493	4.39852	0.126583	0.72	1
9:69431415:C:T	chr9	69431415	C	T	chr9_69431415_C_T	PASS	1.09995e-06	0.000413409	909136	1	NM_001163.4	ENST00000265381	ENSG00000107282	protein_coding	APBA1	intron_variant	0	5.648	NA	NA	NA	NA	INTRONIC	.	.	FALSE	FALSE	T	C	1.09995e-06	1	1.1919e-06	0.26234	0.61	-0.506916	4.39852	0.0132819	0.91	1
9:69431419:T:G	chr9	69431419	T	G	chr9_69431419_T_G	PASS	1.10159e-06	0.00190872	907776	1	NM_001163.4	ENST00000265381	ENSG00000107282	protein_coding	APBA1	intron_variant	0	15.92	NA	NA	NA	NA	INTRONIC	.	.	FALSE	FALSE	G	T	1.10159e-06	1	1.19373e-06	0.236645	0.63	-3.04666	4.39851	0.479776	0.49	1
9:69431420:T:C	chr9	69431420	T	C	chr9_69431420_T_C	PASS	1.10365e-06	0.00376466	906088	1	NM_001163.4	ENST00000265381	ENSG00000107282	protein_coding	APBA1	intron_variant	0	1.853	NA	NA	NA	NA	INTRONIC	.	.	FALSE	FALSE	C	T	1.10365e-06	1	1.196e-06	0.494231	0.48	-3.07638	4.39851	0.48918	0.48	1
9:69431423:T:TG	chr9	69431423	T	TG	chr9_69431423_T_TG	PASS	8.87607e-06	0.00902902	901300	8	NM_001163.4	ENST00000265381	ENSG00000107282	protein_coding	APBA1	intron_variant	1.54943e-05	5.363	NA	NA	NA	NA	INTRONIC	.	.	FALSE	TRUE	TG	T	8.87607e-06	8	8.41569e-06	0.261186	0.61	-0.748421	1.66251	0.202659	0.65	7
9:69431424:G:A	chr9	69431424	G	A	chr9_69431424_G_GGGGGGCTGAGGCT;chr9_69431424_G_T;chr9_69431424_G_A;chr9_69431424_G_C	PASS	7.71712e-06	0.00268056	907074	7	NM_001163.4	ENST00000265381	ENSG00000107282	protein_coding	APBA1	intron_variant	0	5.662	NA	NA	NA	NA	INTRONIC	.	.	TRUE	FALSE	A	G	7.71712e-06	7	8.36228e-06	1.69799	0.19	1.49969	1.66255	0.813678	0.37	7
9:69431424:G:C	chr9	69431424	G	C	chr9_69431424_G_GGGGGGCTGAGGCT;chr9_69431424_G_T;chr9_69431424_G_A;chr9_69431424_G_C	PASS	7.71712e-06	0.00268056	907074	7	NM_001163.4	ENST00000265381	ENSG00000107282	protein_coding	APBA1	intron_variant	1.54861e-05	4.755	NA	NA	NA	NA	INTRONIC	.	.	TRUE	FALSE	C	G	7.71712e-06	7	8.36228e-06	0.869642	0.35	1.02235	1.6625	0.378161	0.54	7
9:69431424:G:T	chr9	69431424	G	T	chr9_69431424_G_GGGGGGCTGAGGCT;chr9_69431424_G_T;chr9_69431424_G_A;chr9_69431424_G_C	PASS	2.09465e-05	0.00268056	907074	19	NM_001163.4	ENST00000265381	ENSG00000107282	protein_coding	APBA1	intron_variant	0	4.444	NA	NA	NA	NA	INTRONIC	.	.	TRUE	FALSE	T	G	2.09465e-05	19	1.91138e-05	1.30621	0.25	1.34417	1.09964	1.49419	0.22	16
9:69431425:G:A	chr9	69431425	G	A	chr9_69431425_G_C;chr9_69431425_G_A	PASS	1.10183e-06	0.00212202	907582	1	NM_001163.4	ENST00000265381	ENSG00000107282	protein_coding	APBA1	intron_variant	0	0.297	NA	NA	NA	NA	INTRONIC	.	.	TRUE	FALSE	A	G	1.10183e-06	1	1.19397e-06	1.51863	0.22	4.75538	4.39854	1.16884	0.28	1
9:69431425:G:C	chr9	69431425	G	C	chr9_69431425_G_C;chr9_69431425_G_A	PASS	7.7128e-06	0.00212202	907582	7	NM_001163.4	ENST00000265381	ENSG00000107282	protein_coding	APBA1	intron_variant	0	0.249	NA	NA	NA	NA	INTRONIC	.	.	TRUE	FALSE	C	G	7.7128e-06	7	8.35781e-06	0.660847	0.42	0.396634	1.66262	0.0569108	0.81	7
9:69431427:G:A	chr9	69431427	G	A	chr9_69431427_G_A	PASS	6.61611e-06	0.00289606	906878	6	NM_001163.4	ENST00000265381	ENSG00000107282	protein_coding	APBA1	intron_variant	0	15.2	NA	NA	NA	NA	INTRONIC	.	.	FALSE	FALSE	A	G	6.61611e-06	6	7.1693e-06	2.90037	0.089	-3.44527	1.7957	3.6811	0.055	6
9:69431429:G:A	chr9	69431429	G	A	chr9_69431429_G_A	PASS	0.00115382	0.00325229	906554	1046	NM_001163.4	ENST00000265381	ENSG00000107282	protein_coding	APBA1	intron_variant	0.00099105	9.121	NA	NA	NA	NA	INTRONIC	.	.	FALSE	FALSE	A	G	0.00115382	1046	0.000719595	1.06231	0.3	-0.0553447	0.178819	0.0957907	0.76	604
9:69431432:G:A	chr9	69431432	G	A	chr9_69431432_G_A	PASS	1.10317e-06	0.00333366	906480	1	NM_001163.4	ENST00000265381	ENSG00000107282	protein_coding	APBA1	intron_variant	0	3.883	NA	NA	NA	NA	INTRONIC	.	.	FALSE	FALSE	A	G	1.10317e-06	1	1.1954e-06	0.792856	0.37	-4.46867	4.39848	1.03217	0.31	1
9:69431434:G:A	chr9	69431434	G	A	chr9_69431434_G_A	PASS	2.21127e-06	0.00555683	904458	2	NM_001163.4	ENST00000265381	ENSG00000107282	protein_coding	APBA1	intron_variant	1.54861e-05	6.137	NA	NA	NA	NA	INTRONIC	.	.	FALSE	FALSE	A	G	2.21127e-06	2	2.39613e-06	1.74868	0.19	-4.15297	3.11021	1.78294	0.18	2
9:69431440:G:C	chr9	69431440	G	C	chr9_69431440_G_C	PASS	1.1058e-06	0.00570196	904326	1	NM_001163.4	ENST00000265381	ENSG00000107282	protein_coding	APBA1	intron_variant	0	0.463	NA	NA	NA	NA	INTRONIC	.	.	FALSE	FALSE	C	G	1.1058e-06	1	1.19827e-06	1.57667	0.21	4.95309	4.39854	1.26805	0.26	1
9:69431442:G:A	chr9	69431442	G	A	chr9_69431442_G_A	PASS	3.21807e-05	0.00918075	901162	29	NM_001163.4	ENST00000265381	ENSG00000107282	protein_coding	APBA1	intron_variant	0	1.778	NA	NA	NA	NA	INTRONIC	.	.	FALSE	FALSE	A	G	3.21807e-05	29	1.20251e-06	0.275636	0.6	-3.04252	4.39955	0.478244	0.49	1
9:69431447:C:T	chr9	69431447	C	T	chr9_69431447_C_T	PASS	1.11168e-06	0.0109619	899542	1	NM_001163.4	ENST00000265381	ENSG00000107282	protein_coding	APBA1	intron_variant	0	0.671	NA	NA	NA	NA	INTRONIC	.	.	FALSE	FALSE	T	C	1.11168e-06	1	1.20465e-06	2.6164	0.11	-5.15755	4.39849	1.37493	0.24	1
9:69431449:G:A	chr9	69431449	G	A	chr9_69431449_G_A	PASS	1.11604e-06	0.0148277	896026	1	NM_001163.4	ENST00000265381	ENSG00000107282	protein_coding	APBA1	intron_variant	0	4.234	NA	NA	NA	NA	INTRONIC	.	.	FALSE	FALSE	A	G	1.11604e-06	1	1.20936e-06	1.19804	0.27	6.09893	4.39853	1.92261	0.17	1
9:69431450:C:T	chr9	69431450	C	T	chr9_69431450_C_T	PASS	5.47457e-05	0.015903	895048	49	NM_001163.4	ENST00000265381	ENSG00000107282	protein_coding	APBA1	intron_variant	4.64598e-05	0.1	NA	NA	NA	NA	INTRONIC	.	.	FALSE	FALSE	T	C	5.47457e-05	49	1.33175e-05	2.08664	0.15	2.00104	1.32622	2.27659	0.13	11
9:69431451:G:A	chr9	69431451	G	A	chr9_69431451_G_A;chr9_69431451_G_C	PASS	0.000316803	0.0212949	890144	282	NM_001163.4	ENST00000265381	ENSG00000107282	protein_coding	APBA1	intron_variant	0.000356169	0.608	NA	NA	NA	NA	INTRONIC	.	.	TRUE	FALSE	A	G	0.000316803	282	0.000310441	1.33499	0.25	-0.48347	0.275535	3.07882	0.079	261
9:69431451:G:C	chr9	69431451	G	C	chr9_69431451_G_A;chr9_69431451_G_C	PASS	1.12341e-06	0.0212927	890146	1	NM_001163.4	ENST00000265381	ENSG00000107282	protein_coding	APBA1	intron_variant	0	0.571	NA	NA	NA	NA	INTRONIC	.	.	TRUE	FALSE	C	G	1.12341e-06	1	1.21741e-06	1.67757	0.2	-7.62704	4.39856	3.0067	0.083	1
9:69431453:G:T	chr9	69431453	G	T	chr9_69431453_G_T	PASS	2.25153e-06	0.02334	888284	2	NM_001163.4	ENST00000265381	ENSG00000107282	protein_coding	APBA1	intron_variant	0	2.382	NA	NA	NA	NA	INTRONIC	.	.	FALSE	FALSE	T	G	2.25153e-06	2	2.43988e-06	7.39536	0.0065	5.17387	3.11021	2.76728	0.096	2
9:69431455:G:A	chr9	69431455	G	A	chr9_69431455_G_A	PASS	1.01808e-05	0.0280348	884014	9	NM_001163.4	ENST00000265381	ENSG00000107282	protein_coding	APBA1	intron_variant	0	4.15	NA	NA	NA	NA	INTRONIC	.	.	FALSE	FALSE	A	G	1.01808e-05	9	8.58087e-06	0.807175	0.37	-1.93439	1.66252	1.3538	0.24	7
9:69431456:C:T	chr9	69431456	C	T	chr9_69431456_C_T	PASS	1.80722e-05	0.0265769	885340	16	NM_001163.4	ENST00000265381	ENSG00000107282	protein_coding	APBA1	intron_variant	0	1.29	NA	NA	NA	NA	INTRONIC	.	.	FALSE	FALSE	T	C	1.80722e-05	16	1.95835e-05	0.335368	0.56	0.422728	1.09966	0.147777	0.7	16
9:69431473:C:A	chr9	69431473	C	A	chr9_69431473_C_A	PASS	1.18273e-06	0.0703784	845502	1	NM_001163.4	ENST00000265381	ENSG00000107282	protein_coding	APBA1	intron_variant	0	0.07	NA	NA	NA	NA	INTRONIC	.	.	FALSE	FALSE	A	C	1.18273e-06	1	1.28173e-06	0.0643858	0.8	-2.87899	4.3985	0.42842	0.51	1
9:69431477:G:A	chr9	69431477	G	A	chr9_69431477_G_A;chr9_69431477_G_C	PASS	1.19998e-05	0.0837438	833346	10	NM_001163.4	ENST00000265381	ENSG00000107282	protein_coding	APBA1	intron_variant	3.09713e-05	1.077	NA	NA	NA	NA	INTRONIC	.	.	TRUE	FALSE	A	G	1.19998e-05	10	2.60071e-06	0.56648	0.45	-3.08577	3.11058	0.984106	0.32	2
9:69431483:G:C	chr9	69431483	G	C	chr9_69431483_G_C	PASS	2.09166e-05	0.158951	764944	16	NM_001163.4	ENST00000265381	ENSG00000107282	protein_coding	APBA1	intron_variant	0	5.617	NA	NA	NA	NA	INTRONIC	.	.	FALSE	FALSE	C	G	2.09166e-05	16	2.12528e-05	0.425135	0.51	-0.602587	1.13575	0.281496	0.6	18
9:69431484:T:A	chr9	69431484	T	A	chr9_69431484_T_A	PASS	4.24768e-05	0.145812	776894	33	NM_001163.4	ENST00000265381	ENSG00000107282	protein_coding	APBA1	intron_variant	0	6.697	NA	NA	NA	NA	INTRONIC	.	.	FALSE	FALSE	A	T	4.24768e-05	33	2.78967e-06	0.0561926	0.81	1.25248	3.11025	0.162164	0.69	2
9:69431486:C:A	chr9	69431486	C	A	chr9_69431486_C_A	PASS	1.34903e-06	0.184976	741274	1	NM_001163.4	ENST00000265381	ENSG00000107282	protein_coding	APBA1	intron_variant	1.54899e-05	3.533	NA	NA	NA	NA	INTRONIC	.	.	FALSE	FALSE	A	C	1.34903e-06	1	1.4623e-06	0.589409	0.44	-2.17047	4.39854	0.243495	0.62	1
9:69431492:C:T	chr9	69431492	C	T	chr9_69431492_C_G;chr9_69431492_C_T	PASS	6.9615e-06	0.210306	718236	5	NM_001163.4	ENST00000265381	ENSG00000107282	protein_coding	APBA1	intron_variant	0	0.031	NA	NA	NA	NA	INTRONIC	.	.	TRUE	FALSE	T	C	6.9615e-06	5	6.03662e-06	2.13109	0.14	2.70897	2.19928	1.51722	0.22	5
9:69431498:A:C	chr9	69431498	A	C	chr9_69431498_A_C	PASS	1.45041e-06	0.241947	689458	1	NM_001163.4	ENST00000265381	ENSG00000107282	protein_coding	APBA1	intron_variant	0	5.734	NA	NA	NA	NA	INTRONIC	.	.	FALSE	FALSE	C	A	1.45041e-06	1	1.57207e-06	0.126633	0.72	-2.01756	4.3985	0.210398	0.65	1
9:69432436:G:A	chr9	69432436	G	A	chr9_69432436_G_A	PASS	3.50897e-05	0.0286549	883450	31	NM_001163.4	ENST00000265381	ENSG00000107282	protein_coding	APBA1	intron_variant	0	0.177	NA	NA	NA	NA	INTRONIC	.	.	FALSE	FALSE	A	G	3.50897e-05	31	2.08492e-05	1.75935	0.18	0.915849	1.06682	0.736998	0.39	17
9:69432439:C:A	chr9	69432439	C	A	chr9_69432439_C_A;chr9_69432439_C_T	PASS	2.24596e-06	0.0209167	890488	2	NM_001163.4	ENST00000265381	ENSG00000107282	protein_coding	APBA1	intron_variant	0	7.35	NA	NA	NA	NA	INTRONIC	.	.	TRUE	FALSE	A	C	2.24596e-06	2	1.21674e-06	0.780099	0.38	-0.685319	4.39883	0.0242724	0.88	1
9:69432439:C:T	chr9	69432439	C	T	chr9_69432439_C_A;chr9_69432439_C_T	PASS	1.12298e-06	0.0209167	890488	1	NM_001163.4	ENST00000265381	ENSG00000107282	protein_coding	APBA1	intron_variant	0	7.923	NA	NA	NA	NA	INTRONIC	.	.	TRUE	FALSE	T	C	1.12298e-06	1	1.21674e-06	0.0584713	0.81	-0.524257	4.39862	0.0142055	0.91	1
9:69432440:T:A	chr9	69432440	T	A	chr9_69432440_T_A;chr9_69432440_T_C	PASS	3.36759e-06	0.0205253	890844	3	NM_001163.4	ENST00000265381	ENSG00000107282	protein_coding	APBA1	intron_variant	1.54933e-05	0.352	NA	NA	NA	NA	INTRONIC	.	.	TRUE	FALSE	A	T	3.36759e-06	3	3.64873e-06	1.20417	0.27	-1.0859	2.53949	0.182848	0.67	3
9:69432440:T:C	chr9	69432440	T	C	chr9_69432440_T_A;chr9_69432440_T_C	PASS	1.12253e-06	0.0205253	890844	1	NM_001163.4	ENST00000265381	ENSG00000107282	protein_coding	APBA1	intron_variant	0	0.476	NA	NA	NA	NA	INTRONIC	.	.	TRUE	FALSE	C	T	1.12253e-06	1	1.21624e-06	0.714609	0.4	-5.29475	4.39858	1.44899	0.23	1
9:69432460:G:C	chr9	69432460	G	C	chr9_69432460_G_C	PASS	3.31714e-06	0.00562719	904394	3	NM_001163.4	ENST00000265381	ENSG00000107282	protein_coding	APBA1	intron_variant	0	1.616	NA	NA	NA	NA	INTRONIC	.	.	FALSE	FALSE	C	G	3.31714e-06	3	3.59448e-06	5.48993	0.019	-4.77569	2.53949	3.53655	0.06	3
9:69432461:G:C	chr9	69432461	G	C	chr9_69432461_G_C	PASS	1.10418e-06	0.00424843	905648	1	NM_001163.4	ENST00000265381	ENSG00000107282	protein_coding	APBA1	intron_variant	0	4.316	NA	NA	NA	NA	INTRONIC	.	.	FALSE	FALSE	C	G	1.10418e-06	1	1.19644e-06	0.134604	0.71	-2.53045	4.3985	0.330968	0.57	1
9:69432463:C:A	chr9	69432463	C	A	chr9_69432463_C_A	PASS	5.51707e-06	0.00355575	906278	5	NM_001163.4	ENST00000265381	ENSG00000107282	protein_coding	APBA1	intron_variant	1.54899e-05	3.839	NA	NA	NA	NA	INTRONIC	.	.	FALSE	FALSE	A	C	5.51707e-06	5	5.9779e-06	0.187068	0.67	-0.753075	1.96714	0.146557	0.7	5
9:69432464:CA:C	chr9	69432464	CA	C	chr9_69432464_CA_C	PASS	2.25021e-06	0.0227683	888804	2	NM_001163.4	ENST00000265381	ENSG00000107282	protein_coding	APBA1	intron_variant	0	0.33	NA	NA	NA	NA	INTRONIC	.	.	FALSE	TRUE	C	CA	2.25021e-06	2	2.43821e-06	1.16145	0.28	4.32309	3.11022	1.93199	0.16	2
9:69432466:C:A	chr9	69432466	C	A	chr9_69432466_C_T;chr9_69432466_C_A	PASS	2.20939e-06	0.00471022	905228	2	NM_001163.4	ENST00000265381	ENSG00000107282	protein_coding	APBA1	intron_variant	1.54938e-05	0.297	NA	NA	NA	NA	INTRONIC	.	.	TRUE	FALSE	A	C	2.20939e-06	2	2.39406e-06	0.0581668	0.81	-0.40339	3.11026	0.0168212	0.9	2
9:69432466:C:T	chr9	69432466	C	T	chr9_69432466_C_T;chr9_69432466_C_A	PASS	7.07004e-05	0.00471022	905228	64	NM_001163.4	ENST00000265381	ENSG00000107282	protein_coding	APBA1	intron_variant	4.64814e-05	0.4	NA	NA	NA	NA	INTRONIC	.	.	TRUE	FALSE	T	C	7.07004e-05	64	2.39406e-06	0.431808	0.51	2.78385	3.11023	0.801133	0.37	2
9:69432467:G:A	chr9	69432467	G	A	chr9_69432467_G_A	PASS	1.21357e-05	0.00340402	906416	11	NM_001163.4	ENST00000265381	ENSG00000107282	protein_coding	APBA1	intron_variant	0.00010843	0.283	NA	NA	NA	NA	INTRONIC	.	.	FALSE	FALSE	A	G	1.21357e-05	11	1.19548e-05	0.491412	0.48	0.261068	1.39106	0.035222	0.85	10
9:69432470:G:A	chr9	69432470	G	A	chr9_69432470_G_A	PASS	0.0020326	0.00252883	907212	1844	NM_001163.4	ENST00000265381	ENSG00000107282	protein_coding	APBA1	intron_variant	0.0019055	0.154	NA	NA	NA	NA	INTRONIC	.	.	FALSE	FALSE	A	G	0.0020326	1844	0.00197571	0.220808	0.64	0.0119852	0.108254	0.0122575	0.91	1658
9:69432472:G:A	chr9	69432472	G	A	chr9_69432472_G_A	PASS	1.54339e-05	0.00265637	907096	14	NM_001163.4	ENST00000265381	ENSG00000107282	protein_coding	APBA1	intron_variant	0	6.072	NA	NA	NA	NA	INTRONIC	.	.	FALSE	FALSE	A	G	1.54339e-05	14	1.43354e-05	0.0265449	0.87	0.19544	1.26976	0.0236908	0.88	12
9:69432475:T:C	chr9	69432475	T	C	chr9_69432475_T_C	PASS	5.50478e-06	0.00133038	908302	5	NM_001163.4	ENST00000265381	ENSG00000107282	protein_coding	APBA1	intron_variant	3.09876e-05	0.218	NA	NA	NA	NA	INTRONIC	.	.	FALSE	FALSE	C	T	5.50478e-06	5	4.77185e-06	10.1162	0.0015	8.08295	2.19929	13.5075	0.00024	4
9:69432477:C:T	chr9	69432477	C	T	chr9_69432477_C_T	PASS	0.000118891	0.00122483	908398	108	NM_001163.4	ENST00000265381	ENSG00000107282	protein_coding	APBA1	intron_variant	0.00030977	0.049	NA	NA	NA	NA	INTRONIC	.	.	FALSE	FALSE	T	C	0.000118891	108	9.9009e-05	0.292419	0.59	-0.173686	0.482877	0.129377	0.72	83
9:69432478:G:A	chr9	69432478	G	A	chr9_69432478_G_A	PASS	4.40216e-06	0.000954358	908644	4	NM_001163.4	ENST00000265381	ENSG00000107282	protein_coding	APBA1	intron_variant	3.09809e-05	3.858	NA	NA	NA	NA	INTRONIC	.	.	FALSE	FALSE	A	G	4.40216e-06	4	4.77026e-06	0.0338457	0.85	0.0289699	2.19926	0.000173516	0.99	4
9:69432484:G:C	chr9	69432484	G	C	chr9_69432484_G_C	PASS	0.000169433	0.000655296	908916	154	NM_001163.4	ENST00000265381	ENSG00000107282	protein_coding	APBA1	intron_variant	0.000139375	0.011	NA	NA	NA	NA	INTRONIC	.	.	FALSE	FALSE	C	G	0.000169433	154	0.000181213	1.5271	0.22	0.437414	0.356844	1.50255	0.22	152
9:69432485:G:C	chr9	69432485	G	C	chr9_69432485_G_C	PASS	0.000169411	0.000527756	909032	154	NM_001163.4	ENST00000265381	ENSG00000107282	protein_coding	APBA1	intron_variant	0.000139418	3.389	NA	NA	NA	NA	INTRONIC	.	.	FALSE	FALSE	C	G	0.000169411	154	0.000181189	1.52579	0.22	0.437253	0.356844	1.50145	0.22	152
9:69432491:C:G	chr9	69432491	C	G	chr9_69432491_C_G	PASS	1.09965e-06	0.000142934	909382	1	NM_001163.4	ENST00000265381	ENSG00000107282	protein_coding	APBA1	intron_variant	0	4.037	NA	NA	NA	NA	INTRONIC	.	.	FALSE	FALSE	G	C	1.09965e-06	1	1.1916e-06	1.34816	0.25	-5.06808	4.39849	1.32763	0.25	1
9:69432494:A:C	chr9	69432494	A	C	chr9_69432494_A_C	PASS	1.31978e-05	0.000299061	909240	12	NM_001163.4	ENST00000265381	ENSG00000107282	protein_coding	APBA1	intron_variant	0	4.687	NA	NA	NA	NA	INTRONIC	.	.	FALSE	FALSE	C	A	1.31978e-05	12	1.31095e-05	1.7733	0.18	1.87239	1.32622	1.99326	0.16	11
9:69432495:C:A	chr9	69432495	C	A	chr9_69432495_C_T;chr9_69432495_C_A;chr9_69432495_C_G	PASS	1.31966e-05	0.000204505	909326	12	NM_001163.4	ENST00000265381	ENSG00000107282	protein_coding	APBA1	intron_variant	0	0.016	NA	NA	NA	NA	INTRONIC	.	.	TRUE	FALSE	A	C	1.31966e-05	12	1.31082e-05	1.773	0.18	1.8723	1.32622	1.99306	0.16	11
9:69432495:C:T	chr9	69432495	C	T	chr9_69432495_C_T;chr9_69432495_C_A;chr9_69432495_C_G	PASS	0.00152752	0.000213301	909318	1389	NM_001163.4	ENST00000265381	ENSG00000107282	protein_coding	APBA1	intron_variant	0.00385676	0.023	NA	NA	NA	NA	INTRONIC	.	.	TRUE	FALSE	T	C	0.00152752	1389	0.00160636	0.466361	0.49	0.0840384	0.119783	0.492223	0.48	1348
9:69432496:G:A	chr9	69432496	G	A	chr9_69432496_G_A	PASS	3.7399e-05	0.000435398	909116	34	NM_001163.4	ENST00000265381	ENSG00000107282	protein_coding	APBA1	intron_variant	0	0.585	NA	NA	NA	NA	INTRONIC	.	.	FALSE	FALSE	A	G	3.7399e-05	34	4.0526e-05	0.580207	0.45	-0.497186	0.754392	0.434354	0.51	34
9:69432497:C:A	chr9	69432497	C	A	chr9_69432497_C_T;chr9_69432497_C_A	PASS	4.39862e-06	0.000149531	909376	4	NM_001163.4	ENST00000265381	ENSG00000107282	protein_coding	APBA1	intron_variant	0	0.004	NA	NA	NA	NA	INTRONIC	.	.	TRUE	FALSE	A	C	4.39862e-06	4	4.7664e-06	0.0572447	0.81	1.58392	2.19927	0.518693	0.47	4
9:69432497:C:T	chr9	69432497	C	T	chr9_69432497_C_T;chr9_69432497_C_A	PASS	4.28865e-05	0.000149531	909376	39	NM_001163.4	ENST00000265381	ENSG00000107282	protein_coding	APBA1	intron_variant	9.29656e-05	0.007	NA	NA	NA	NA	INTRONIC	.	.	TRUE	FALSE	T	C	4.28865e-05	39	4.28976e-05	6.23084	0.013	1.33321	0.733125	3.30705	0.069	36
9:69432498:G:A	chr9	69432498	G	A	chr9_69432498_G_A	PASS	2.63954e-05	0.000288067	909250	24	NM_001163.4	ENST00000265381	ENSG00000107282	protein_coding	APBA1	intron_variant	4.64799e-05	0.009	NA	NA	NA	NA	INTRONIC	.	.	FALSE	FALSE	A	G	2.63954e-05	24	1.90684e-05	0.425945	0.51	1.14315	1.09965	1.08067	0.3	16
9:69432499:G:A	chr9	69432499	G	A	chr9_69432499_G_A	PASS	0.185067	0.00916975	901172	166777	NM_001163.4	ENST00000265381	ENSG00000107282	protein_coding	APBA1	intron_variant	0.18531	0.321	NA	NA	NA	NA	INTRONIC	.	.	FALSE	FALSE	A	G	0.185067	166777	0.181655	3.75114	0.053	-0.0328269	0.0124502	6.952	0.0084	152470
9:69432510:C:T	chr9	69432510	C	T	chr9_69432510_C_T	PASS	2.19908e-06	4.39796e-05	909472	2	NM_001163.4	ENST00000265381	ENSG00000107282	protein_coding	APBA1	intron_variant	1.54895e-05	1.554	NA	NA	NA	NA	INTRONIC	.	.	FALSE	FALSE	T	C	2.19908e-06	2	2.38294e-06	0.615984	0.43	3.23771	3.11024	1.08365	0.3	2
9:69432518:G:A	chr9	69432518	G	A	chr9_69432518_G_A	PASS	1.09951e-06	1.97908e-05	909494	1	NM_001163.4	ENST00000265381	ENSG00000107282	protein_coding	APBA1	intron_variant	0	0.456	NA	NA	NA	NA	INTRONIC	.	.	FALSE	FALSE	A	G	1.09951e-06	1	1.19144e-06	4.07526	0.044	-8.2499	4.39854	3.51787	0.061	1
9:69432519:C:T	chr9	69432519	C	T	chr9_69432519_C_T	PASS	4.398e-06	8.79593e-06	909504	4	NM_001163.4	ENST00000265381	ENSG00000107282	protein_coding	APBA1	intron_variant	0	4.847	NA	NA	NA	NA	INTRONIC	.	.	FALSE	FALSE	T	C	4.398e-06	4	4.76572e-06	0.224938	0.64	0.295997	2.19927	0.0181141	0.89	4
9:69432521:C:T	chr9	69432521	C	T	chr9_69432521_C_T	PASS	1.0995e-06	8.79593e-06	909504	1	NM_001163.4	ENST00000265381	ENSG00000107282	protein_coding	APBA1	intron_variant	0	8.789	NA	NA	NA	NA	INTRONIC	.	.	FALSE	FALSE	T	C	1.0995e-06	1	1.19143e-06	1.15385	0.28	-2.19918	4.39849	0.249985	0.62	1
9:69432522:C:T	chr9	69432522	C	T	chr9_69432522_C_T	PASS	9.89557e-06	1.53929e-05	909498	9	NM_001163.4	ENST00000265381	ENSG00000107282	protein_coding	APBA1	intron_variant	0	0.023	NA	NA	NA	NA	INTRONIC	.	.	FALSE	FALSE	T	C	9.89557e-06	9	7.14856e-06	3.31807	0.069	-3.18893	1.79569	3.15373	0.076	6
9:69432523:G:A	chr9	69432523	G	A	chr9_69432523_G_A	PASS	9.89566e-06	2.41888e-05	909490	9	NM_001163.4	ENST00000265381	ENSG00000107282	protein_coding	APBA1	intron_variant	1.54923e-05	0.046	NA	NA	NA	NA	INTRONIC	.	.	FALSE	FALSE	A	G	9.89566e-06	9	9.53159e-06	0.0117378	0.91	0.250261	1.55514	0.0258967	0.87	8
9:69432525:ACCT:A	chr9	69432525	ACCT	A	chr9_69432527_C_T;chr9_69432525_ACCT_A;chr9_69432526_C_T	PASS	2.19915e-06	7.47654e-05	909444	2	NM_001163.4	ENST00000265381	ENSG00000107282	protein_coding	APBA1	splice_region_variant&intron_variant	0	1.519	NA	NA	NA	NA	NONCODING	.	.	TRUE	TRUE	A	ACCT	2.19915e-06	2	2.38301e-06	0.604242	0.44	-2.60997	3.11024	0.70418	0.4	2
9:69432527:C:T	chr9	69432527	C	T	chr9_69432527_C_T;chr9_69432525_ACCT_A;chr9_69432526_C_T	PASS	1.86927e-05	7.47654e-05	909444	17	NM_001163.4	ENST00000265381	ENSG00000107282	protein_coding	APBA1	intron_variant	0	5.212	NA	NA	NA	NA	INTRONIC	.	.	TRUE	FALSE	T	C	1.86927e-05	17	2.02556e-05	0.467105	0.49	-0.202333	1.06682	0.0359707	0.85	17
9:69432530:T:TA	chr9	69432530	T	TA	chr9_69432530_T_TA	PASS	2.199e-06	6.59694e-06	909506	2	NM_001163.4	ENST00000265381	ENSG00000107282	protein_coding	APBA1	splice_region_variant&intron_variant	0	12.91	NA	NA	NA	NA	NONCODING	.	.	FALSE	TRUE	TA	T	2.199e-06	2	2.38285e-06	1.02448	0.31	-3.73181	3.11021	1.43966	0.23	2
9:69432544:C:T	chr9	69432544	C	T	chr9_69432544_C_T	PASS	3.29847e-06	0	909512	3	NM_001163.4	ENST00000265381	ENSG00000107282	protein_coding	APBA1	missense_variant	0	22.5	0.11	tolerated(0.05)	benign(0.221)	NA	MISSENSE	V/I	812	FALSE	FALSE	T	C	3.29847e-06	3	3.57425e-06	0.528829	0.47	-1.27716	2.53948	0.25293	0.62	3
9:69432545:A:G	chr9	69432545	A	G	chr9_69432545_A_G	PASS	1.31943e-05	3.07857e-05	909484	12	NM_001163.4	ENST00000265381	ENSG00000107282	protein_coding	APBA1	synonymous_variant	1.5607e-05	5.407	NA	NA	NA	NA	SYN	A	811	FALSE	FALSE	G	A	1.31943e-05	12	1.42974e-05	1.31482	0.25	0.982486	1.26976	0.5987	0.44	12
9:69432546:G:A	chr9	69432546	G	A	chr9_69432546_G_A	PASS	2.19901e-06	1.09949e-05	909502	2	NM_001163.4	ENST00000265381	ENSG00000107282	protein_coding	APBA1	missense_variant	0	31	0.405	deleterious(0)	possibly_damaging(0.8)	NA	MISSENSE	A/V	811	FALSE	FALSE	A	G	2.19901e-06	2	2.38286e-06	0.551504	0.46	-3.35945	3.1103	1.16663	0.28	2
9:69432549:T:C	chr9	69432549	T	C	chr9_69432549_T_C	PASS	2.96878e-05	5.05766e-05	909466	27	NM_001163.4	ENST00000265381	ENSG00000107282	protein_coding	APBA1	missense_variant	0	22.3	0.042	tolerated(0.18)	benign(0.012)	NA	MISSENSE	N/S	810	FALSE	FALSE	C	T	2.96878e-05	27	3.217e-05	0.263069	0.61	-0.897339	0.846554	1.12358	0.29	27
9:69432550:T:C	chr9	69432550	T	C	chr9_69432550_T_C	PASS	2.199e-06	6.59694e-06	909506	2	NM_001163.4	ENST00000265381	ENSG00000107282	protein_coding	APBA1	missense_variant	0	24.7	0.079	deleterious(0.03)	benign(0.281)	NA	MISSENSE	N/D	810	FALSE	FALSE	C	T	2.199e-06	2	2.38285e-06	3.97191	0.046	6.97309	3.11021	5.02655	0.025	2
9:69432552:G:A	chr9	69432552	G	A	chr9_69432552_G_A	PASS	1.09949e-06	0	909512	1	NM_001163.4	ENST00000265381	ENSG00000107282	protein_coding	APBA1	missense_variant	0	32	0.71	deleterious(0)	probably_damaging(0.998)	NA	MISSENSE	S/F	809	FALSE	FALSE	A	G	1.09949e-06	1	1.19142e-06	0.193294	0.66	0.620694	4.3985	0.0199134	0.89	1
9:69432557:A:C	chr9	69432557	A	C	chr9_69432557_A_C	PASS	2.19898e-06	0	909512	2	NM_001163.4	ENST00000265381	ENSG00000107282	protein_coding	APBA1	missense_variant	0	22.3	0.179	tolerated(0.17)	possibly_damaging(0.502)	NA	MISSENSE	I/M	807	FALSE	FALSE	C	A	2.19898e-06	2	2.38284e-06	1.34185	0.25	-3.43058	3.11021	1.21662	0.27	2
9:69432559:T:C	chr9	69432559	T	C	chr9_69432559_T_C	PASS	1.0995e-06	4.39796e-06	909508	1	NM_001163.4	ENST00000265381	ENSG00000107282	protein_coding	APBA1	missense_variant	3.14505e-05	19.54	0.127	tolerated(0.22)	benign(0.001)	NA	MISSENSE	I/V	807	FALSE	FALSE	C	T	1.0995e-06	1	1.19142e-06	0.134689	0.71	-1.45271	4.39849	0.109082	0.74	1
9:69432562:G:A	chr9	69432562	G	A	chr9_69432562_G_A	PASS	8.90593e-05	6.59694e-06	909506	81	NM_001163.4	ENST00000265381	ENSG00000107282	protein_coding	APBA1	missense_variant	4.71061e-05	27.2	0.263	deleterious(0)	possibly_damaging(0.617)	NA	MISSENSE	H/Y	806	FALSE	FALSE	A	G	8.90593e-05	81	9.41227e-05	0.0949281	0.76	-0.112027	0.494932	0.0512333	0.82	79
9:69432565:C:T	chr9	69432565	C	T	chr9_69432565_C_T	PASS	2.41888e-05	2.19898e-06	909510	22	NM_001163.4	ENST00000265381	ENSG00000107282	protein_coding	APBA1	missense_variant	3.12402e-05	23.9	0.219	tolerated(0.18)	probably_damaging(0.945)	NA	MISSENSE	V/I	805	FALSE	FALSE	T	C	2.41888e-05	22	2.14456e-05	0.0263178	0.87	-0.0654205	1.03678	0.00398159	0.95	18
9:69432566:G:A	chr9	69432566	G	A	chr9_69432566_G_A	PASS	1.5393e-05	6.59694e-06	909506	14	NM_001163.4	ENST00000265381	ENSG00000107282	protein_coding	APBA1	synonymous_variant	0	8.856	NA	NA	NA	NA	SYN	I	804	FALSE	FALSE	A	G	1.5393e-05	14	1.19143e-06	6.60611	0.01	11.1387	4.39853	6.41291	0.011	1
9:69432568:T:C	chr9	69432568	T	C	chr9_69432568_T_C	PASS	2.19898e-06	0	909512	2	NM_001163.4	ENST00000265381	ENSG00000107282	protein_coding	APBA1	missense_variant	0	29.9	0.273	deleterious(0.04)	probably_damaging(0.94)	NA	MISSENSE	I/V	804	FALSE	FALSE	C	T	2.19898e-06	2	2.38284e-06	0.0117651	0.91	-0.570285	3.11024	0.0336197	0.85	2
9:69432574:C:T	chr9	69432574	C	T	chr9_69432574_C_T	PASS	7.69647e-06	4.39796e-06	909508	7	NM_001163.4	ENST00000265381	ENSG00000107282	protein_coding	APBA1	missense_variant	0	29.2	0.456	deleterious(0)	probably_damaging(0.992)	NA	MISSENSE	E/K	802	FALSE	FALSE	T	C	7.69647e-06	7	7.14854e-06	1.88759	0.17	-2.27948	1.7957	1.6114	0.2	6
9:69432575:G:A	chr9	69432575	G	A	chr9_69432575_G_A;chr9_69432575_G_T	PASS	5.82738e-05	1.31939e-05	909500	53	NM_001163.4	ENST00000265381	ENSG00000107282	protein_coding	APBA1	synonymous_variant	1.55448e-05	3.269	NA	NA	NA	NA	SYN	H	801	TRUE	FALSE	A	G	5.82738e-05	53	5.83803e-05	0.00588982	0.94	0.222188	0.628397	0.125018	0.72	49
9:69432575:G:T	chr9	69432575	G	T	chr9_69432575_G_A;chr9_69432575_G_T	PASS	4.39801e-06	1.09949e-05	909502	4	NM_001163.4	ENST00000265381	ENSG00000107282	protein_coding	APBA1	missense_variant	0	21.5	0.469	deleterious(0)	probably_damaging(0.996)	NA	MISSENSE	H/Q	801	TRUE	FALSE	T	G	4.39801e-06	4	4.76573e-06	2.62747	0.11	-3.96313	2.19926	3.24731	0.072	4
9:69432577:G:A	chr9	69432577	G	A	chr9_69432577_G_A	PASS	5.49747e-06	2.19898e-06	909510	5	NM_001163.4	ENST00000265381	ENSG00000107282	protein_coding	APBA1	missense_variant	0	27.8	0.708	deleterious(0)	probably_damaging(0.991)	NA	MISSENSE	H/Y	801	FALSE	FALSE	A	G	5.49747e-06	5	5.9571e-06	3.36966	0.066	-3.65599	1.96709	3.45431	0.063	5
9:69432579:G:T	chr9	69432579	G	T	chr9_69432579_G_C;chr9_69432579_G_T	PASS	4.398e-06	8.79593e-06	909504	4	NM_001163.4	ENST00000265381	ENSG00000107282	protein_coding	APBA1	missense_variant	0	29.7	0.572	deleterious(0)	probably_damaging(0.969)	NA	MISSENSE	P/H	800	TRUE	FALSE	T	G	4.398e-06	4	4.76572e-06	0.757529	0.38	2.92662	2.19926	1.77084	0.18	4
9:69432582:G:A	chr9	69432582	G	A	chr9_69432582_G_A	PASS	3.2985e-06	8.79593e-06	909504	3	NM_001163.4	ENST00000265381	ENSG00000107282	protein_coding	APBA1	missense_variant	0	27.9	0.419	deleterious(0.04)	probably_damaging(0.999)	NA	MISSENSE	T/I	799	FALSE	FALSE	A	G	3.2985e-06	3	3.57429e-06	0.992948	0.32	2.36956	2.53955	0.870606	0.35	3
9:69432589:C:T	chr9	69432589	C	T	chr9_69432589_C_T	PASS	2.19899e-06	4.39796e-06	909508	2	NM_001163.4	ENST00000265381	ENSG00000107282	protein_coding	APBA1	missense_variant	0	27.3	0.31	deleterious(0)	probably_damaging(0.997)	NA	MISSENSE	V/M	797	FALSE	FALSE	T	C	2.19899e-06	2	2.38284e-06	0.100214	0.75	-0.715683	3.11022	0.0529493	0.82	2
9:69432590:G:A	chr9	69432590	G	A	chr9_69432590_G_A	PASS	3.29852e-06	1.53929e-05	909498	3	NM_001163.4	ENST00000265381	ENSG00000107282	protein_coding	APBA1	synonymous_variant	0	4.658	NA	NA	NA	NA	SYN	V	796	FALSE	FALSE	A	G	3.29852e-06	3	2.38287e-06	0.0744839	0.78	-1.1832	3.11028	0.144717	0.7	2
9:69432592:C:T	chr9	69432592	C	T	chr9_69432592_C_T	PASS	8.79616e-06	2.63878e-05	909488	8	NM_001163.4	ENST00000265381	ENSG00000107282	protein_coding	APBA1	missense_variant	1.5488e-05	25.7	0.323	deleterious(0.01)	probably_damaging(0.972)	NA	MISSENSE	V/I	796	FALSE	FALSE	T	C	8.79616e-06	8	4.76581e-06	0.291156	0.59	0.874963	2.19926	0.15828	0.69	4
9:69432593:G:A	chr9	69432593	G	A	chr9_69432593_G_A	PASS	4.39812e-06	3.51837e-05	909480	4	NM_001163.4	ENST00000265381	ENSG00000107282	protein_coding	APBA1	synonymous_variant	1.54952e-05	3.565	NA	NA	NA	NA	SYN	S	795	FALSE	FALSE	A	G	4.39812e-06	4	1.19146e-06	1.84194	0.17	-5.79701	4.39853	1.73697	0.19	1
9:69432594:C:T	chr9	69432594	C	T	chr9_69432594_C_T	PASS	1.09951e-06	1.97908e-05	909494	1	NM_001163.4	ENST00000265381	ENSG00000107282	protein_coding	APBA1	missense_variant	0	26.4	0.282	deleterious(0.01)	probably_damaging(0.962)	NA	MISSENSE	S/N	795	FALSE	FALSE	T	C	1.09951e-06	1	1.19144e-06	2.84339	0.092	-4.07696	4.39857	0.859115	0.35	1
9:69432597:T:C	chr9	69432597	T	C	chr9_69432597_T_C	PASS	2.19913e-06	6.81684e-05	909450	2	NM_001163.4	ENST00000265381	ENSG00000107282	protein_coding	APBA1	missense_variant	0	28.5	0.572	deleterious(0)	probably_damaging(0.981)	NA	MISSENSE	Q/R	794	FALSE	FALSE	C	T	2.19913e-06	2	2.38301e-06	0.281091	0.6	-1.2323	3.11022	0.156983	0.69	2
9:69432602:A:G	chr9	69432602	A	G	chr9_69432602_A_G	PASS	1.42937e-05	2.19898e-05	909492	13	NM_001163.4	ENST00000265381	ENSG00000107282	protein_coding	APBA1	synonymous_variant	3.09789e-05	7.442	NA	NA	NA	NA	SYN	N	792	FALSE	FALSE	G	A	1.42937e-05	13	1.54888e-05	1.44551	0.23	-0.890369	1.21998	0.532642	0.47	13
9:69432603:T:C	chr9	69432603	T	C	chr9_69432603_T_C	PASS	1.31942e-05	2.63878e-05	909488	12	NM_001163.4	ENST00000265381	ENSG00000107282	protein_coding	APBA1	missense_variant	3.09761e-05	27.2	0.618	deleterious(0.01)	probably_damaging(0.963)	NA	MISSENSE	N/S	792	FALSE	FALSE	C	T	1.31942e-05	12	8.34012e-06	0.0237047	0.88	-0.180251	1.66252	0.011755	0.91	7
9:69432610:C:A	chr9	69432610	C	A	chr9_69432610_C_A	PASS	2.19902e-06	1.75919e-05	909496	2	NM_001163.4	ENST00000265381	ENSG00000107282	protein_coding	APBA1	stop_gained	0	48	NA	NA	NA	HC	PTV	E/*	790	FALSE	FALSE	A	C	2.19902e-06	2	2.38287e-06	0.0839051	0.77	2.99437	3.11022	0.926886	0.34	2
9:69432614:G:A	chr9	69432614	G	A	chr9_69432614_G_A	PASS	1.09955e-06	5.49745e-05	909462	1	NM_001163.4	ENST00000265381	ENSG00000107282	protein_coding	APBA1	synonymous_variant	0	10.52	NA	NA	NA	NA	SYN	I	788	FALSE	FALSE	A	G	1.09955e-06	1	1.19149e-06	0.00977109	0.92	1.32431	4.39854	0.0906489	0.76	1
9:69432616:T:C	chr9	69432616	T	C	chr9_69432616_T_C	PASS	1.09951e-06	1.75919e-05	909496	1	NM_001163.4	ENST00000265381	ENSG00000107282	protein_coding	APBA1	missense_variant	0	28	0.316	deleterious(0)	probably_damaging(0.94)	NA	MISSENSE	I/V	788	FALSE	FALSE	C	T	1.09951e-06	1	1.19144e-06	0.041405	0.84	-4.54729	4.39849	1.06881	0.3	1
9:69432618:C:T	chr9	69432618	C	T	chr9_69432618_C_T	PASS	3.29858e-06	3.29847e-05	909482	3	NM_001163.4	ENST00000265381	ENSG00000107282	protein_coding	APBA1	missense_variant	0	30	0.573	deleterious(0.02)	probably_damaging(1)	NA	MISSENSE	R/Q	787	FALSE	FALSE	T	C	3.29858e-06	3	1.19145e-06	0.116628	0.73	2.48002	4.39852	0.317905	0.57	1
9:69432619:G:A	chr9	69432619	G	A	chr9_69432619_G_A	PASS	3.2986e-06	3.73827e-05	909478	3	NM_001163.4	ENST00000265381	ENSG00000107282	protein_coding	APBA1	missense_variant	0	32	0.768	deleterious(0)	probably_damaging(1)	NA	MISSENSE	R/W	787	FALSE	FALSE	A	G	3.2986e-06	3	1.19147e-06	0.146058	0.7	1.12376	4.39851	0.0652733	0.8	1
9:69432624:C:T	chr9	69432624	C	T	chr9_69432624_C_T	PASS	7.69686e-06	5.49745e-05	909462	7	NM_001163.4	ENST00000265381	ENSG00000107282	protein_coding	APBA1	missense_variant	0	27.3	0.813	deleterious(0)	probably_damaging(1)	NA	MISSENSE	G/E	785	FALSE	FALSE	T	C	7.69686e-06	7	8.3404e-06	0.736627	0.39	1.31722	1.66249	0.627765	0.43	7
9:69432629:A:G	chr9	69432629	A	G	chr9_69432629_A_G	PASS	4.94778e-05	1.53929e-05	909498	45	NM_001163.4	ENST00000265381	ENSG00000107282	protein_coding	APBA1	synonymous_variant	4.64626e-05	6.702	NA	NA	NA	NA	SYN	R	783	FALSE	FALSE	G	A	4.94778e-05	45	5.36147e-05	1.44306	0.23	0.758375	0.655752	1.33748	0.25	45
9:69432630:C:T	chr9	69432630	C	T	chr9_69432630_C_T	PASS	1.09951e-06	2.19898e-05	909492	1	NM_001163.4	ENST00000265381	ENSG00000107282	protein_coding	APBA1	missense_variant	1.54871e-05	29.5	0.532	deleterious(0)	probably_damaging(0.996)	NA	MISSENSE	R/H	783	FALSE	FALSE	T	C	1.09951e-06	1	1.19144e-06	0.423726	0.52	5.36066	4.39858	1.48529	0.22	1
9:69432632:G:A	chr9	69432632	G	A	chr9_69432632_G_A	PASS	1.0995e-06	8.79593e-06	909504	1	NM_001163.4	ENST00000265381	ENSG00000107282	protein_coding	APBA1	synonymous_variant	0	8.516	NA	NA	NA	NA	SYN	V	782	FALSE	FALSE	A	G	1.0995e-06	1	1.19143e-06	0.285367	0.59	-1.84949	4.39869	0.17679	0.67	1
9:69432634:C:T	chr9	69432634	C	T	chr9_69432634_C_T	PASS	3.62837e-05	1.31939e-05	909500	33	NM_001163.4	ENST00000265381	ENSG00000107282	protein_coding	APBA1	missense_variant	0	18.48	0.097	tolerated(0.18)	benign(0.023)	NA	MISSENSE	V/I	782	FALSE	FALSE	T	C	3.62837e-05	33	3.33601e-05	0.369132	0.54	-1.16963	0.831286	1.97968	0.16	28
9:69432635:G:A	chr9	69432635	G	A	chr9_69432635_G_A	PASS	2.19907e-06	4.17806e-05	909474	2	NM_001163.4	ENST00000265381	ENSG00000107282	protein_coding	APBA1	synonymous_variant	0	8.273	NA	NA	NA	NA	SYN	G	781	FALSE	FALSE	A	G	2.19907e-06	2	2.38293e-06	0.270995	0.6	1.53054	3.11027	0.242156	0.62	2
9:69432642:C:G	chr9	69432642	C	G	chr9_69432642_C_G	PASS	1.0995e-06	8.79593e-06	909504	1	NM_001163.4	ENST00000265381	ENSG00000107282	protein_coding	APBA1	missense_variant	0	26.9	0.576	deleterious(0)	probably_damaging(0.996)	NA	MISSENSE	R/T	779	FALSE	FALSE	G	C	1.0995e-06	1	1.19143e-06	11.2954	0.00078	13.2817	4.3985	9.11794	0.0025	1
9:69432649:C:G	chr9	69432649	C	G	chr9_69432649_C_G	PASS	1.0995e-06	8.79593e-06	909504	1	NM_001163.4	ENST00000265381	ENSG00000107282	protein_coding	APBA1	missense_variant	0	27.6	0.791	deleterious(0)	probably_damaging(0.999)	NA	MISSENSE	A/P	777	FALSE	FALSE	G	C	1.0995e-06	1	1.19143e-06	0.00594082	0.94	-0.135283	4.39849	0.000945968	0.98	1
9:69432660:C:T	chr9	69432660	C	T	chr9_69432660_C_T	PASS	3.29849e-06	4.39796e-06	909508	3	NM_001163.4	ENST00000265381	ENSG00000107282	protein_coding	APBA1	missense_variant	0	30	0.452	deleterious(0)	probably_damaging(0.993)	NA	MISSENSE	R/Q	773	FALSE	FALSE	T	C	3.29849e-06	3	3.57427e-06	0.0839375	0.77	1.21083	2.53948	0.227338	0.63	3
9:69432661:G:A	chr9	69432661	G	A	chr9_69432661_G_A;chr9_69432661_G_T	PASS	2.19902e-06	1.75919e-05	909496	2	NM_001163.4	ENST00000265381	ENSG00000107282	protein_coding	APBA1	stop_gained	0	41	NA	NA	NA	HC	PTV	R/*	773	TRUE	FALSE	A	G	2.19902e-06	2	2.38288e-06	0.585915	0.44	1.42885	3.11023	0.211051	0.65	2
9:69432661:G:T	chr9	69432661	G	T	chr9_69432661_G_A;chr9_69432661_G_T	PASS	2.19902e-06	1.75919e-05	909496	2	NM_001163.4	ENST00000265381	ENSG00000107282	protein_coding	APBA1	synonymous_variant	0	7.946	NA	NA	NA	NA	SYN	R	773	TRUE	FALSE	T	G	2.19902e-06	2	1.19144e-06	2.99116	0.084	5.68854	4.39857	1.67255	0.2	1
9:69432667:G:A	chr9	69432667	G	A	chr9_69432667_G_A	PASS	5.49755e-06	1.75919e-05	909496	5	NM_001163.4	ENST00000265381	ENSG00000107282	protein_coding	APBA1	missense_variant	0	27.8	0.663	deleterious(0)	probably_damaging(0.999)	NA	MISSENSE	L/F	771	FALSE	FALSE	A	G	5.49755e-06	5	5.95719e-06	0.105753	0.75	1.22694	1.96708	0.389047	0.53	5
9:69432674:G:C	chr9	69432674	G	C	chr9_69432674_G_C	PASS	1.0995e-06	6.59694e-06	909506	1	NM_001163.4	ENST00000265381	ENSG00000107282	protein_coding	APBA1	missense_variant&splice_region_variant	0	22	0.537	deleterious(0)	probably_damaging(0.999)	NA	MISSENSE	I/M	768	FALSE	FALSE	C	G	1.0995e-06	1	1.19143e-06	0.589544	0.44	-2.62585	4.3985	0.356394	0.55	1
9:69432675:A:T	chr9	69432675	A	T	chr9_69432675_A_T	PASS	1.09951e-06	1.97908e-05	909494	1	NM_001163.4	ENST00000265381	ENSG00000107282	protein_coding	APBA1	missense_variant&splice_region_variant	0	32	0.737	deleterious(0.02)	probably_damaging(1)	NA	MISSENSE	I/N	768	FALSE	FALSE	T	A	1.09951e-06	1	1.19144e-06	0.232533	0.63	0.830797	4.39851	0.0356762	0.85	1
9:69432680:C:T	chr9	69432680	C	T	chr9_69432680_C_T	PASS	3.29848e-06	2.19898e-06	909510	3	NM_001163.4	ENST00000265381	ENSG00000107282	protein_coding	APBA1	splice_region_variant&intron_variant	0	0.841	NA	NA	NA	NA	NONCODING	.	.	FALSE	FALSE	T	C	3.29848e-06	3	3.57426e-06	0.165723	0.68	-0.41369	2.53949	0.0265373	0.87	3
9:69432683:G:A	chr9	69432683	G	A	chr9_69432683_G_A	PASS	0.184914	0.0101483	900282	166475	NM_001163.4	ENST00000265381	ENSG00000107282	protein_coding	APBA1	splice_region_variant&intron_variant	0.185447	5.077	NA	NA	NA	NA	NONCODING	.	.	FALSE	FALSE	A	G	0.184914	166475	0.181277	5.3966	0.02	-0.0362223	0.0124602	8.45082	0.0036	152152
9:69432689:A:T	chr9	69432689	A	T	chr9_69432689_A_T	PASS	1.09954e-06	4.39796e-05	909472	1	NM_001163.4	ENST00000265381	ENSG00000107282	protein_coding	APBA1	intron_variant	0	13.74	NA	NA	NA	NA	INTRONIC	.	.	FALSE	FALSE	T	A	1.09954e-06	1	1.19147e-06	1.50054	0.22	-3.62043	4.39865	0.67746	0.41	1
9:69432691:G:A	chr9	69432691	G	A	chr9_69432691_G_A;chr9_69432691_G_C	PASS	2.19906e-06	3.51837e-05	909480	2	NM_001163.4	ENST00000265381	ENSG00000107282	protein_coding	APBA1	intron_variant	0	6.279	NA	NA	NA	NA	INTRONIC	.	.	TRUE	FALSE	A	G	2.19906e-06	2	2.38291e-06	4.77576	0.029	-4.4846	3.11021	2.07907	0.15	2
9:69432691:G:C	chr9	69432691	G	C	chr9_69432691_G_A;chr9_69432691_G_C	PASS	2.19906e-06	3.51837e-05	909480	2	NM_001163.4	ENST00000265381	ENSG00000107282	protein_coding	APBA1	intron_variant	0	6.162	NA	NA	NA	NA	INTRONIC	.	.	TRUE	FALSE	C	G	2.19906e-06	2	2.38291e-06	2.03385	0.15	4.87751	3.11029	2.45921	0.12	2
9:69432692:G:T	chr9	69432692	G	T	chr9_69432692_G_T	PASS	2.19908e-06	4.39796e-05	909472	2	NM_001163.4	ENST00000265381	ENSG00000107282	protein_coding	APBA1	intron_variant	0	5.606	NA	NA	NA	NA	INTRONIC	.	.	FALSE	FALSE	T	G	2.19908e-06	2	2.38294e-06	1.96906	0.16	3.6909	3.11021	1.40827	0.24	2
9:69432693:CAG:C	chr9	69432693	CAG	C	chr9_69432695_G_T;chr9_69432693_CAG_C	PASS	5.49806e-06	0.000109949	909412	5	NM_001163.4	ENST00000265381	ENSG00000107282	protein_coding	APBA1	intron_variant	0	1.397	NA	NA	NA	NA	INTRONIC	.	.	TRUE	TRUE	C	CAG	5.49806e-06	5	5.95776e-06	2.3807	0.12	-2.64267	1.96709	1.80482	0.18	5
9:69432695:G:T	chr9	69432695	G	T	chr9_69432695_G_T;chr9_69432693_CAG_C	PASS	8.79685e-06	0.000105551	909416	8	NM_001163.4	ENST00000265381	ENSG00000107282	protein_coding	APBA1	intron_variant	3.09818e-05	1.151	NA	NA	NA	NA	INTRONIC	.	.	TRUE	FALSE	T	G	8.79685e-06	8	2.38309e-06	1.34186	0.25	-2.69999	3.11042	0.753501	0.39	2
9:69432699:T:C	chr9	69432699	T	C	chr9_69432699_T_C	PASS	1.09953e-06	3.73827e-05	909478	1	NM_001163.4	ENST00000265381	ENSG00000107282	protein_coding	APBA1	intron_variant	0	7.815	NA	NA	NA	NA	INTRONIC	.	.	FALSE	FALSE	C	T	1.09953e-06	1	1.19146e-06	0.120217	0.73	-2.73458	4.3985	0.386519	0.53	1
9:69432701:C:T	chr9	69432701	C	T	chr9_69432701_C_T	PASS	1.09954e-06	4.17806e-05	909474	1	NM_001163.4	ENST00000265381	ENSG00000107282	protein_coding	APBA1	intron_variant	0	0.357	NA	NA	NA	NA	INTRONIC	.	.	FALSE	FALSE	T	C	1.09954e-06	1	1.19147e-06	0.504651	0.48	-2.17815	4.39858	0.245216	0.62	1
9:69432705:C:A	chr9	69432705	C	A	chr9_69432705_C_T;chr9_69432705_C_A	PASS	1.09955e-06	5.27756e-05	909464	1	NM_001163.4	ENST00000265381	ENSG00000107282	protein_coding	APBA1	intron_variant	0	5.332	NA	NA	NA	NA	INTRONIC	.	.	TRUE	FALSE	A	C	1.09955e-06	1	1.19148e-06	0.126885	0.72	2.72284	4.39851	0.383207	0.54	1
9:69432705:C:T	chr9	69432705	C	T	chr9_69432705_C_T;chr9_69432705_C_A	PASS	1.09955e-06	5.27756e-05	909464	1	NM_001163.4	ENST00000265381	ENSG00000107282	protein_coding	APBA1	intron_variant	0	5.039	NA	NA	NA	NA	INTRONIC	.	.	TRUE	FALSE	T	C	1.09955e-06	1	1.19148e-06	0.0358519	0.85	1.12535	4.3985	0.0654581	0.8	1
9:69432707:T:C	chr9	69432707	T	C	chr9_69432707_T_C	PASS	5.49841e-06	0.00017372	909354	5	NM_001163.4	ENST00000265381	ENSG00000107282	protein_coding	APBA1	intron_variant	3.09732e-05	0.075	NA	NA	NA	NA	INTRONIC	.	.	FALSE	FALSE	C	T	5.49841e-06	5	5.9582e-06	0.020617	0.89	-0.945008	1.96714	0.23078	0.63	5
9:69432716:G:A	chr9	69432716	G	A	chr9_69432716_G_A	PASS	4.40037e-06	0.000547546	909014	4	NM_001163.4	ENST00000265381	ENSG00000107282	protein_coding	APBA1	intron_variant	0	2.091	NA	NA	NA	NA	INTRONIC	.	.	FALSE	FALSE	A	G	4.40037e-06	4	4.76827e-06	1.8694	0.17	-3.66825	2.19927	2.78202	0.095	4
9:69432719:C:T	chr9	69432719	C	T	chr9_69432719_C_T	PASS	0.183222	0.00707632	903076	165463	NM_001163.4	ENST00000265381	ENSG00000107282	protein_coding	APBA1	intron_variant	0.18483	0.111	NA	NA	NA	NA	INTRONIC	.	.	FALSE	FALSE	T	C	0.183222	165463	0.181615	3.95997	0.047	-0.0325836	0.0124548	6.8442	0.0089	152436
9:69432720:G:A	chr9	69432720	G	A	chr9_69432720_G_A;chr9_69432720_G_T	PASS	2.09013e-05	0.000523358	909036	19	NM_001163.4	ENST00000265381	ENSG00000107282	protein_coding	APBA1	intron_variant	0	0.187	NA	NA	NA	NA	INTRONIC	.	.	TRUE	FALSE	A	G	2.09013e-05	19	9.53641e-06	0.0152919	0.9	-0.00599118	1.55521	1.48405e-05	1	8
9:69432721:G:A	chr9	69432721	G	A	chr9_69432721_G_A	PASS	1.10031e-06	0.000745455	908834	1	NM_001163.4	ENST00000265381	ENSG00000107282	protein_coding	APBA1	intron_variant	0	2.455	NA	NA	NA	NA	INTRONIC	.	.	FALSE	FALSE	A	G	1.10031e-06	1	1.19232e-06	0.558067	0.46	-1.84912	4.39849	0.176736	0.67	1
9:69432732:A:G	chr9	69432732	A	G	chr9_69432732_A_G	PASS	1.10156e-06	0.00188233	907800	1	NM_001163.4	ENST00000265381	ENSG00000107282	protein_coding	APBA1	intron_variant	0	3.617	NA	NA	NA	NA	INTRONIC	.	.	FALSE	FALSE	G	A	1.10156e-06	1	1.19364e-06	0.0068543	0.93	3.02016	4.39852	0.471462	0.49	1
9:69432734:G:T	chr9	69432734	G	T	chr9_69432734_G_T	PASS	1.10339e-06	0.00353816	906294	1	NM_001163.4	ENST00000265381	ENSG00000107282	protein_coding	APBA1	intron_variant	1.54962e-05	3.469	NA	NA	NA	NA	INTRONIC	.	.	FALSE	FALSE	T	G	1.10339e-06	1	1.19567e-06	0.186934	0.67	-0.919669	4.39852	0.0437169	0.83	1
9:69432736:C:A	chr9	69432736	C	A	chr9_69432736_C_T;chr9_69432736_C_G;chr9_69432736_C_A	PASS	1.1019e-06	0.00218359	907526	1	NM_001163.4	ENST00000265381	ENSG00000107282	protein_coding	APBA1	intron_variant	1.54909e-05	1.573	NA	NA	NA	NA	INTRONIC	.	.	TRUE	FALSE	A	C	1.1019e-06	1	1.19403e-06	0.195465	0.66	0.363137	4.39914	0.00681403	0.93	1
9:69432736:C:G	chr9	69432736	C	G	chr9_69432736_C_T;chr9_69432736_C_G;chr9_69432736_C_A	PASS	1.1019e-06	0.00218359	907526	1	NM_001163.4	ENST00000265381	ENSG00000107282	protein_coding	APBA1	intron_variant	0	1.7	NA	NA	NA	NA	INTRONIC	.	.	TRUE	FALSE	G	C	1.1019e-06	1	1.19403e-06	0.263796	0.61	-2.71109	4.39851	0.379907	0.54	1
9:69432736:C:T	chr9	69432736	C	T	chr9_69432736_C_T;chr9_69432736_C_G;chr9_69432736_C_A	PASS	1.76303e-05	0.00218359	907526	16	NM_001163.4	ENST00000265381	ENSG00000107282	protein_coding	APBA1	intron_variant	7.74545e-05	2.046	NA	NA	NA	NA	INTRONIC	.	.	TRUE	FALSE	T	C	1.76303e-05	16	1.43284e-05	0.0293955	0.86	0.127468	1.26976	0.0100777	0.92	12
9:69432737:G:A	chr9	69432737	G	A	chr9_69432737_G_A	PASS	1.76625e-05	0.00399775	905876	16	NM_001163.4	ENST00000265381	ENSG00000107282	protein_coding	APBA1	intron_variant	0	3.121	NA	NA	NA	NA	INTRONIC	.	.	FALSE	FALSE	A	G	1.76625e-05	16	1.31578e-05	0.00731173	0.93	0.386718	1.32622	0.0850277	0.77	11
9:69432740:T:C	chr9	69432740	T	C	chr9_69432740_T_C	PASS	1.10357e-06	0.00369869	906148	1	NM_001163.4	ENST00000265381	ENSG00000107282	protein_coding	APBA1	intron_variant	0	5.905	NA	NA	NA	NA	INTRONIC	.	.	FALSE	FALSE	C	T	1.10357e-06	1	1.19577e-06	0.0661423	0.8	0.604102	4.39852	0.0188628	0.89	1
9:69432741:T:A	chr9	69432741	T	A	chr9_69432741_T_A	PASS	4.41073e-06	0.00289386	906880	4	NM_001163.4	ENST00000265381	ENSG00000107282	protein_coding	APBA1	intron_variant	0	9.006	NA	NA	NA	NA	INTRONIC	.	.	FALSE	FALSE	A	T	4.41073e-06	4	4.7794e-06	0.285136	0.59	1.77073	2.19931	0.648236	0.42	4
9:69432743:C:T	chr9	69432743	C	T	chr9_69432743_C_T	PASS	1.10333e-06	0.00347879	906348	1	NM_001163.4	ENST00000265381	ENSG00000107282	protein_coding	APBA1	intron_variant	0	4.792	NA	NA	NA	NA	INTRONIC	.	.	FALSE	FALSE	T	C	1.10333e-06	1	1.19554e-06	1.36473	0.24	-4.34465	4.39853	0.97565	0.32	1
9:69432751:C:G	chr9	69432751	C	G	chr9_69432751_C_G	PASS	2.22793e-06	0.0129916	897696	2	NM_001163.4	ENST00000265381	ENSG00000107282	protein_coding	APBA1	intron_variant	1.54885e-05	1.204	NA	NA	NA	NA	INTRONIC	.	.	FALSE	FALSE	G	C	2.22793e-06	2	2.41405e-06	0.58998	0.44	-1.23705	3.1102	0.158197	0.69	2
9:69432757:G:A	chr9	69432757	G	A	chr9_69432757_G_A	PASS	4.50868e-06	0.024556	887178	4	NM_001163.4	ENST00000265381	ENSG00000107282	protein_coding	APBA1	intron_variant	1.54952e-05	0.003	NA	NA	NA	NA	INTRONIC	.	.	FALSE	FALSE	A	G	4.50868e-06	4	4.88498e-06	2.24011	0.13	3.1168	2.1993	2.00839	0.16	4
9:69432758:C:T	chr9	69432758	C	T	chr9_69432758_C_T	PASS	0.000725696	0.0227705	888802	645	NM_001163.4	ENST00000265381	ENSG00000107282	protein_coding	APBA1	intron_variant	0.000604258	2.313	NA	NA	NA	NA	INTRONIC	.	.	FALSE	FALSE	T	C	0.000725696	645	0.000767982	1.10867	0.29	-0.19884	0.175381	1.2854	0.26	645
9:69432761:C:T	chr9	69432761	C	T	chr9_69432761_C_T	PASS	1.12765e-06	0.0249694	886802	1	NM_001163.4	ENST00000265381	ENSG00000107282	protein_coding	APBA1	intron_variant	0	0.928	NA	NA	NA	NA	INTRONIC	.	.	FALSE	FALSE	T	C	1.12765e-06	1	1.22171e-06	1.02956	0.31	-5.29818	4.39853	1.4509	0.23	1
9:69432765:A:G	chr9	69432765	A	G	chr9_69432765_A_G	PASS	5.9497e-05	0.0390517	873994	52	NM_001163.4	ENST00000265381	ENSG00000107282	protein_coding	APBA1	intron_variant	1.55053e-05	0.629	NA	NA	NA	NA	INTRONIC	.	.	FALSE	FALSE	G	A	5.9497e-05	52	6.44563e-05	0.00712777	0.93	0.217282	0.610034	0.126865	0.72	54
9:69432769:T:C	chr9	69432769	T	C	chr9_69432769_T_C	PASS	1.14674e-06	0.0412023	872038	1	NM_001163.4	ENST00000265381	ENSG00000107282	protein_coding	APBA1	intron_variant	0	0.183	NA	NA	NA	NA	INTRONIC	.	.	FALSE	FALSE	C	T	1.14674e-06	1	1.24229e-06	0.0331866	0.86	-0.491172	4.39895	0.0124672	0.91	1
9:69432771:C:T	chr9	69432771	C	T	chr9_69432771_C_T	PASS	0.00036597	0.0446261	868924	318	NM_001163.4	ENST00000265381	ENSG00000107282	protein_coding	APBA1	intron_variant	0.000170331	0.019	NA	NA	NA	NA	INTRONIC	.	.	FALSE	FALSE	T	C	0.00036597	318	0.000390227	2.35153	0.13	-0.349615	0.248759	1.97524	0.16	328
9:69440899:C:T	chr9	69440899	C	T	chr9_69440899_C_T;chr9_69440899_C_G	PASS	4.0897e-05	0.0321623	880260	36	NM_001163.4	ENST00000265381	ENSG00000107282	protein_coding	APBA1	intron_variant	0	0.429	NA	NA	NA	NA	INTRONIC	.	.	TRUE	FALSE	T	C	4.0897e-05	36	4.43103e-05	0.0260467	0.87	0.54353	0.713568	0.580199	0.45	37
9:69440904:C:G	chr9	69440904	C	G	chr9_69440904_C_G	PASS	2.23924e-06	0.0179767	893162	2	NM_001163.4	ENST00000265381	ENSG00000107282	protein_coding	APBA1	intron_variant	0	0.893	NA	NA	NA	NA	INTRONIC	.	.	FALSE	FALSE	G	C	2.23924e-06	2	2.42625e-06	0.785311	0.38	-1.88516	3.11023	0.367374	0.54	2
9:69440912:G:A	chr9	69440912	G	A	chr9_69440912_G_A	PASS	0.00432291	0.0103616	900088	3891	NM_001163.4	ENST00000265381	ENSG00000107282	protein_coding	APBA1	intron_variant	0.000635442	0.98	NA	NA	NA	NA	INTRONIC	.	.	FALSE	FALSE	A	G	0.00432291	3891	0.000272071	0.0601004	0.81	0.0935903	0.293317	0.101809	0.75	228
9:69440913:C:A	chr9	69440913	C	A	chr9_69440913_C_A	PASS	1.1089e-06	0.00848147	901798	1	NM_001163.4	ENST00000265381	ENSG00000107282	protein_coding	APBA1	intron_variant	0	1.116	NA	NA	NA	NA	INTRONIC	.	.	FALSE	FALSE	A	C	1.1089e-06	1	1.20158e-06	2.58503	0.11	10.1461	4.39855	5.32078	0.021	1
9:69440914:C:T	chr9	69440914	C	T	chr9_69440914_C_T	PASS	3.3266e-06	0.00845508	901822	3	NM_001163.4	ENST00000265381	ENSG00000107282	protein_coding	APBA1	intron_variant	0	1.483	NA	NA	NA	NA	INTRONIC	.	.	FALSE	FALSE	T	C	3.3266e-06	3	3.60456e-06	0.24479	0.62	1.48661	2.53956	0.342672	0.56	3
9:69440915:A:T	chr9	69440915	A	T	chr9_69440915_A_T	PASS	1.10522e-06	0.0051874	904794	1	NM_001163.4	ENST00000265381	ENSG00000107282	protein_coding	APBA1	intron_variant	0	2.13	NA	NA	NA	NA	INTRONIC	.	.	FALSE	FALSE	T	A	1.10522e-06	1	1.19759e-06	0.236938	0.63	-0.423228	4.39853	0.00925834	0.92	1
9:69440917:C:A	chr9	69440917	C	A	chr9_69440917_C_A	PASS	2.20628e-06	0.00330947	906502	2	NM_001163.4	ENST00000265381	ENSG00000107282	protein_coding	APBA1	intron_variant	0	1.008	NA	NA	NA	NA	INTRONIC	.	.	FALSE	FALSE	A	C	2.20628e-06	2	2.39066e-06	0.286705	0.59	-1.20649	3.11024	0.150474	0.7	2
9:69440919:T:C	chr9	69440919	T	C	chr9_69440919_T_C	PASS	2.20819e-06	0.00416927	905720	2	NM_001163.4	ENST00000265381	ENSG00000107282	protein_coding	APBA1	intron_variant	0	1.451	NA	NA	NA	NA	INTRONIC	.	.	FALSE	FALSE	C	T	2.20819e-06	2	2.3928e-06	2.12698	0.14	5.27385	3.11022	2.87523	0.09	2
9:69440920:G:A	chr9	69440920	G	A	chr9_69440920_G_A	PASS	4.74688e-05	0.00401754	905858	43	NM_001163.4	ENST00000265381	ENSG00000107282	protein_coding	APBA1	intron_variant	0	0.571	NA	NA	NA	NA	INTRONIC	.	.	FALSE	FALSE	A	G	4.74688e-05	43	5.1436e-05	1.42052	0.23	-0.571311	0.67081	0.725348	0.39	43
9:69440926:A:AC	chr9	69440926	A	AC	chr9_69440926_A_AC;chr9_69440926_AC_A;chr9_69440927_C_T;chr9_69440927_C_A	PASS	5.37346e-05	0.0178469	893280	48	NM_001163.4	ENST00000265381	ENSG00000107282	protein_coding	APBA1	intron_variant	7.78162e-05	1.266	NA	NA	NA	NA	INTRONIC	.	.	TRUE	TRUE	AC	A	5.37346e-05	48	4.48823e-05	0.632826	0.43	0.190628	0.723165	0.0694861	0.79	38
9:69440926:AC:A	chr9	69440926	AC	A	chr9_69440926_A_AC;chr9_69440926_AC_A;chr9_69440927_C_T;chr9_69440927_C_A	PASS	2.01505e-05	0.0178469	893280	18	NM_001163.4	ENST00000265381	ENSG00000107282	protein_coding	APBA1	intron_variant	0	0.278	NA	NA	NA	NA	INTRONIC	.	.	TRUE	TRUE	A	AC	2.01505e-05	18	1.69825e-05	0.596018	0.44	-1.34425	1.17558	1.30754	0.25	14
9:69440927:C:A	chr9	69440927	C	A	chr9_69440926_A_AC;chr9_69440926_AC_A;chr9_69440927_C_T;chr9_69440927_C_A	PASS	2.22679e-06	0.0124902	898152	2	NM_001163.4	ENST00000265381	ENSG00000107282	protein_coding	APBA1	intron_variant	0	0.37	NA	NA	NA	NA	INTRONIC	.	.	TRUE	FALSE	A	C	2.22679e-06	2	1.20655e-06	0.447913	0.5	-5.6444	4.39851	1.64673	0.2	1
9:69440928:C:A	chr9	69440928	C	A	chr9_69440928_C_G;chr9_69440928_C_T;chr9_69440928_C_A	PASS	1.10176e-06	0.00205825	907640	1	NM_001163.4	ENST00000265381	ENSG00000107282	protein_coding	APBA1	intron_variant	0	0.148	NA	NA	NA	NA	INTRONIC	.	.	TRUE	FALSE	A	C	1.10176e-06	1	1.19386e-06	0.00350487	0.95	2.26493	4.39855	0.265148	0.61	1
9:69440928:C:G	chr9	69440928	C	G	chr9_69440928_C_G;chr9_69440928_C_T;chr9_69440928_C_A	PASS	1.65264e-05	0.00205825	907640	15	NM_001163.4	ENST00000265381	ENSG00000107282	protein_coding	APBA1	intron_variant	0	0.161	NA	NA	NA	NA	INTRONIC	.	.	TRUE	FALSE	G	C	1.65264e-05	15	1.07448e-05	0.149089	0.7	-0.597943	1.46619	0.166319	0.68	9
9:69440928:C:T	chr9	69440928	C	T	chr9_69440928_C_G;chr9_69440928_C_T;chr9_69440928_C_A	PASS	2.20352e-06	0.00205825	907640	2	NM_001163.4	ENST00000265381	ENSG00000107282	protein_coding	APBA1	intron_variant	3.09953e-05	0.198	NA	NA	NA	NA	INTRONIC	.	.	TRUE	FALSE	T	C	2.20352e-06	2	2.38773e-06	0.000623707	0.98	0.094669	3.11026	0.00092645	0.98	2
9:69440929:C:T	chr9	69440929	C	T	chr9_69440929_C_T	PASS	1.10222e-06	0.00247825	907258	1	NM_001163.4	ENST00000265381	ENSG00000107282	protein_coding	APBA1	intron_variant	0	1.274	NA	NA	NA	NA	INTRONIC	.	.	FALSE	FALSE	T	C	1.10222e-06	1	1.19436e-06	0.695257	0.4	-7.24689	4.3985	2.71453	0.099	1
9:69440930:C:A	chr9	69440930	C	A	chr9_69440930_C_T;chr9_69440930_C_A;chr9_69440930_C_G	PASS	4.4028e-06	0.00109949	908512	4	NM_001163.4	ENST00000265381	ENSG00000107282	protein_coding	APBA1	intron_variant	0	0.753	NA	NA	NA	NA	INTRONIC	.	.	TRUE	FALSE	A	C	4.4028e-06	4	2.38547e-06	0.0126907	0.91	0.240209	3.1102	0.00596487	0.94	2
9:69440930:C:G	chr9	69440930	C	G	chr9_69440930_C_T;chr9_69440930_C_A;chr9_69440930_C_G	PASS	1.1007e-06	0.00109949	908512	1	NM_001163.4	ENST00000265381	ENSG00000107282	protein_coding	APBA1	intron_variant	0	0.817	NA	NA	NA	NA	INTRONIC	.	.	TRUE	FALSE	G	C	1.1007e-06	1	1.19273e-06	2.45861	0.12	6.21517	4.39856	1.99657	0.16	1
9:69440930:C:T	chr9	69440930	C	T	chr9_69440930_C_T;chr9_69440930_C_A;chr9_69440930_C_G	PASS	2.2014e-05	0.00109949	908512	20	NM_001163.4	ENST00000265381	ENSG00000107282	protein_coding	APBA1	intron_variant	1.54914e-05	1	NA	NA	NA	NA	INTRONIC	.	.	TRUE	FALSE	T	C	2.2014e-05	20	2.38547e-05	2.93386	0.087	1.65275	0.98358	2.82355	0.093	20
9:69440931:C:A	chr9	69440931	C	A	chr9_69440931_C_A;chr9_69440931_C_G;chr9_69440931_C_T	PASS	5.06146e-05	0.000752052	908828	46	NM_001163.4	ENST00000265381	ENSG00000107282	protein_coding	APBA1	intron_variant	4.64698e-05	0.966	NA	NA	NA	NA	INTRONIC	.	.	TRUE	FALSE	A	C	5.06146e-05	46	5.12699e-05	0.0167571	0.9	0.177001	0.670796	0.0696259	0.79	43
9:69440931:C:G	chr9	69440931	C	G	chr9_69440931_C_A;chr9_69440931_C_G;chr9_69440931_C_T	PASS	1.32038e-05	0.000752052	908828	12	NM_001163.4	ENST00000265381	ENSG00000107282	protein_coding	APBA1	intron_variant	3.09799e-05	1.049	NA	NA	NA	NA	INTRONIC	.	.	TRUE	FALSE	G	C	1.32038e-05	12	9.53859e-06	0.108952	0.74	0.0245634	1.55513	0.000249485	0.99	8
9:69440931:C:T	chr9	69440931	C	T	chr9_69440931_C_A;chr9_69440931_C_G;chr9_69440931_C_T	PASS	2.20064e-06	0.000752052	908828	2	NM_001163.4	ENST00000265381	ENSG00000107282	protein_coding	APBA1	intron_variant	0	1.282	NA	NA	NA	NA	INTRONIC	.	.	TRUE	FALSE	T	C	2.20064e-06	2	1.19232e-06	0.340499	0.56	-3.51551	4.3985	0.638803	0.42	1
9:69440932:C:A	chr9	69440932	C	A	chr9_69440932_C_G;chr9_69440932_C_CCAG;chr9_69440932_C_A	PASS	1.10029e-06	0.000727863	908850	1	NM_001163.4	ENST00000265381	ENSG00000107282	protein_coding	APBA1	intron_variant	0	0.471	NA	NA	NA	NA	INTRONIC	.	.	TRUE	FALSE	A	C	1.10029e-06	1	1.19228e-06	0.0114685	0.91	-2.35268	4.39852	0.286096	0.59	1
9:69440932:C:CCAG	chr9	69440932	C	CCAG	chr9_69440932_C_G;chr9_69440932_C_CCAG;chr9_69440932_C_A	PASS	7.05446e-05	0.00251124	907228	64	NM_001163.4	ENST00000265381	ENSG00000107282	protein_coding	APBA1	intron_variant	0	0.565	NA	NA	NA	NA	INTRONIC	.	.	TRUE	TRUE	CCAG	C	7.05446e-05	64	1.19439e-06	0.450195	0.5	-2.99687	4.39928	0.464057	0.5	1
9:69440932:C:G	chr9	69440932	C	G	chr9_69440932_C_G;chr9_69440932_C_CCAG;chr9_69440932_C_A	PASS	0.000140837	0.000725664	908852	128	NM_001163.4	ENST00000265381	ENSG00000107282	protein_coding	APBA1	intron_variant	9.29282e-05	0.513	NA	NA	NA	NA	INTRONIC	.	.	TRUE	FALSE	G	C	0.000140837	128	1.19228e-05	2.13048	0.14	-1.86688	1.39095	1.80138	0.18	10
9:69440933:C:A	chr9	69440933	C	A	chr9_69440933_C_A;chr9_69440933_C_G;chr9_69440933_C_T	PASS	7.15423e-05	0.00105331	908554	65	NM_001163.4	ENST00000265381	ENSG00000107282	protein_coding	APBA1	intron_variant	4.64612e-05	0.5	NA	NA	NA	NA	INTRONIC	.	.	TRUE	FALSE	A	C	7.15423e-05	65	7.51386e-05	0.559918	0.45	0.631675	0.554208	1.2991	0.25	63
9:69440933:C:G	chr9	69440933	C	G	chr9_69440933_C_A;chr9_69440933_C_G;chr9_69440933_C_T	PASS	2.42143e-05	0.00105331	908554	22	NM_001163.4	ENST00000265381	ENSG00000107282	protein_coding	APBA1	intron_variant	0.000108409	0.545	NA	NA	NA	NA	INTRONIC	.	.	TRUE	FALSE	G	C	2.42143e-05	22	1.78902e-05	0.243893	0.62	-0.827142	1.13573	0.530409	0.47	15
9:69440933:C:T	chr9	69440933	C	T	chr9_69440933_C_A;chr9_69440933_C_G;chr9_69440933_C_T	PASS	4.4026e-06	0.00105331	908554	4	NM_001163.4	ENST00000265381	ENSG00000107282	protein_coding	APBA1	intron_variant	0	0.669	NA	NA	NA	NA	INTRONIC	.	.	TRUE	FALSE	T	C	4.4026e-06	4	4.77071e-06	0.307409	0.58	-0.116538	2.19927	0.00280788	0.96	4
9:69440935:G:T	chr9	69440935	G	T	chr9_69440935_G_T	PASS	2.20175e-06	0.00125562	908370	2	NM_001163.4	ENST00000265381	ENSG00000107282	protein_coding	APBA1	intron_variant	0	0.194	NA	NA	NA	NA	INTRONIC	.	.	FALSE	FALSE	T	G	2.20175e-06	2	1.1929e-06	4.80074	0.028	10.5685	4.39853	5.7731	0.016	1
9:69440936:C:G	chr9	69440936	C	G	chr9_69440936_C_G	PASS	1.10019e-06	0.000633307	908936	1	NM_001163.4	ENST00000265381	ENSG00000107282	protein_coding	APBA1	intron_variant	0	1.732	NA	NA	NA	NA	INTRONIC	.	.	FALSE	FALSE	G	C	1.10019e-06	1	1.19218e-06	1.37465	0.24	2.7193	4.39859	0.382197	0.54	1
9:69440938:A:G	chr9	69440938	A	G	chr9_69440938_A_G	PASS	3.08357e-05	0.00162065	908038	28	NM_001163.4	ENST00000265381	ENSG00000107282	protein_coding	APBA1	intron_variant	0	0.352	NA	NA	NA	NA	INTRONIC	.	.	FALSE	FALSE	G	A	3.08357e-05	28	3.34138e-05	1.9586	0.16	1.3329	0.831278	2.57101	0.11	28
9:69440940:G:A	chr9	69440940	G	A	chr9_69440940_G_A	PASS	0.000132045	0.000802628	908782	120	NM_001163.4	ENST00000265381	ENSG00000107282	protein_coding	APBA1	intron_variant	1.54895e-05	3.849	NA	NA	NA	NA	INTRONIC	.	.	FALSE	FALSE	A	G	0.000132045	120	4.76949e-06	2.69632	0.1	-3.46575	2.19938	2.48309	0.12	4
9:69440943:A:T	chr9	69440943	A	T	chr9_69440943_A_T	PASS	2.20063e-06	0.000747654	908832	2	NM_001163.4	ENST00000265381	ENSG00000107282	protein_coding	APBA1	intron_variant	0	0.475	NA	NA	NA	NA	INTRONIC	.	.	FALSE	FALSE	T	A	2.20063e-06	2	1.19228e-06	0.0145287	0.9	0.399452	4.39854	0.00824732	0.93	1
9:69440944:C:A	chr9	69440944	C	A	chr9_69440944_C_A	PASS	1.10001e-06	0.000470582	909084	1	NM_001163.4	ENST00000265381	ENSG00000107282	protein_coding	APBA1	intron_variant	0	1.946	NA	NA	NA	NA	INTRONIC	.	.	FALSE	FALSE	A	C	1.10001e-06	1	1.19197e-06	0.629409	0.43	3.16233	4.39858	0.516878	0.47	1
9:69440947:TTTTA:T	chr9	69440947	TTTTA	T	chr9_69440947_TTTTA_T;chr9_69440951_A_T	PASS	1.10057e-06	0.000982945	908618	1	NM_001163.4	ENST00000265381	ENSG00000107282	protein_coding	APBA1	intron_variant	0	3.48	NA	NA	NA	NA	INTRONIC	.	.	TRUE	TRUE	T	TTTTA	1.10057e-06	1	1.19258e-06	0.0544599	0.82	1.36014	4.399	0.0955999	0.76	1
9:69440955:G:A	chr9	69440955	G	A	chr9_69440955_G_A	PASS	4.39896e-06	0.000226495	909306	4	NM_001163.4	ENST00000265381	ENSG00000107282	protein_coding	APBA1	intron_variant	0	2.116	NA	NA	NA	NA	INTRONIC	.	.	FALSE	FALSE	A	G	4.39896e-06	4	4.76672e-06	0.301818	0.58	1.40359	2.19928	0.407305	0.52	4
9:69440957:C:T	chr9	69440957	C	T	chr9_69440957_C_T	PASS	1.09956e-06	6.37705e-05	909454	1	NM_001163.4	ENST00000265381	ENSG00000107282	protein_coding	APBA1	intron_variant	1.54885e-05	3.456	NA	NA	NA	NA	INTRONIC	.	.	FALSE	FALSE	T	C	1.09956e-06	1	1.1915e-06	0.293282	0.59	2.99444	4.39849	0.463474	0.5	1
9:69440959:A:C	chr9	69440959	A	C	chr9_69440959_A_C	PASS	1.09955e-05	5.05766e-05	909466	10	NM_001163.4	ENST00000265381	ENSG00000107282	protein_coding	APBA1	intron_variant	3.09809e-05	0.991	NA	NA	NA	NA	INTRONIC	.	.	FALSE	FALSE	C	A	1.09955e-05	10	1.07233e-05	0.00151805	0.97	-0.57538	1.46623	0.153994	0.69	9
9:69440979:G:A	chr9	69440979	G	A	chr9_69440979_G_A	PASS	0.000272678	1.53929e-05	909498	248	NM_001163.4	ENST00000265381	ENSG00000107282	protein_coding	APBA1	intron_variant	0.00052643	3.703	NA	NA	NA	NA	INTRONIC	.	.	FALSE	FALSE	A	G	0.000272678	248	0.00027403	1.06616	0.3	-0.22218	0.290132	0.586432	0.44	230
9:69440981:A:G	chr9	69440981	A	G	chr9_69440981_A_G	PASS	0.000168227	2.85868e-05	909486	153	NM_001163.4	ENST00000265381	ENSG00000107282	protein_coding	APBA1	intron_variant	4.64598e-05	0.79	NA	NA	NA	NA	INTRONIC	.	.	FALSE	FALSE	G	A	0.000168227	153	4.17009e-05	2.25702	0.13	1.37714	0.743523	3.43057	0.064	35
9:69440982:G:A	chr9	69440982	G	A	chr9_69440982_G_A	PASS	3.29852e-06	1.53929e-05	909498	3	NM_001163.4	ENST00000265381	ENSG00000107282	protein_coding	APBA1	intron_variant	0	0.034	NA	NA	NA	NA	INTRONIC	.	.	FALSE	FALSE	A	G	3.29852e-06	3	3.57431e-06	3.05011	0.081	-5.9463	2.53952	5.48264	0.019	3
9:69440987:TC:T	chr9	69440987	TC	T	chr9_69440987_TC_T	PASS	4.39804e-06	1.75919e-05	909496	4	NM_001163.4	ENST00000265381	ENSG00000107282	protein_coding	APBA1	splice_region_variant&intron_variant	0	0.473	NA	NA	NA	NA	NONCODING	.	.	FALSE	TRUE	T	TC	4.39804e-06	4	4.76576e-06	1.36076	0.24	-2.86517	2.19926	1.69725	0.19	4
9:69440989:T:C	chr9	69440989	T	C	chr9_69440989_T_C	PASS	6.59697e-06	4.39796e-06	909508	6	NM_001163.4	ENST00000265381	ENSG00000107282	protein_coding	APBA1	splice_region_variant&intron_variant	0	0.357	NA	NA	NA	NA	NONCODING	.	.	FALSE	FALSE	C	T	6.59697e-06	6	7.14854e-06	4.29821	0.038	3.39958	1.79568	3.58418	0.058	6
9:69440990:A:G	chr9	69440990	A	G	chr9_69440990_A_G	PASS	1.09953e-06	3.29847e-05	909482	1	NM_001163.4	ENST00000265381	ENSG00000107282	protein_coding	APBA1	splice_region_variant&intron_variant	0	18.6	NA	NA	NA	NA	NONCODING	.	.	FALSE	FALSE	G	A	1.09953e-06	1	1.19146e-06	0.134122	0.71	-3.48483	4.3985	0.6277	0.43	1
9:69440991:CTTACAA:C	chr9	69440991	CTTACAA	C	chr9_69440995_C_T;chr9_69440991_CTTACAA_C	PASS	1.09952e-06	3.07857e-05	909484	1	NM_001163.4	ENST00000265381	ENSG00000107282	protein_coding	APBA1	splice_donor_variant&coding_sequence_variant&intron_variant	0	32	NA	NA	NA	HC	PTV	.	767-?	TRUE	TRUE	C	CTTACAA	1.09952e-06	1	1.19146e-06	0.0930628	0.76	-3.61281	4.3985	0.674652	0.41	1
9:69440995:C:T	chr9	69440995	C	T	chr9_69440995_C_T;chr9_69440991_CTTACAA_C	PASS	2.19905e-06	3.07857e-05	909484	2	NM_001163.4	ENST00000265381	ENSG00000107282	protein_coding	APBA1	splice_donor_variant	0	33	NA	NA	NA	HC	PTV	.	.	TRUE	FALSE	T	C	2.19905e-06	2	2.38292e-06	0.0245732	0.88	-0.940037	3.11022	0.0913496	0.76	2
9:69440998:T:C	chr9	69440998	T	C	chr9_69440998_T_C	PASS	1.09953e-06	3.73827e-05	909478	1	NM_001163.4	ENST00000265381	ENSG00000107282	protein_coding	APBA1	missense_variant&splice_region_variant	0	24	0.202	tolerated(0.27)	probably_damaging(0.92)	NA	MISSENSE	I/V	767	FALSE	FALSE	C	T	1.09953e-06	1	1.19146e-06	0.25798	0.61	4.42515	4.39855	1.01213	0.31	1
9:69441010:C:T	chr9	69441010	C	T	chr9_69441010_C_T	PASS	7.69647e-05	4.39796e-06	909508	70	NM_001163.4	ENST00000265381	ENSG00000107282	protein_coding	APBA1	missense_variant	6.19425e-05	25.6	0.321	deleterious(0)	probably_damaging(0.99)	NA	MISSENSE	V/I	763	FALSE	FALSE	T	C	7.69647e-05	70	8.22082e-05	1.79075	0.18	0.790264	0.529568	2.2269	0.14	69
9:69441011:G:A	chr9	69441011	G	A	chr9_69441011_G_A	PASS	3.07859e-05	6.59694e-06	909506	28	NM_001163.4	ENST00000265381	ENSG00000107282	protein_coding	APBA1	synonymous_variant	0.000170331	1.037	NA	NA	NA	NA	SYN	S	762	FALSE	FALSE	A	G	3.07859e-05	28	3.09771e-05	0.368259	0.54	0.396157	0.862652	0.210893	0.65	26
9:69441013:T:G	chr9	69441013	T	G	chr9_69441013_T_G	PASS	1.09949e-06	0	909512	1	NM_001163.4	ENST00000265381	ENSG00000107282	protein_coding	APBA1	missense_variant	0	29	0.626	deleterious(0)	probably_damaging(0.999)	NA	MISSENSE	S/R	762	FALSE	FALSE	G	T	1.09949e-06	1	1.19142e-06	0.0825578	0.77	0.0979589	4.39851	0.000495995	0.98	1
9:69441019:C:T	chr9	69441019	C	T	chr9_69441019_C_T	PASS	6.59696e-06	2.19898e-06	909510	6	NM_001163.4	ENST00000265381	ENSG00000107282	protein_coding	APBA1	missense_variant	0	26.5	0.933	deleterious(0.02)	probably_damaging(1)	NA	MISSENSE	G/S	760	FALSE	FALSE	T	C	6.59696e-06	6	5.9571e-06	1.41626	0.23	-1.43146	1.9671	0.529545	0.47	5
9:69441020:G:A	chr9	69441020	G	A	chr9_69441020_G_A;chr9_69441020_G_C	PASS	7.69647e-06	4.39796e-06	909508	7	NM_001163.4	ENST00000265381	ENSG00000107282	protein_coding	APBA1	synonymous_variant	0	6.951	NA	NA	NA	NA	SYN	L	759	TRUE	FALSE	A	G	7.69647e-06	7	5.95712e-06	2.1289	0.14	-3.68369	1.96711	3.50679	0.061	5
9:69441020:G:C	chr9	69441020	G	C	chr9_69441020_G_A;chr9_69441020_G_C	PASS	3.29849e-06	4.39796e-06	909508	3	NM_001163.4	ENST00000265381	ENSG00000107282	protein_coding	APBA1	synonymous_variant	0	6.817	NA	NA	NA	NA	SYN	L	759	TRUE	FALSE	C	G	3.29849e-06	3	3.57427e-06	1.93762	0.16	3.66015	2.5395	2.07731	0.15	3
9:69441026:G:A	chr9	69441026	G	A	chr9_69441026_G_A	PASS	1.0995e-06	6.59694e-06	909506	1	NM_001163.4	ENST00000265381	ENSG00000107282	protein_coding	APBA1	synonymous_variant	0	6.135	NA	NA	NA	NA	SYN	Y	757	FALSE	FALSE	A	G	1.0995e-06	1	1.19143e-06	2.41543	0.12	5.70824	4.39851	1.6842	0.19	1
9:69441030:C:A	chr9	69441030	C	A	chr9_69441030_C_T;chr9_69441030_C_A	PASS	2.19899e-06	2.19898e-06	909510	2	NM_001163.4	ENST00000265381	ENSG00000107282	protein_coding	APBA1	missense_variant	0	26.2	0.262	deleterious(0.02)	possibly_damaging(0.66)	NA	MISSENSE	R/L	756	TRUE	FALSE	A	C	2.19899e-06	2	2.38284e-06	0.5081	0.48	-0.209341	3.11023	0.00453029	0.95	2
9:69441030:C:T	chr9	69441030	C	T	chr9_69441030_C_T;chr9_69441030_C_A	PASS	5.71738e-05	4.39796e-06	909508	52	NM_001163.4	ENST00000265381	ENSG00000107282	protein_coding	APBA1	missense_variant	7.74234e-05	26.8	0.27	deleterious(0.02)	probably_damaging(0.914)	NA	MISSENSE	R/H	756	TRUE	FALSE	T	C	5.71738e-05	52	6.07626e-05	0.0476	0.83	-0.0214628	0.615952	0.00121416	0.97	51
9:69441031:G:A	chr9	69441031	G	A	chr9_69441031_G_A	PASS	3.73829e-05	6.59694e-06	909506	34	NM_001163.4	ENST00000265381	ENSG00000107282	protein_coding	APBA1	missense_variant	3.09674e-05	31	0.253	deleterious(0)	probably_damaging(0.96)	NA	MISSENSE	R/C	756	FALSE	FALSE	A	G	3.73829e-05	34	3.93171e-05	0.0831078	0.77	-0.373949	0.76572	0.238497	0.63	33
9:69441032:A:T	chr9	69441032	A	T	chr9_69441032_A_T	PASS	2.199e-06	6.59694e-06	909506	2	NM_001163.4	ENST00000265381	ENSG00000107282	protein_coding	APBA1	synonymous_variant	0	5.602	NA	NA	NA	NA	SYN	L	755	FALSE	FALSE	T	A	2.199e-06	2	2.38285e-06	3.16027	0.075	5.10633	3.11021	2.6955	0.1	2
9:69441033:A:C	chr9	69441033	A	C	chr9_69441033_A_C	PASS	1.09949e-06	0	909512	1	NM_001163.4	ENST00000265381	ENSG00000107282	protein_coding	APBA1	missense_variant	0	29.3	0.569	deleterious(0)	probably_damaging(0.999)	NA	MISSENSE	L/R	755	FALSE	FALSE	C	A	1.09949e-06	1	1.19142e-06	0.104284	0.75	-0.398415	4.39851	0.00820462	0.93	1
9:69441034:G:A	chr9	69441034	G	A	chr9_69441034_G_A	PASS	1.0995e-06	8.79593e-06	909504	1	NM_001163.4	ENST00000265381	ENSG00000107282	protein_coding	APBA1	missense_variant	0	28.7	0.349	deleterious(0.01)	probably_damaging(0.998)	NA	MISSENSE	L/F	755	FALSE	FALSE	A	G	1.0995e-06	1	1.19143e-06	2.22694	0.14	-4.12364	4.3985	0.878923	0.35	1
9:69441038:T:A	chr9	69441038	T	A	chr9_69441038_T_A	PASS	1.09949e-06	2.19898e-06	909510	1	NM_001163.4	ENST00000265381	ENSG00000107282	protein_coding	APBA1	synonymous_variant	0	3.767	NA	NA	NA	NA	SYN	P	753	FALSE	FALSE	A	T	1.09949e-06	1	1.19142e-06	0.25166	0.62	1.76704	4.39888	0.161365	0.69	1
9:69441042:C:T	chr9	69441042	C	T	chr9_69441042_C_T	PASS	1.0995e-06	4.39796e-06	909508	1	NM_001163.4	ENST00000265381	ENSG00000107282	protein_coding	APBA1	missense_variant	0	27.9	0.39	deleterious(0)	probably_damaging(0.999)	NA	MISSENSE	R/K	752	FALSE	FALSE	T	C	1.0995e-06	1	1.19142e-06	1.10022	0.29	-4.63989	4.39851	1.11277	0.29	1
9:69441055:C:T	chr9	69441055	C	T	chr9_69441055_C_T	PASS	8.79612e-06	2.19898e-05	909492	8	NM_001163.4	ENST00000265381	ENSG00000107282	protein_coding	APBA1	missense_variant	4.64583e-05	26.2	0.311	deleterious(0)	probably_damaging(0.999)	NA	MISSENSE	V/M	748	FALSE	FALSE	T	C	8.79612e-06	8	8.34012e-06	0.304036	0.58	0.0936935	1.66249	0.00317613	0.96	7
9:69441056:G:A	chr9	69441056	G	A	chr9_69441056_G_A	PASS	4.83793e-05	3.51837e-05	909480	44	NM_001163.4	ENST00000265381	ENSG00000107282	protein_coding	APBA1	synonymous_variant	0	5.065	NA	NA	NA	NA	SYN	T	747	FALSE	FALSE	A	G	4.83793e-05	44	1.5489e-05	0.87841	0.35	-0.785642	1.21996	0.414725	0.52	13
9:69441058:T:C	chr9	69441058	T	C	chr9_69441058_T_C	PASS	2.19902e-06	1.53929e-05	909498	2	NM_001163.4	ENST00000265381	ENSG00000107282	protein_coding	APBA1	missense_variant	0	23.6	0.157	deleterious(0.02)	benign(0.051)	NA	MISSENSE	T/A	747	FALSE	FALSE	C	T	2.19902e-06	2	2.38288e-06	0.253093	0.61	1.28525	3.11023	0.170761	0.68	2
9:69441059:G:A	chr9	69441059	G	A	chr9_69441059_G_A	PASS	0.00868382	0.000131939	909392	7897	NM_001163.4	ENST00000265381	ENSG00000107282	protein_coding	APBA1	synonymous_variant	0.00755675	8.161	NA	NA	NA	NA	SYN	T	746	FALSE	FALSE	A	G	0.00868382	7897	0.00917757	0.535115	0.46	-0.0315218	0.0503819	0.391445	0.53	7703
9:69441060:G:T	chr9	69441060	G	T	chr9_69441060_G_T	PASS	1.09954e-06	4.61786e-05	909470	1	NM_001163.4	ENST00000265381	ENSG00000107282	protein_coding	APBA1	missense_variant	0	26.1	0.368	deleterious(0)	probably_damaging(0.993)	NA	MISSENSE	T/N	746	FALSE	FALSE	T	G	1.09954e-06	1	1.19147e-06	0.638503	0.42	-2.03443	4.39849	0.213933	0.64	1
9:69441064:C:A	chr9	69441064	C	A	chr9_69441064_C_A	PASS	1.09951e-06	1.31939e-05	909500	1	NM_001163.4	ENST00000265381	ENSG00000107282	protein_coding	APBA1	missense_variant	0	25.4	0.332	deleterious(0)	possibly_damaging(0.857)	NA	MISSENSE	V/L	745	FALSE	FALSE	A	C	1.09951e-06	1	1.19144e-06	0.0200387	0.89	3.23161	4.39851	0.539791	0.46	1
9:69441065:C:T	chr9	69441065	C	T	chr9_69441065_C_T	PASS	5.0577e-05	8.79593e-06	909504	46	NM_001163.4	ENST00000265381	ENSG00000107282	protein_coding	APBA1	synonymous_variant	1.54856e-05	0.531	NA	NA	NA	NA	SYN	P	744	FALSE	FALSE	T	C	5.0577e-05	46	5.36142e-05	1.04586	0.31	-0.270296	0.655738	0.16991	0.68	45
9:69441066:G:A	chr9	69441066	G	A	chr9_69441066_G_A	PASS	1.09951e-06	1.31939e-05	909500	1	NM_001163.4	ENST00000265381	ENSG00000107282	protein_coding	APBA1	missense_variant	0	29.9	0.548	deleterious(0)	probably_damaging(0.998)	NA	MISSENSE	P/L	744	FALSE	FALSE	A	G	1.09951e-06	1	1.19143e-06	0.100626	0.75	0.173791	4.39852	0.00156114	0.97	1
9:69441079:C:T	chr9	69441079	C	T	chr9_69441079_C_T	PASS	6.59702e-06	1.09949e-05	909502	6	NM_001163.4	ENST00000265381	ENSG00000107282	protein_coding	APBA1	missense_variant	0	26.7	0.366	deleterious(0)	probably_damaging(1)	NA	MISSENSE	V/M	740	FALSE	FALSE	T	C	6.59702e-06	6	3.57427e-06	5.25733	0.022	6.02079	2.5395	5.62096	0.018	3
9:69441080:G:A	chr9	69441080	G	A	chr9_69441080_G_A	PASS	7.14683e-05	1.97908e-05	909494	65	NM_001163.4	ENST00000265381	ENSG00000107282	protein_coding	APBA1	synonymous_variant	0.000139358	4.016	NA	NA	NA	NA	SYN	I	739	FALSE	FALSE	A	G	7.14683e-05	65	6.43376e-05	0.684079	0.41	-0.898997	0.598628	2.25529	0.13	54
9:69441081:A:G	chr9	69441081	A	G	chr9_69441081_A_G	PASS	1.09951e-06	1.75919e-05	909496	1	NM_001163.4	ENST00000265381	ENSG00000107282	protein_coding	APBA1	missense_variant	0	27.4	0.723	deleterious(0.02)	probably_damaging(0.999)	NA	MISSENSE	I/T	739	FALSE	FALSE	G	A	1.09951e-06	1	1.19144e-06	0.647875	0.42	-1.80774	4.39903	0.168872	0.68	1
9:69441082:T:C	chr9	69441082	T	C	chr9_69441082_T_C	PASS	1.42934e-05	0	909512	13	NM_001163.4	ENST00000265381	ENSG00000107282	protein_coding	APBA1	missense_variant	0	23.9	0.221	tolerated(0.21)	probably_damaging(0.958)	NA	MISSENSE	I/V	739	FALSE	FALSE	C	T	1.42934e-05	13	2.38284e-06	0.215643	0.64	-1.76138	3.11022	0.320718	0.57	2
9:69441090:T:A	chr9	69441090	T	A	chr9_69441090_T_A;chr9_69441090_T_G	PASS	5.49748e-06	4.39796e-06	909508	5	NM_001163.4	ENST00000265381	ENSG00000107282	protein_coding	APBA1	missense_variant	0	29.5	0.489	deleterious(0.02)	probably_damaging(0.998)	NA	MISSENSE	K/M	736	TRUE	FALSE	A	T	5.49748e-06	5	4.76568e-06	0.381233	0.54	-1.9921	2.19927	0.820479	0.37	4
9:69441090:T:G	chr9	69441090	T	G	chr9_69441090_T_A;chr9_69441090_T_G	PASS	2.19899e-06	4.39796e-06	909508	2	NM_001163.4	ENST00000265381	ENSG00000107282	protein_coding	APBA1	missense_variant	0	25.1	0.45	tolerated(0.17)	probably_damaging(0.998)	NA	MISSENSE	K/T	736	TRUE	FALSE	G	T	2.19899e-06	2	2.38284e-06	3.7903e-05	1	-0.307122	3.11024	0.00975067	0.92	2
9:69441091:T:C	chr9	69441091	T	C	chr9_69441091_T_C	PASS	0.000115447	4.39796e-06	909508	105	NM_001163.4	ENST00000265381	ENSG00000107282	protein_coding	APBA1	missense_variant	0.000108396	28.7	0.519	deleterious(0.01)	probably_damaging(0.991)	NA	MISSENSE	K/E	736	FALSE	FALSE	C	T	0.000115447	105	0.000123908	0.218757	0.64	-0.310202	0.431413	0.517014	0.47	104
9:69441094:C:T	chr9	69441094	C	T	chr9_69441094_C_T	PASS	1.0995e-06	6.59694e-06	909506	1	NM_001163.4	ENST00000265381	ENSG00000107282	protein_coding	APBA1	missense_variant	0	18.75	0.154	tolerated(0.25)	benign(0.02)	NA	MISSENSE	V/I	735	FALSE	FALSE	T	C	1.0995e-06	1	1.19143e-06	0.392962	0.53	-2.91703	4.39852	0.439813	0.51	1
9:69441096:C:G	chr9	69441096	C	G	chr9_69441096_C_T;chr9_69441096_C_G	PASS	3.29849e-06	6.59694e-06	909506	3	NM_001163.4	ENST00000265381	ENSG00000107282	protein_coding	APBA1	missense_variant	1.54861e-05	26.7	0.336	deleterious(0.03)	probably_damaging(0.937)	NA	MISSENSE	R/P	734	TRUE	FALSE	G	C	3.29849e-06	3	3.57428e-06	7.28831e-05	0.99	-0.66759	2.53949	0.0691078	0.79	3
9:69441096:C:T	chr9	69441096	C	T	chr9_69441096_C_T;chr9_69441096_C_G	PASS	4.398e-06	8.79593e-06	909504	4	NM_001163.4	ENST00000265381	ENSG00000107282	protein_coding	APBA1	missense_variant	0	22.1	0.201	tolerated(0.5)	benign(0.04)	NA	MISSENSE	R/Q	734	TRUE	FALSE	T	C	4.398e-06	4	4.76572e-06	2.60733	0.11	2.7227	2.19926	1.53266	0.22	4
9:69441097:G:A	chr9	69441097	G	A	chr9_69441097_G_A;chr9_69441097_G_T;chr9_69441097_G_C	PASS	1.64926e-05	1.31939e-05	909500	15	NM_001163.4	ENST00000265381	ENSG00000107282	protein_coding	APBA1	stop_gained	3.09665e-05	50	NA	NA	NA	HC	PTV	R/*	734	TRUE	FALSE	A	G	1.64926e-05	15	1.66801e-05	3.37862	0.066	2.39214	1.17557	4.14072	0.042	14
9:69441097:G:C	chr9	69441097	G	C	chr9_69441097_G_A;chr9_69441097_G_T;chr9_69441097_G_C	PASS	3.29852e-06	1.31939e-05	909500	3	NM_001163.4	ENST00000265381	ENSG00000107282	protein_coding	APBA1	missense_variant	1.54832e-05	24.4	0.307	tolerated(0.05)	possibly_damaging(0.758)	NA	MISSENSE	R/G	734	TRUE	FALSE	C	G	3.29852e-06	3	3.57431e-06	1.8779	0.17	2.38917	2.53949	0.88512	0.35	3
9:69441097:G:T	chr9	69441097	G	T	chr9_69441097_G_A;chr9_69441097_G_T;chr9_69441097_G_C	PASS	6.59703e-06	1.31939e-05	909500	6	NM_001163.4	ENST00000265381	ENSG00000107282	protein_coding	APBA1	synonymous_variant	0	8.611	NA	NA	NA	NA	SYN	R	734	TRUE	FALSE	T	G	6.59703e-06	6	7.14861e-06	0.00422943	0.95	-1.02226	1.79572	0.32408	0.57	6
9:69441102:T:A	chr9	69441102	T	A	chr9_69441102_T_A	PASS	1.0995e-06	6.59694e-06	909506	1	NM_001163.4	ENST00000265381	ENSG00000107282	protein_coding	APBA1	missense_variant	0	23.1	0.148	tolerated(0.08)	benign(0.013)	NA	MISSENSE	Q/L	732	FALSE	FALSE	A	T	1.0995e-06	1	1.19143e-06	0.653876	0.42	2.95664	4.3985	0.451841	0.5	1
9:69441109:T:G	chr9	69441109	T	G	chr9_69441109_T_G	PASS	1.0995e-06	4.39796e-06	909508	1	NM_001163.4	ENST00000265381	ENSG00000107282	protein_coding	APBA1	missense_variant	0	28.8	0.383	deleterious(0)	probably_damaging(0.989)	NA	MISSENSE	K/Q	730	FALSE	FALSE	G	T	1.0995e-06	1	1.19142e-06	0.0374818	0.85	1.00457	4.3985	0.0521613	0.82	1
9:69441114:C:T	chr9	69441114	C	T	chr9_69441114_C_T	PASS	1.09949e-06	0	909512	1	NM_001163.4	ENST00000265381	ENSG00000107282	protein_coding	APBA1	missense_variant&splice_region_variant	0	24.7	0.386	tolerated(0.09)	probably_damaging(0.969)	NA	MISSENSE	G/D	728	FALSE	FALSE	T	C	1.09949e-06	1	1.19142e-06	0.900074	0.34	4.39763	4.39853	0.999591	0.32	1
9:69441120:A:T	chr9	69441120	A	T	chr9_69441120_A_T	PASS	7.69647e-06	4.39796e-06	909508	7	NM_001163.4	ENST00000265381	ENSG00000107282	protein_coding	APBA1	splice_region_variant&intron_variant	0	19.58	NA	NA	NA	NA	NONCODING	.	.	FALSE	FALSE	T	A	7.69647e-06	7	8.33997e-06	0.104828	0.75	-0.779371	1.66253	0.219761	0.64	7
9:69441122:C:G	chr9	69441122	C	G	chr9_69441122_C_G	PASS	2.19898e-06	0	909512	2	NM_001163.4	ENST00000265381	ENSG00000107282	protein_coding	APBA1	splice_region_variant&intron_variant	1.54861e-05	0.196	NA	NA	NA	NA	NONCODING	.	.	FALSE	FALSE	G	C	2.19898e-06	2	1.19142e-06	0.26927	0.6	1.0259	4.39855	0.0543986	0.82	1
9:69441123:A:G	chr9	69441123	A	G	chr9_69441123_A_G	PASS	1.53932e-05	2.19898e-05	909492	14	NM_001163.4	ENST00000265381	ENSG00000107282	protein_coding	APBA1	splice_region_variant&intron_variant	0	1.8	NA	NA	NA	NA	NONCODING	.	.	FALSE	FALSE	G	A	1.53932e-05	14	1.19145e-06	0.0796244	0.78	3.89221	4.39849	0.783042	0.38	1
9:69441131:A:T	chr9	69441131	A	T	chr9_69441131_A_T	PASS	5.49751e-06	1.09949e-05	909502	5	NM_001163.4	ENST00000265381	ENSG00000107282	protein_coding	APBA1	intron_variant	0	0.876	NA	NA	NA	NA	INTRONIC	.	.	FALSE	FALSE	T	A	5.49751e-06	5	2.38286e-06	1.27809	0.26	-2.08036	3.11097	0.447184	0.5	2
9:69441135:C:A	chr9	69441135	C	A	chr9_69441135_C_A	PASS	0.00129634	2.85868e-05	909486	1179	NM_001163.4	ENST00000265381	ENSG00000107282	protein_coding	APBA1	intron_variant	0.000185879	0.488	NA	NA	NA	NA	INTRONIC	.	.	FALSE	FALSE	A	C	0.00129634	1179	7.38691e-05	0.395263	0.53	0.644121	0.558786	1.32875	0.25	62
9:69441136:A:G	chr9	69441136	A	G	chr9_69441136_A_G	PASS	2.19904e-06	2.63878e-05	909488	2	NM_001163.4	ENST00000265381	ENSG00000107282	protein_coding	APBA1	intron_variant	0	2.809	NA	NA	NA	NA	INTRONIC	.	.	FALSE	FALSE	G	A	2.19904e-06	2	2.38289e-06	0.162781	0.69	-0.935286	3.1102	0.0904297	0.76	2
9:69441138:T:A	chr9	69441138	T	A	chr9_69441138_T_A	PASS	1.09955e-06	5.05766e-05	909466	1	NM_001163.4	ENST00000265381	ENSG00000107282	protein_coding	APBA1	intron_variant	0	2.283	NA	NA	NA	NA	INTRONIC	.	.	FALSE	FALSE	A	T	1.09955e-06	1	1.19148e-06	0.193252	0.66	-2.81153	4.3985	0.408579	0.52	1
9:69441139:G:A	chr9	69441139	G	A	chr9_69441139_G_A;chr9_69441139_G_T	PASS	2.1991e-06	5.49745e-05	909462	2	NM_001163.4	ENST00000265381	ENSG00000107282	protein_coding	APBA1	intron_variant	0	4.488	NA	NA	NA	NA	INTRONIC	.	.	TRUE	FALSE	A	G	2.1991e-06	2	1.19147e-06	0.209474	0.65	-2.58065	4.39855	0.344221	0.56	1
9:69441140:G:T	chr9	69441140	G	T	chr9_69441140_G_T	PASS	5.49883e-06	0.000250684	909284	5	NM_001163.4	ENST00000265381	ENSG00000107282	protein_coding	APBA1	intron_variant	0	1.476	NA	NA	NA	NA	INTRONIC	.	.	FALSE	FALSE	T	G	5.49883e-06	5	5.95855e-06	1.38214	0.24	-1.17132	1.96709	0.354571	0.55	5
9:69441141:G:C	chr9	69441141	G	C	chr9_69441141_G_C	PASS	0.000179231	7.69644e-05	909442	163	NM_001163.4	ENST00000265381	ENSG00000107282	protein_coding	APBA1	intron_variant	4.64583e-05	0.585	NA	NA	NA	NA	INTRONIC	.	.	FALSE	FALSE	C	G	0.000179231	163	2.26386e-05	0.0386298	0.84	0.680263	1.00915	0.454408	0.5	19
9:69441142:T:G	chr9	69441142	T	G	chr9_69441142_T_G	PASS	1.5393e-05	1.09949e-05	909502	14	NM_001163.4	ENST00000265381	ENSG00000107282	protein_coding	APBA1	intron_variant	0	0.394	NA	NA	NA	NA	INTRONIC	.	.	FALSE	FALSE	G	T	1.5393e-05	14	1.66801e-05	0.0340797	0.85	1.10082	1.17558	0.87685	0.35	14
9:69441144:T:C	chr9	69441144	T	C	chr9_69441144_T_C	PASS	3.18867e-05	4.61786e-05	909470	29	NM_001163.4	ENST00000265381	ENSG00000107282	protein_coding	APBA1	intron_variant	0	0.025	NA	NA	NA	NA	INTRONIC	.	.	FALSE	FALSE	C	T	3.18867e-05	29	3.45527e-05	0.017646	0.89	-0.298226	0.816841	0.133296	0.72	29
9:69441145:G:A	chr9	69441145	G	A	chr9_69441145_G_A	PASS	6.59741e-06	7.03674e-05	909448	6	NM_001163.4	ENST00000265381	ENSG00000107282	protein_coding	APBA1	intron_variant	0	2.065	NA	NA	NA	NA	INTRONIC	.	.	FALSE	FALSE	A	G	6.59741e-06	6	1.19149e-06	0.696487	0.4	3.00819	4.39871	0.467691	0.49	1
9:69441147:T:G	chr9	69441147	T	G	chr9_69441147_T_G	PASS	1.09954e-06	4.61786e-05	909470	1	NM_001163.4	ENST00000265381	ENSG00000107282	protein_coding	APBA1	intron_variant	0	0.071	NA	NA	NA	NA	INTRONIC	.	.	FALSE	FALSE	G	T	1.09954e-06	1	1.19147e-06	0.0163778	0.9	-1.72863	4.39853	0.15445	0.69	1
9:69441148:G:A	chr9	69441148	G	A	chr9_69441148_G_A	PASS	1.09957e-06	7.47654e-05	909444	1	NM_001163.4	ENST00000265381	ENSG00000107282	protein_coding	APBA1	intron_variant	0	2.697	NA	NA	NA	NA	INTRONIC	.	.	FALSE	FALSE	A	G	1.09957e-06	1	1.19151e-06	0.0503697	0.82	-0.0415934	4.40078	8.93285e-05	0.99	1
9:69441149:A:C	chr9	69441149	A	C	chr9_69441149_A_C	PASS	1.09959e-06	8.79593e-05	909432	1	NM_001163.4	ENST00000265381	ENSG00000107282	protein_coding	APBA1	intron_variant	0	0.508	NA	NA	NA	NA	INTRONIC	.	.	FALSE	FALSE	C	A	1.09959e-06	1	1.19152e-06	0.105031	0.75	-0.618022	4.39849	0.0197424	0.89	1
9:69441153:C:T	chr9	69441153	C	T	chr9_69441153_C_T	PASS	5.49845e-06	0.000180316	909348	5	NM_001163.4	ENST00000265381	ENSG00000107282	protein_coding	APBA1	intron_variant	0	1.852	NA	NA	NA	NA	INTRONIC	.	.	FALSE	FALSE	T	C	5.49845e-06	5	5.95818e-06	0.0331932	0.86	0.756427	1.96708	0.147874	0.7	5
9:69441158:GCAGA:G	chr9	69441158	GCAGA	G	chr9_69441162_A_C;chr9_69441158_GCAGA_G	PASS	1.10139e-06	0.0017218	907946	1	NM_001163.4	ENST00000265381	ENSG00000107282	protein_coding	APBA1	intron_variant	0	5.634	NA	NA	NA	NA	INTRONIC	.	.	TRUE	TRUE	G	GCAGA	1.10139e-06	1	1.19346e-06	0.113114	0.74	1.77505	4.39859	0.162853	0.69	1
9:69441162:A:C	chr9	69441162	A	C	chr9_69441162_A_C;chr9_69441158_GCAGA_G	PASS	0.000430541	0.00148651	908160	391	NM_001163.4	ENST00000265381	ENSG00000107282	protein_coding	APBA1	intron_variant	0.000170331	0.595	NA	NA	NA	NA	INTRONIC	.	.	TRUE	FALSE	C	A	0.000430541	391	0.00045937	0.267202	0.61	-0.0727232	0.224294	0.105126	0.75	386
9:69441164:A:G	chr9	69441164	A	G	chr9_69441164_A_G	PASS	1.09986e-06	0.000338643	909204	1	NM_001163.4	ENST00000265381	ENSG00000107282	protein_coding	APBA1	intron_variant	0	7.156	NA	NA	NA	NA	INTRONIC	.	.	FALSE	FALSE	G	A	1.09986e-06	1	1.19182e-06	0.011207	0.92	-0.00524723	4.39851	1.42314e-06	1	1
9:69441171:A:G	chr9	69441171	A	G	chr9_69441171_A_G	PASS	8.80278e-06	0.000778439	908804	8	NM_001163.4	ENST00000265381	ENSG00000107282	protein_coding	APBA1	intron_variant	3.09674e-05	5.136	NA	NA	NA	NA	INTRONIC	.	.	FALSE	FALSE	G	A	8.80278e-06	8	8.34645e-06	0.0106693	0.92	-0.218735	1.6625	0.0173108	0.9	7
9:69441173:A:G	chr9	69441173	A	G	chr9_69441173_A_G	PASS	2.20188e-06	0.00131719	908314	2	NM_001163.4	ENST00000265381	ENSG00000107282	protein_coding	APBA1	intron_variant	0	3.644	NA	NA	NA	NA	INTRONIC	.	.	FALSE	FALSE	G	A	2.20188e-06	2	2.38589e-06	0.0879771	0.77	-0.953576	3.11022	0.0940001	0.76	2
9:69441179:A:C	chr9	69441179	A	C	chr9_69441179_A_C	PASS	1.10133e-06	0.00167123	907992	1	NM_001163.4	ENST00000265381	ENSG00000107282	protein_coding	APBA1	intron_variant	0	8.041	NA	NA	NA	NA	INTRONIC	.	.	FALSE	FALSE	C	A	1.10133e-06	1	1.19341e-06	1.83982	0.17	-5.46565	4.40147	1.54201	0.21	1
9:69441181:G:A	chr9	69441181	G	A	chr9_69441181_G_A	PASS	1.10163e-06	0.0019439	907744	1	NM_001163.4	ENST00000265381	ENSG00000107282	protein_coding	APBA1	intron_variant	1.54871e-05	6.241	NA	NA	NA	NA	INTRONIC	.	.	FALSE	FALSE	A	G	1.10163e-06	1	1.19374e-06	0.594124	0.44	2.27353	4.39863	0.267157	0.61	1
9:69441190:A:T	chr9	69441190	A	T	chr9_69441190_A_T	PASS	1.1044e-06	0.00444634	905468	1	NM_001163.4	ENST00000265381	ENSG00000107282	protein_coding	APBA1	intron_variant	0	3.702	NA	NA	NA	NA	INTRONIC	.	.	FALSE	FALSE	T	A	1.1044e-06	1	1.19669e-06	0.263619	0.61	-2.82631	4.3985	0.412886	0.52	1
9:69441197:A:G	chr9	69441197	A	G	chr9_69441197_A_G	PASS	1.10819e-06	0.00784816	902374	1	NM_001163.4	ENST00000265381	ENSG00000107282	protein_coding	APBA1	intron_variant	0	2.311	NA	NA	NA	NA	INTRONIC	.	.	FALSE	FALSE	G	A	1.10819e-06	1	1.20088e-06	0.0434616	0.83	1.04022	4.3985	0.0559297	0.81	1
9:69441199:G:A	chr9	69441199	G	A	chr9_69441199_G_A	PASS	1.10548e-05	0.00541389	904588	10	NM_001163.4	ENST00000265381	ENSG00000107282	protein_coding	APBA1	intron_variant	0	3.968	NA	NA	NA	NA	INTRONIC	.	.	FALSE	FALSE	A	G	1.10548e-05	10	1.1979e-05	0.00683542	0.93	0.131099	1.39098	0.00888299	0.92	10
9:69441204:T:G	chr9	69441204	T	G	chr9_69441204_T_G	PASS	5.55533e-06	0.0104188	900036	5	NM_001163.4	ENST00000265381	ENSG00000107282	protein_coding	APBA1	intron_variant	0	0.474	NA	NA	NA	NA	INTRONIC	.	.	FALSE	FALSE	G	T	5.55533e-06	5	6.01918e-06	5.9688	0.015	-5.41005	1.96708	7.56411	0.006	5
9:69441205:G:A	chr9	69441205	G	A	chr9_69441205_G_A	PASS	2.22903e-06	0.013482	897250	2	NM_001163.4	ENST00000265381	ENSG00000107282	protein_coding	APBA1	intron_variant	0	0.028	NA	NA	NA	NA	INTRONIC	.	.	FALSE	FALSE	A	G	2.22903e-06	2	1.20761e-06	0.829713	0.36	4.19912	4.3986	0.911355	0.34	1
9:69441207:A:G	chr9	69441207	A	G	chr9_69441207_A_G	PASS	2.23298e-06	0.0152257	895664	2	NM_001163.4	ENST00000265381	ENSG00000107282	protein_coding	APBA1	intron_variant	0	0.64	NA	NA	NA	NA	INTRONIC	.	.	FALSE	FALSE	G	A	2.23298e-06	2	2.41955e-06	1.62414	0.2	2.7664	3.11028	0.791101	0.37	2
9:69441208:C:T	chr9	69441208	C	T	chr9_69441208_C_T	PASS	1.66887e-05	0.0117624	898814	15	NM_001163.4	ENST00000265381	ENSG00000107282	protein_coding	APBA1	intron_variant	0	0.089	NA	NA	NA	NA	INTRONIC	.	.	FALSE	FALSE	T	C	1.66887e-05	15	6.02747e-06	2.72649	0.099	3.09993	1.96716	2.48326	0.12	5
9:69441214:C:T	chr9	69441214	C	T	chr9_69441214_C_T	PASS	1.12006e-06	0.0183659	892808	1	NM_001163.4	ENST00000265381	ENSG00000107282	protein_coding	APBA1	intron_variant	0	1.218	NA	NA	NA	NA	INTRONIC	.	.	FALSE	FALSE	T	C	1.12006e-06	1	1.21354e-06	0.0884442	0.77	-1.12242	4.39851	0.0651179	0.8	1
9:69449488:T:C	chr9	69449488	T	C	chr9_69449488_T_C	PASS	3.97603e-06	0.17041	754522	3	NM_001163.4	ENST00000265381	ENSG00000107282	protein_coding	APBA1	intron_variant	0	0.093	NA	NA	NA	NA	INTRONIC	.	.	FALSE	FALSE	C	T	3.97603e-06	3	4.30838e-06	1.28608	0.26	-3.32458	2.5395	1.71386	0.19	4
9:69449490:G:T	chr9	69449490	G	T	chr9_69449490_G_T	PASS	2.61906e-06	0.160394	763632	2	NM_001163.4	ENST00000265381	ENSG00000107282	protein_coding	APBA1	intron_variant	0	2.763	NA	NA	NA	NA	INTRONIC	.	.	FALSE	FALSE	T	G	2.61906e-06	2	2.8378e-06	0.832329	0.36	-2.30981	3.11022	0.551535	0.46	2
9:69449493:T:C	chr9	69449493	T	C	chr9_69449493_T_C	PASS	2.60607e-06	0.156209	767438	2	NM_001163.4	ENST00000265381	ENSG00000107282	protein_coding	APBA1	intron_variant	0	1.042	NA	NA	NA	NA	INTRONIC	.	.	FALSE	FALSE	C	T	2.60607e-06	2	2.8242e-06	0.0154415	0.9	0.116734	3.11026	0.00140865	0.97	2
9:69449499:CAT:C	chr9	69449499	CAT	C	chr9_69449499_CAT_C	PASS	1.63266e-05	0.461252	489998	8	NM_001163.4	ENST00000265381	ENSG00000107282	protein_coding	APBA1	intron_variant	0	1.068	NA	NA	NA	NA	INTRONIC	.	.	FALSE	TRUE	C	CAT	1.63266e-05	8	1.76842e-05	0.886389	0.35	1.35531	1.55514	0.759527	0.38	15
9:69449502:A:T	chr9	69449502	A	T	chr9_69449503_T_C;chr9_69449502_AT_A;chr9_69449502_A_G;chr9_69449502_A_T	PASS	1.26191e-06	0.128711	792448	1	NM_001163.4	ENST00000265381	ENSG00000107282	protein_coding	APBA1	intron_variant	0	0.379	NA	NA	NA	NA	INTRONIC	.	.	TRUE	FALSE	T	A	1.26191e-06	1	1.3673e-06	0.504347	0.48	-3.01216	4.3991	0.468843	0.49	1
9:69449502:AT:A	chr9	69449502	AT	A	chr9_69449503_T_C;chr9_69449502_AT_A;chr9_69449502_A_G;chr9_69449502_A_T	PASS	3.65952e-05	0.429151	519194	19	NM_001163.4	ENST00000265381	ENSG00000107282	protein_coding	APBA1	intron_variant	1.54842e-05	0.04	NA	NA	NA	NA	INTRONIC	.	.	TRUE	TRUE	A	AT	3.65952e-05	19	3.75546e-05	0.360271	0.55	-0.0339821	1.03678	0.00107431	0.97	32
9:69449503:T:C	chr9	69449503	T	C	chr9_69449503_T_C;chr9_69449502_AT_A;chr9_69449502_A_G;chr9_69449502_A_T	PASS	4.03812e-05	0.128711	792448	32	NM_001163.4	ENST00000265381	ENSG00000107282	protein_coding	APBA1	intron_variant	1.54856e-05	0.236	NA	NA	NA	NA	INTRONIC	.	.	TRUE	FALSE	C	T	4.03812e-05	32	8.20378e-06	0.194012	0.66	-1.28039	1.79634	0.508048	0.48	7
9:69449505:C:CATTAATG	chr9	69449505	C	CATTAATG	chr9_69449505_C_CATTAATG	PASS	1.8275e-06	0.398363	547196	1	NM_001163.4	ENST00000265381	ENSG00000107282	protein_coding	APBA1	intron_variant	0	0.091	NA	NA	NA	NA	INTRONIC	.	.	FALSE	TRUE	CATTAATG	C	1.8275e-06	1	1.97901e-06	0.0705207	0.79	0.624521	4.39853	0.0201595	0.89	2
9:69449506:A:G	chr9	69449506	A	G	chr9_69449506_A_G	PASS	8.48547e-06	0.0929861	824940	7	NM_001163.4	ENST00000265381	ENSG00000107282	protein_coding	APBA1	intron_variant	1.54837e-05	0.455	NA	NA	NA	NA	INTRONIC	.	.	FALSE	FALSE	G	A	8.48547e-06	7	9.19403e-06	0.409888	0.52	0.980263	1.66251	0.347663	0.56	8
9:69449514:C:T	chr9	69449514	C	T	chr9_69449514_C_T	PASS	1.17681e-06	0.0657012	849756	1	NM_001163.4	ENST00000265381	ENSG00000107282	protein_coding	APBA1	intron_variant	0	0.315	NA	NA	NA	NA	INTRONIC	.	.	FALSE	FALSE	T	C	1.17681e-06	1	1.27503e-06	0.0379124	0.85	-0.400562	4.39851	0.00829331	0.93	1
9:69449515:T:C	chr9	69449515	T	C	chr9_69449515_T_C	PASS	7.08958e-06	0.0694878	846312	6	NM_001163.4	ENST00000265381	ENSG00000107282	protein_coding	APBA1	intron_variant	0	0.239	NA	NA	NA	NA	INTRONIC	.	.	FALSE	FALSE	C	T	7.08958e-06	6	7.68226e-06	2.56663	0.11	-2.3299	1.79572	1.68345	0.19	6
9:69449516:G:A	chr9	69449516	G	A	chr9_69449516_G_A	PASS	1.41491e-05	0.0675109	848110	12	NM_001163.4	ENST00000265381	ENSG00000107282	protein_coding	APBA1	intron_variant	3.09751e-05	0.672	NA	NA	NA	NA	INTRONIC	.	.	FALSE	FALSE	A	G	1.41491e-05	12	3.83322e-06	2.52674	0.11	-3.44057	2.53948	1.83556	0.18	3
9:69449519:T:C	chr9	69449519	T	C	chr9_69449519_T_C;chr9_69449519_T_TG;chr9_69449519_TG_T	PASS	1.19356e-06	0.0788159	837828	1	NM_001163.4	ENST00000265381	ENSG00000107282	protein_coding	APBA1	intron_variant	0	1.173	NA	NA	NA	NA	INTRONIC	.	.	TRUE	FALSE	C	T	1.19356e-06	1	1.29333e-06	0.308159	0.58	-3.67312	4.39851	0.697365	0.4	1
9:69449519:T:TG	chr9	69449519	T	TG	chr9_69449519_T_C;chr9_69449519_T_TG;chr9_69449519_TG_T	PASS	1.54709e-06	0.289316	646376	1	NM_001163.4	ENST00000265381	ENSG00000107282	protein_coding	APBA1	intron_variant	0	0.283	NA	NA	NA	NA	INTRONIC	.	.	TRUE	TRUE	TG	T	1.54709e-06	1	1.67534e-06	0.552754	0.46	-3.00736	4.3985	0.467478	0.49	1
9:69449519:TG:T	chr9	69449519	TG	T	chr9_69449519_T_C;chr9_69449519_T_TG;chr9_69449519_TG_T	PASS	1.54709e-06	0.289316	646376	1	NM_001163.4	ENST00000265381	ENSG00000107282	protein_coding	APBA1	intron_variant	0	0.051	NA	NA	NA	NA	INTRONIC	.	.	TRUE	TRUE	T	TG	1.54709e-06	1	1.67534e-06	0.0784374	0.78	-0.475999	4.39853	0.0117111	0.91	1
9:69449524:G:A	chr9	69449524	G	A	chr9_69449524_G_A	PASS	2.3011e-06	0.0443776	869150	2	NM_001163.4	ENST00000265381	ENSG00000107282	protein_coding	APBA1	intron_variant	1.54885e-05	2.443	NA	NA	NA	NA	INTRONIC	.	.	FALSE	FALSE	A	G	2.3011e-06	2	2.49341e-06	2.80258	0.094	4.86166	3.11022	2.44335	0.12	2
9:69449530:C:G	chr9	69449530	C	G	chr9_69449530_C_G	PASS	1.12605e-06	0.0235841	888062	1	NM_001163.4	ENST00000265381	ENSG00000107282	protein_coding	APBA1	intron_variant	0	0.174	NA	NA	NA	NA	INTRONIC	.	.	FALSE	FALSE	G	C	1.12605e-06	1	1.22015e-06	0.0136265	0.91	0.972965	4.39854	0.0489302	0.82	1
9:69449531:T:C	chr9	69449531	T	C	chr9_69449531_T_G;chr9_69449531_T_C	PASS	1.13043e-06	0.0273663	884622	1	NM_001163.4	ENST00000265381	ENSG00000107282	protein_coding	APBA1	intron_variant	0	1.526	NA	NA	NA	NA	INTRONIC	.	.	TRUE	FALSE	C	T	1.13043e-06	1	1.22494e-06	3.06889	0.08	-7.36836	4.39855	2.80622	0.094	1
9:69449531:T:G	chr9	69449531	T	G	chr9_69449531_T_G;chr9_69449531_T_C	PASS	1.01738e-05	0.0273663	884622	9	NM_001163.4	ENST00000265381	ENSG00000107282	protein_coding	APBA1	intron_variant	0	1.319	NA	NA	NA	NA	INTRONIC	.	.	TRUE	FALSE	G	T	1.01738e-05	9	1.10244e-05	1.06542	0.3	-1.05578	1.46619	0.518522	0.47	9
9:69449533:C:G	chr9	69449533	C	G	chr9_69449533_C_G	PASS	1.12221e-06	0.0202482	891096	1	NM_001163.4	ENST00000265381	ENSG00000107282	protein_coding	APBA1	intron_variant	0	1.473	NA	NA	NA	NA	INTRONIC	.	.	FALSE	FALSE	G	C	1.12221e-06	1	1.21604e-06	0.788296	0.37	-3.0521	4.3985	0.481492	0.49	1
9:69449535:C:T	chr9	69449535	C	T	chr9_69449535_C_T	PASS	1.12125e-06	0.019406	891862	1	NM_001163.4	ENST00000265381	ENSG00000107282	protein_coding	APBA1	intron_variant	0	0.03	NA	NA	NA	NA	INTRONIC	.	.	FALSE	FALSE	T	C	1.12125e-06	1	1.21501e-06	0.0385703	0.84	0.918743	4.39849	0.0436296	0.83	1
9:69449541:T:C	chr9	69449541	T	C	chr9_69449541_T_C	PASS	4.45542e-06	0.012897	897782	4	NM_001163.4	ENST00000265381	ENSG00000107282	protein_coding	APBA1	intron_variant	1.54832e-05	2.074	NA	NA	NA	NA	INTRONIC	.	.	FALSE	FALSE	C	T	4.45542e-06	4	4.82815e-06	0.711063	0.4	-1.05535	2.19928	0.230267	0.63	4
9:69449545:G:C	chr9	69449545	G	C	chr9_69449545_G_C	PASS	1.11238e-06	0.0115886	898972	1	NM_001163.4	ENST00000265381	ENSG00000107282	protein_coding	APBA1	intron_variant	0	5.724	NA	NA	NA	NA	INTRONIC	.	.	FALSE	FALSE	C	G	1.11238e-06	1	1.20549e-06	1.88039	0.17	-6.57331	4.39852	2.23334	0.14	1
9:69449546:G:A	chr9	69449546	G	A	chr9_69449546_G_A	PASS	1.10925e-06	0.00880252	901506	1	NM_001163.4	ENST00000265381	ENSG00000107282	protein_coding	APBA1	intron_variant	0	4.835	NA	NA	NA	NA	INTRONIC	.	.	FALSE	FALSE	A	G	1.10925e-06	1	1.20203e-06	0.0192823	0.89	1.2367	4.39854	0.0790515	0.78	1
9:69449562:G:T	chr9	69449562	G	T	chr9_69449562_G_T	PASS	3.30874e-06	0.00310276	906690	3	NM_001163.4	ENST00000265381	ENSG00000107282	protein_coding	APBA1	intron_variant	3.09732e-05	0.055	NA	NA	NA	NA	INTRONIC	.	.	FALSE	FALSE	T	G	3.30874e-06	3	3.58523e-06	2.694	0.1	-3.64231	2.53948	2.05713	0.15	3
9:69449572:A:G	chr9	69449572	A	G	chr9_69449572_A_G;chr9_69449572_A_T	PASS	0.000329882	0.00343701	906386	299	NM_001163.4	ENST00000265381	ENSG00000107282	protein_coding	APBA1	intron_variant	0.000108413	5.903	NA	NA	NA	NA	INTRONIC	.	.	TRUE	FALSE	G	A	0.000329882	299	2.15197e-05	0.940969	0.33	-0.694245	1.03748	0.447786	0.5	18
9:69449572:A:T	chr9	69449572	A	T	chr9_69449572_A_G;chr9_69449572_A_T	PASS	6.61973e-06	0.00344141	906382	6	NM_001163.4	ENST00000265381	ENSG00000107282	protein_coding	APBA1	intron_variant	0	4.732	NA	NA	NA	NA	INTRONIC	.	.	TRUE	FALSE	T	A	6.61973e-06	6	7.17324e-06	0.695835	0.4	1.46288	1.79577	0.663611	0.42	6
9:69449573:T:C	chr9	69449573	T	C	chr9_69449573_T_C	PASS	1.10012e-06	0.000576133	908988	1	NM_001163.4	ENST00000265381	ENSG00000107282	protein_coding	APBA1	intron_variant	0	0.945	NA	NA	NA	NA	INTRONIC	.	.	FALSE	FALSE	C	T	1.10012e-06	1	1.19208e-06	0.0441444	0.83	-0.851923	4.3985	0.0375138	0.85	1
9:69449575:T:C	chr9	69449575	T	C	chr9_69449575_T_C	PASS	5.50357e-06	0.00111049	908502	5	NM_001163.4	ENST00000265381	ENSG00000107282	protein_coding	APBA1	intron_variant	0	7.952	NA	NA	NA	NA	INTRONIC	.	.	FALSE	FALSE	C	T	5.50357e-06	5	5.96361e-06	2.06637	0.15	-2.67578	1.96707	1.85037	0.17	5
9:69449585:T:G	chr9	69449585	T	G	chr9_69449585_T_G	PASS	1.09971e-06	0.000202306	909328	1	NM_001163.4	ENST00000265381	ENSG00000107282	protein_coding	APBA1	missense_variant&splice_region_variant	0	34	0.714	deleterious(0)	probably_damaging(0.997)	NA	MISSENSE	K/T	727	FALSE	FALSE	G	T	1.09971e-06	1	1.19166e-06	0.947219	0.33	-4.12952	4.39856	0.881407	0.35	1
9:69449607:A:G	chr9	69449607	A	G	chr9_69449607_A_G	PASS	1.09953e-06	3.73827e-05	909478	1	NM_001163.4	ENST00000265381	ENSG00000107282	protein_coding	APBA1	missense_variant	0	26.6	0.295	deleterious(0.04)	possibly_damaging(0.809)	NA	MISSENSE	S/P	720	FALSE	FALSE	G	A	1.09953e-06	1	1.19147e-06	0.357584	0.55	-1.09904	4.3989	0.0624222	0.8	1
9:69449610:G:A	chr9	69449610	G	A	chr9_69449610_G_A;chr9_69449610_G_C	PASS	1.31943e-05	3.29847e-05	909482	12	NM_001163.4	ENST00000265381	ENSG00000107282	protein_coding	APBA1	synonymous_variant	0	8.566	NA	NA	NA	NA	SYN	L	719	TRUE	FALSE	A	G	1.31943e-05	12	1.42975e-05	0.972824	0.32	-1.37955	1.26978	1.18038	0.28	12
9:69449610:G:C	chr9	69449610	G	C	chr9_69449610_G_A;chr9_69449610_G_C	PASS	1.09953e-06	3.29847e-05	909482	1	NM_001163.4	ENST00000265381	ENSG00000107282	protein_coding	APBA1	missense_variant	0	24.9	0.395	deleterious(0.02)	probably_damaging(0.99)	NA	MISSENSE	L/V	719	TRUE	FALSE	C	G	1.09953e-06	1	1.19145e-06	1.70183	0.19	-4.82097	4.39853	1.20131	0.27	1
9:69449611:A:G	chr9	69449611	A	G	chr9_69449611_A_G	PASS	1.09953e-06	3.51837e-05	909480	1	NM_001163.4	ENST00000265381	ENSG00000107282	protein_coding	APBA1	synonymous_variant	0	9.035	NA	NA	NA	NA	SYN	P	718	FALSE	FALSE	G	A	1.09953e-06	1	1.19146e-06	2.45025	0.12	-7.93291	4.39854	3.25274	0.071	1
9:69449617:G:T	chr9	69449617	G	T	chr9_69449617_G_T	PASS	1.09952e-06	2.41888e-05	909490	1	NM_001163.4	ENST00000265381	ENSG00000107282	protein_coding	APBA1	synonymous_variant	0	8.733	NA	NA	NA	NA	SYN	G	716	FALSE	FALSE	T	G	1.09952e-06	1	1.19144e-06	0.563798	0.45	0.111115	4.39868	0.000638121	0.98	1
9:69449632:G:A	chr9	69449632	G	A	chr9_69449632_G_A	PASS	6.59702e-06	1.09949e-05	909502	6	NM_001163.4	ENST00000265381	ENSG00000107282	protein_coding	APBA1	synonymous_variant	1.54875e-05	13.14	NA	NA	NA	NA	SYN	G	711	FALSE	FALSE	A	G	6.59702e-06	6	7.14859e-06	2.14137	0.14	-2.71845	1.79578	2.29158	0.13	6
9:69449634:C:G	chr9	69449634	C	G	chr9_69449634_C_G	PASS	7.69647e-06	4.39796e-06	909508	7	NM_001163.4	ENST00000265381	ENSG00000107282	protein_coding	APBA1	missense_variant	0	26.6	0.454	deleterious(0)	probably_damaging(0.978)	NA	MISSENSE	G/R	711	FALSE	FALSE	G	C	7.69647e-06	7	8.33997e-06	0.101725	0.75	0.829015	1.6625	0.248656	0.62	7
9:69449635:A:G	chr9	69449635	A	G	chr9_69449635_A_G	PASS	1.09949e-06	2.19898e-06	909510	1	NM_001163.4	ENST00000265381	ENSG00000107282	protein_coding	APBA1	synonymous_variant	0	0.638	NA	NA	NA	NA	SYN	N	710	FALSE	FALSE	G	A	1.09949e-06	1	1.19142e-06	0.944387	0.33	4.53673	4.3985	1.06384	0.3	1
9:69449649:T:C	chr9	69449649	T	C	chr9_69449649_T_C	PASS	1.09949e-06	2.19898e-06	909510	1	NM_001163.4	ENST00000265381	ENSG00000107282	protein_coding	APBA1	missense_variant	0	24.4	0.269	tolerated(0.05)	probably_damaging(0.94)	NA	MISSENSE	I/V	706	FALSE	FALSE	C	T	1.09949e-06	1	1.19142e-06	0.0728119	0.79	-2.00456	4.39852	0.207694	0.65	1
9:69449655:C:T	chr9	69449655	C	T	chr9_69449655_C_T	PASS	1.09949e-06	2.19898e-06	909510	1	NM_001163.4	ENST00000265381	ENSG00000107282	protein_coding	APBA1	missense_variant	1.54885e-05	31	0.805	deleterious(0.03)	probably_damaging(0.998)	NA	MISSENSE	D/N	704	FALSE	FALSE	T	C	1.09949e-06	1	1.19142e-06	0.045963	0.83	-3.87328	4.39865	0.775386	0.38	1
9:69449659:G:A	chr9	69449659	G	A	chr9_69449659_G_A	PASS	2.52885e-05	6.59694e-06	909506	23	NM_001163.4	ENST00000265381	ENSG00000107282	protein_coding	APBA1	synonymous_variant	1.54909e-05	2.56	NA	NA	NA	NA	SYN	I	702	FALSE	FALSE	A	G	2.52885e-05	23	1.54885e-05	0.021661	0.88	0.275898	1.21998	0.0511436	0.82	13
9:69449661:T:C	chr9	69449661	T	C	chr9_69449661_T_C	PASS	1.0995e-06	4.39796e-06	909508	1	NM_001163.4	ENST00000265381	ENSG00000107282	protein_coding	APBA1	missense_variant	0	23.8	0.183	tolerated(0.1)	probably_damaging(0.958)	NA	MISSENSE	I/V	702	FALSE	FALSE	C	T	1.0995e-06	1	1.19142e-06	0.139595	0.71	-3.63374	4.39853	0.682486	0.41	1
9:69449665:C:T	chr9	69449665	C	T	chr9_69449665_C_T	PASS	1.09949e-06	0	909512	1	NM_001163.4	ENST00000265381	ENSG00000107282	protein_coding	APBA1	synonymous_variant	0	8.813	NA	NA	NA	NA	SYN	L	700	FALSE	FALSE	T	C	1.09949e-06	1	1.19142e-06	0.000668272	0.98	2.11166	4.39855	0.230477	0.63	1
9:69449673:C:T	chr9	69449673	C	T	chr9_69449673_C_T	PASS	1.09949e-06	0	909512	1	NM_001163.4	ENST00000265381	ENSG00000107282	protein_coding	APBA1	missense_variant	0	27.5	0.757	deleterious(0.01)	probably_damaging(1)	NA	MISSENSE	G/R	698	FALSE	FALSE	T	C	1.09949e-06	1	1.19142e-06	1.17315	0.28	-2.01829	4.39852	0.210549	0.65	1
9:69449683:C:T	chr9	69449683	C	T	chr9_69449683_C_T	PASS	2.74874e-05	6.59694e-06	909506	25	NM_001163.4	ENST00000265381	ENSG00000107282	protein_coding	APBA1	synonymous_variant	3.09703e-05	1.029	NA	NA	NA	NA	SYN	A	694	FALSE	FALSE	T	C	2.74874e-05	25	2.85942e-05	0.0210298	0.88	-0.269757	0.897873	0.0902644	0.76	24
9:69449684:G:A	chr9	69449684	G	A	chr9_69449684_G_A	PASS	3.29854e-06	1.97908e-05	909494	3	NM_001163.4	ENST00000265381	ENSG00000107282	protein_coding	APBA1	missense_variant	3.09972e-05	29	0.793	deleterious(0)	probably_damaging(0.997)	NA	MISSENSE	A/V	694	FALSE	FALSE	A	G	3.29854e-06	3	3.57433e-06	0.254652	0.61	-2.4969	2.53957	0.966673	0.33	3
9:69449686:A:G	chr9	69449686	A	G	chr9_69449686_A_G	PASS	7.69644e-06	0	909512	7	NM_001163.4	ENST00000265381	ENSG00000107282	protein_coding	APBA1	synonymous_variant	0	1.502	NA	NA	NA	NA	SYN	P	693	FALSE	FALSE	G	A	7.69644e-06	7	8.33993e-06	9.06673	0.0026	6.24456	1.66249	14.1086	0.00017	7
9:69449687:G:A	chr9	69449687	G	A	chr9_69449687_G_A	PASS	1.09955e-06	5.27756e-05	909464	1	NM_001163.4	ENST00000265381	ENSG00000107282	protein_coding	APBA1	missense_variant	0	29.8	0.648	deleterious(0)	probably_damaging(1)	NA	MISSENSE	P/L	693	FALSE	FALSE	A	G	1.09955e-06	1	1.19147e-06	0.408178	0.52	-4.56304	4.39848	1.07622	0.3	1
9:69449698:C:T	chr9	69449698	C	T	chr9_69449698_C_T	PASS	6.59797e-06	0.000156128	909370	6	NM_001163.4	ENST00000265381	ENSG00000107282	protein_coding	APBA1	missense_variant	0	26.1	0.379	deleterious(0.01)	probably_damaging(0.944)	NA	MISSENSE	M/I	689	FALSE	FALSE	T	C	6.59797e-06	6	7.14958e-06	0.415485	0.52	1.27588	1.79569	0.50484	0.48	6
9:69449699:A:C	chr9	69449699	A	C	chr9_69449699_A_C	PASS	1.0995e-06	1.09949e-05	909502	1	NM_001163.4	ENST00000265381	ENSG00000107282	protein_coding	APBA1	missense_variant	0	25.3	0.692	tolerated(0.07)	probably_damaging(0.983)	NA	MISSENSE	M/R	689	FALSE	FALSE	C	A	1.0995e-06	1	1.19143e-06	0.00810854	0.93	0.349113	4.39851	0.00629971	0.94	1
9:69449701:C:T	chr9	69449701	C	T	chr9_69449701_C_T	PASS	4.39808e-06	2.63878e-05	909488	4	NM_001163.4	ENST00000265381	ENSG00000107282	protein_coding	APBA1	missense_variant	0	22.6	0.25	tolerated(0.06)	benign(0.271)	NA	MISSENSE	M/I	688	FALSE	FALSE	T	C	4.39808e-06	4	3.57436e-06	0.022141	0.88	0.63281	2.5397	0.0620846	0.8	3
9:69449704:G:A	chr9	69449704	G	A	chr9_69449704_G_A	PASS	4.39804e-06	1.75919e-05	909496	4	NM_001163.4	ENST00000265381	ENSG00000107282	protein_coding	APBA1	synonymous_variant	0	8.431	NA	NA	NA	NA	SYN	N	687	FALSE	FALSE	A	G	4.39804e-06	4	1.19144e-06	1.24569	0.26	-5.37153	4.3985	1.49138	0.22	1
9:69449705:T:C	chr9	69449705	T	C	chr9_69449705_T_C	PASS	1.09969e-06	0.000184714	909344	1	NM_001163.4	ENST00000265381	ENSG00000107282	protein_coding	APBA1	missense_variant	0	18.01	0.091	tolerated(0.13)	benign(0.005)	NA	MISSENSE	N/S	687	FALSE	FALSE	C	T	1.09969e-06	1	1.19165e-06	1.82914	0.18	-5.16045	4.39851	1.37646	0.24	1
9:69449706:T:C	chr9	69449706	T	C	chr9_69449706_T_C	PASS	1.0995e-06	4.39796e-06	909508	1	NM_001163.4	ENST00000265381	ENSG00000107282	protein_coding	APBA1	missense_variant	0	24.4	0.257	deleterious(0.01)	benign(0.155)	NA	MISSENSE	N/D	687	FALSE	FALSE	C	T	1.0995e-06	1	1.19142e-06	2.55597	0.11	-6.60684	4.39851	2.25619	0.13	1
9:69449707:G:A	chr9	69449707	G	A	chr9_69449707_G_A	PASS	7.69649e-06	6.59694e-06	909506	7	NM_001163.4	ENST00000265381	ENSG00000107282	protein_coding	APBA1	synonymous_variant	0	11.38	NA	NA	NA	NA	SYN	A	686	FALSE	FALSE	A	G	7.69649e-06	7	8.33999e-06	2.75483	0.097	-2.3553	1.66251	2.00708	0.16	7
9:69449712:T:C	chr9	69449712	T	C	chr9_69449712_T_C	PASS	1.09949e-06	2.19898e-06	909510	1	NM_001163.4	ENST00000265381	ENSG00000107282	protein_coding	APBA1	missense_variant	0	21.8	0.074	tolerated(0.19)	benign(0.365)	NA	MISSENSE	I/V	685	FALSE	FALSE	C	T	1.09949e-06	1	1.19142e-06	0.955975	0.33	-4.55749	4.3985	1.0736	0.3	1
9:69449718:C:T	chr9	69449718	C	T	chr9_69449718_C_T	PASS	2.19903e-06	2.41888e-05	909490	2	NM_001163.4	ENST00000265381	ENSG00000107282	protein_coding	APBA1	missense_variant	1.54871e-05	26.5	0.43	deleterious(0)	probably_damaging(1)	NA	MISSENSE	V/M	683	FALSE	FALSE	T	C	2.19903e-06	2	1.19145e-06	0.00216788	0.96	1.52594	4.39849	0.120356	0.73	1
9:69449719:G:A	chr9	69449719	G	A	chr9_69449719_G_A	PASS	1.64927e-05	1.75919e-05	909496	15	NM_001163.4	ENST00000265381	ENSG00000107282	protein_coding	APBA1	synonymous_variant	0	0.431	NA	NA	NA	NA	SYN	T	682	FALSE	FALSE	A	G	1.64927e-05	15	1.78715e-05	0.455101	0.5	0.165101	1.13571	0.0211331	0.88	15
9:69449734:T:A	chr9	69449734	T	A	chr9_69449734_T_A;chr9_69449734_T_C	PASS	4.39799e-06	6.59694e-06	909506	4	NM_001163.4	ENST00000265381	ENSG00000107282	protein_coding	APBA1	synonymous_variant	0	2.722	NA	NA	NA	NA	SYN	G	677	TRUE	FALSE	A	T	4.39799e-06	4	4.76571e-06	0.0788332	0.78	-0.092992	2.19927	0.00178786	0.97	4
9:69449735:C:T	chr9	69449735	C	T	chr9_69449735_C_T	PASS	3.2985e-06	8.79593e-06	909504	3	NM_001163.4	ENST00000265381	ENSG00000107282	protein_coding	APBA1	missense_variant	0	26.5	0.57	deleterious(0)	probably_damaging(1)	NA	MISSENSE	G/E	677	FALSE	FALSE	T	C	3.2985e-06	3	3.57428e-06	0.0742763	0.79	-0.864498	2.53949	0.115887	0.73	3
9:69449749:C:T	chr9	69449749	C	T	chr9_69449749_C_T	PASS	6.59697e-06	4.39796e-06	909508	6	NM_001163.4	ENST00000265381	ENSG00000107282	protein_coding	APBA1	synonymous_variant	0	9.018	NA	NA	NA	NA	SYN	V	672	FALSE	FALSE	T	C	6.59697e-06	6	2.38284e-06	1.3787	0.24	2.89756	3.11125	0.867353	0.35	2
9:69449755:C:G	chr9	69449755	C	G	chr9_69449755_C_G	PASS	4.39801e-06	1.09949e-05	909502	4	NM_001163.4	ENST00000265381	ENSG00000107282	protein_coding	APBA1	synonymous_variant	0	8.348	NA	NA	NA	NA	SYN	V	670	FALSE	FALSE	G	C	4.39801e-06	4	4.76573e-06	0.00845925	0.93	1.21722	2.19927	0.306323	0.58	4
9:69449763:C:G	chr9	69449763	C	G	chr9_69449763_C_G	PASS	6.92684e-05	6.59694e-06	909506	63	NM_001163.4	ENST00000265381	ENSG00000107282	protein_coding	APBA1	missense_variant	3.09828e-05	26.8	0.931	deleterious(0)	probably_damaging(1)	NA	MISSENSE	G/R	668	FALSE	FALSE	G	C	6.92684e-05	63	7.50599e-05	2.49412	0.11	1.03184	0.554234	3.46607	0.063	63
9:69449766:G:C	chr9	69449766	G	C	chr9_69449766_G_C	PASS	0.000161629	2.19898e-05	909492	147	NM_001163.4	ENST00000265381	ENSG00000107282	protein_coding	APBA1	missense_variant	9.2931e-05	26.5	0.517	deleterious(0)	probably_damaging(0.993)	NA	MISSENSE	L/V	667	FALSE	FALSE	C	G	0.000161629	147	0.000171568	0.411127	0.52	-0.247783	0.366887	0.45612	0.5	144
9:69449779:C:T	chr9	69449779	C	T	chr9_69449779_C_T;chr9_69449779_C_G	PASS	4.39813e-06	3.73827e-05	909478	4	NM_001163.4	ENST00000265381	ENSG00000107282	protein_coding	APBA1	synonymous_variant	0	7.798	NA	NA	NA	NA	SYN	Q	662	TRUE	FALSE	T	C	4.39813e-06	4	4.76585e-06	0.149607	0.7	-1.33117	2.19928	0.36636	0.54	4
9:69449789:A:G	chr9	69449789	A	G	chr9_69449789_A_G	PASS	6.59761e-06	0.000101153	909420	6	NM_001163.4	ENST00000265381	ENSG00000107282	protein_coding	APBA1	missense_variant	0	27.7	0.666	deleterious(0.01)	probably_damaging(0.998)	NA	MISSENSE	I/T	659	FALSE	FALSE	G	A	6.59761e-06	6	7.14924e-06	0.30818	0.58	0.295741	1.79571	0.0271239	0.87	6
9:69449790:T:G	chr9	69449790	T	G	chr9_69449790_T_G	PASS	1.09956e-06	5.93725e-05	909458	1	NM_001163.4	ENST00000265381	ENSG00000107282	protein_coding	APBA1	missense_variant	0	22.4	0.093	tolerated(0.26)	benign(0.104)	NA	MISSENSE	I/L	659	FALSE	FALSE	G	T	1.09956e-06	1	1.19149e-06	3.00506	0.083	-11.8201	4.39851	7.22156	0.0072	1
9:69449791:G:A	chr9	69449791	G	A	chr9_69449791_G_A	PASS	1.09954e-06	4.17806e-05	909474	1	NM_001163.4	ENST00000265381	ENSG00000107282	protein_coding	APBA1	synonymous_variant	0	10.02	NA	NA	NA	NA	SYN	F	658	FALSE	FALSE	A	G	1.09954e-06	1	1.19146e-06	0.092041	0.76	-2.64043	4.3985	0.360364	0.55	1
9:69449792:A:G	chr9	69449792	A	G	chr9_69449792_A_G	PASS	2.19909e-06	5.05766e-05	909466	2	NM_001163.4	ENST00000265381	ENSG00000107282	protein_coding	APBA1	missense_variant	0	23	0.147	tolerated(0.31)	benign(0.076)	NA	MISSENSE	F/S	658	FALSE	FALSE	G	A	2.19909e-06	2	2.38297e-06	0.139292	0.71	-2.28948	3.11028	0.541842	0.46	2
9:69449815:T:G	chr9	69449815	T	G	chr9_69449815_T_G	PASS	1.10012e-06	0.000576133	908988	1	NM_001163.4	ENST00000265381	ENSG00000107282	protein_coding	APBA1	intron_variant	0	0.219	NA	NA	NA	NA	INTRONIC	.	.	FALSE	FALSE	G	T	1.10012e-06	1	1.19211e-06	0.136102	0.71	-1.75384	4.39854	0.158987	0.69	1
9:69449818:G:C	chr9	69449818	G	C	chr9_69449818_G_C	PASS	1.10042e-06	0.000840011	908748	1	NM_001163.4	ENST00000265381	ENSG00000107282	protein_coding	APBA1	intron_variant	0	2.278	NA	NA	NA	NA	INTRONIC	.	.	FALSE	FALSE	C	G	1.10042e-06	1	1.19244e-06	10.1181	0.0015	12.2951	4.39856	7.81344	0.0052	1
9:69449826:C:T	chr9	69449826	C	T	chr9_69449826_C_T	PASS	7.489e-05	0.00166463	907998	68	NM_001163.4	ENST00000265381	ENSG00000107282	protein_coding	APBA1	intron_variant	6.19406e-05	0.282	NA	NA	NA	NA	INTRONIC	.	.	FALSE	FALSE	T	C	7.489e-05	68	2.38685e-05	0.73197	0.39	-0.305078	0.983575	0.0962068	0.76	20
9:69449827:C:T	chr9	69449827	C	T	chr9_69449827_C_T	PASS	1.10176e-06	0.00205825	907640	1	NM_001163.4	ENST00000265381	ENSG00000107282	protein_coding	APBA1	intron_variant	0	0.356	NA	NA	NA	NA	INTRONIC	.	.	FALSE	FALSE	T	C	1.10176e-06	1	1.1939e-06	0.034569	0.85	2.01563	4.3985	0.209996	0.65	1
9:69449829:T:A	chr9	69449829	T	A	chr9_69449829_T_A	PASS	9.91698e-06	0.00217479	907534	9	NM_001163.4	ENST00000265381	ENSG00000107282	protein_coding	APBA1	intron_variant	0	3.673	NA	NA	NA	NA	INTRONIC	.	.	FALSE	FALSE	A	T	9.91698e-06	9	1.07463e-05	0.385567	0.53	1.75785	1.46623	1.43734	0.23	9
9:69449833:T:A	chr9	69449833	T	A	chr9_69449833_T_C;chr9_69449833_T_A	PASS	1.108e-06	0.00768324	902524	1	NM_001163.4	ENST00000265381	ENSG00000107282	protein_coding	APBA1	intron_variant	0	1.207	NA	NA	NA	NA	INTRONIC	.	.	TRUE	FALSE	A	T	1.108e-06	1	1.20067e-06	0.549141	0.46	3.281	4.39852	0.556416	0.46	1
9:69449833:T:C	chr9	69449833	T	C	chr9_69449833_T_C;chr9_69449833_T_A	PASS	0.927456	0.00199668	907696	841848	NM_001163.4	ENST00000265381	ENSG00000107282	protein_coding	APBA1	intron_variant	0.923244	1.514	NA	NA	NA	NA	INTRONIC	.	.	TRUE	FALSE	T	C	0.072544	65848	0.92548	0.0557811	0.81	0.000478097	0.0183129	0.000681582	0.98	776789
9:69449834:G:A	chr9	69449834	G	A	chr9_69449834_G_A	PASS	7.73552e-06	0.00505326	904916	7	NM_001163.4	ENST00000265381	ENSG00000107282	protein_coding	APBA1	intron_variant	1.54923e-05	0.445	NA	NA	NA	NA	INTRONIC	.	.	FALSE	FALSE	A	G	7.73552e-06	7	2.39503e-06	0.269577	0.6	-2.84594	3.11024	0.837268	0.36	2
9:69449839:T:C	chr9	69449839	T	C	chr9_69449839_T_C;chr9_69449839_T_G	PASS	4.41546e-06	0.00396256	905908	4	NM_001163.4	ENST00000265381	ENSG00000107282	protein_coding	APBA1	intron_variant	0	1.872	NA	NA	NA	NA	INTRONIC	.	.	TRUE	FALSE	C	T	4.41546e-06	4	4.78472e-06	2.14618	0.14	3.13873	2.19927	2.03682	0.15	4
9:69449839:T:G	chr9	69449839	T	G	chr9_69449839_T_C;chr9_69449839_T_G	PASS	1.10386e-06	0.00396256	905908	1	NM_001163.4	ENST00000265381	ENSG00000107282	protein_coding	APBA1	intron_variant	0	1.628	NA	NA	NA	NA	INTRONIC	.	.	TRUE	FALSE	G	T	1.10386e-06	1	1.19618e-06	0.23485	0.63	1.72654	4.39851	0.154078	0.69	1
9:69449844:G:A	chr9	69449844	G	A	chr9_69449844_G_A	PASS	3.33273e-06	0.010278	900164	3	NM_001163.4	ENST00000265381	ENSG00000107282	protein_coding	APBA1	intron_variant	0	5.459	NA	NA	NA	NA	INTRONIC	.	.	FALSE	FALSE	A	G	3.33273e-06	3	3.61165e-06	0.0920808	0.76	2.00781	2.53951	0.625098	0.43	3
9:69449850:T:C	chr9	69449850	T	C	chr9_69449850_T_C	PASS	0.000265256	0.00933907	901018	239	NM_001163.4	ENST00000265381	ENSG00000107282	protein_coding	APBA1	intron_variant	7.74785e-05	0.947	NA	NA	NA	NA	INTRONIC	.	.	FALSE	FALSE	C	T	0.000265256	239	0.000101028	0.255307	0.61	-0.338886	0.479987	0.49848	0.48	85
9:69449857:G:A	chr9	69449857	G	A	chr9_69449857_G_A	PASS	1.1182e-06	0.0167277	894298	1	NM_001163.4	ENST00000265381	ENSG00000107282	protein_coding	APBA1	intron_variant	0	4.664	NA	NA	NA	NA	INTRONIC	.	.	FALSE	FALSE	A	G	1.1182e-06	1	1.21183e-06	0.461661	0.5	-2.33086	4.39852	0.280814	0.6	1
9:69449858:A:C	chr9	69449858	A	C	chr9_69449858_A_C	PASS	2.23594e-06	0.0165275	894480	2	NM_001163.4	ENST00000265381	ENSG00000107282	protein_coding	APBA1	intron_variant	0	5.073	NA	NA	NA	NA	INTRONIC	.	.	FALSE	FALSE	C	A	2.23594e-06	2	2.42327e-06	7.67507e-05	0.99	0.94363	3.11023	0.0920487	0.76	2
9:69449862:C:T	chr9	69449862	C	T	chr9_69449862_C_T	PASS	3.62829e-05	0.0302954	881958	32	NM_001163.4	ENST00000265381	ENSG00000107282	protein_coding	APBA1	intron_variant	0	5.597	NA	NA	NA	NA	INTRONIC	.	.	FALSE	FALSE	T	C	3.62829e-05	32	3.80891e-05	0.153417	0.7	0.345148	0.790044	0.190857	0.66	32
9:69449867:C:T	chr9	69449867	C	T	chr9_69449867_C_T	PASS	1.03284e-05	0.0419214	871384	9	NM_001163.4	ENST00000265381	ENSG00000107282	protein_coding	APBA1	intron_variant	0	1.287	NA	NA	NA	NA	INTRONIC	.	.	FALSE	FALSE	T	C	1.03284e-05	9	1.11925e-05	0.842915	0.36	-1.09321	1.46622	0.55592	0.46	9
9:69449869:C:G	chr9	69449869	C	G	chr9_69449869_C_G	PASS	3.46045e-06	0.0468097	866938	3	NM_001163.4	ENST00000265381	ENSG00000107282	protein_coding	APBA1	intron_variant	0	1.429	NA	NA	NA	NA	INTRONIC	.	.	FALSE	FALSE	G	C	3.46045e-06	3	3.74995e-06	0.305892	0.58	-1.1635	2.53948	0.209915	0.65	3
9:69449871:C:T	chr9	69449871	C	T	chr9_69449871_C_T	PASS	4.63078e-06	0.0502753	863786	4	NM_001163.4	ENST00000265381	ENSG00000107282	protein_coding	APBA1	intron_variant	0	0.81	NA	NA	NA	NA	INTRONIC	.	.	FALSE	FALSE	T	C	4.63078e-06	4	3.76368e-06	0.59937	0.44	-0.715699	2.5395	0.0794264	0.78	3
9:69449872:A:G	chr9	69449872	A	G	chr9_69449872_A_G	PASS	1.16623e-06	0.0572263	857464	1	NM_001163.4	ENST00000265381	ENSG00000107282	protein_coding	APBA1	intron_variant	3.09809e-05	0.249	NA	NA	NA	NA	INTRONIC	.	.	FALSE	FALSE	G	A	1.16623e-06	1	1.26396e-06	0.314883	0.57	0.574763	4.39856	0.0170748	0.9	1
9:69449875:C:T	chr9	69449875	C	T	chr9_69449875_C_T	PASS	2.33869e-06	0.0597375	855180	2	NM_001163.4	ENST00000265381	ENSG00000107282	protein_coding	APBA1	intron_variant	0	4.176	NA	NA	NA	NA	INTRONIC	.	.	FALSE	FALSE	T	C	2.33869e-06	2	2.53435e-06	0.215997	0.64	-1.78129	3.11024	0.328006	0.57	2
9:69449877:T:A	chr9	69449877	T	A	chr9_69449877_T_A	PASS	1.18729e-06	0.0739495	842254	1	NM_001163.4	ENST00000265381	ENSG00000107282	protein_coding	APBA1	intron_variant	0	0.641	NA	NA	NA	NA	INTRONIC	.	.	FALSE	FALSE	A	T	1.18729e-06	1	1.28647e-06	6.65997	0.0099	6.98019	4.3985	2.5184	0.11	1
9:69449887:A:G	chr9	69449887	A	G	chr9_69449887_A_G	PASS	5.05164e-06	0.129399	791822	4	NM_001163.4	ENST00000265381	ENSG00000107282	protein_coding	APBA1	intron_variant	0	2.074	NA	NA	NA	NA	INTRONIC	.	.	FALSE	FALSE	G	A	5.05164e-06	4	5.47356e-06	10.6551	0.0011	8.69253	2.19926	15.6221	7.7e-05	5
9:69449889:A:G	chr9	69449889	A	G	chr9_69449889_A_G	PASS	1.26665e-06	0.131967	789486	1	NM_001163.4	ENST00000265381	ENSG00000107282	protein_coding	APBA1	intron_variant	0	0.908	NA	NA	NA	NA	INTRONIC	.	.	FALSE	FALSE	G	A	1.26665e-06	1	1.37231e-06	0.33325	0.56	-4.73458	4.3985	1.15865	0.28	1
9:69449892:A:C	chr9	69449892	A	C	chr9_69449892_A_C	PASS	2.53154e-06	0.131367	790032	2	NM_001163.4	ENST00000265381	ENSG00000107282	protein_coding	APBA1	intron_variant	0	0.309	NA	NA	NA	NA	INTRONIC	.	.	FALSE	FALSE	C	A	2.53154e-06	2	2.74298e-06	9.45088	0.0021	11.3668	3.1102	13.3567	0.00026	2
9:69449894:G:A	chr9	69449894	G	A	chr9_69449894_G_A	PASS	1.28161e-06	0.1421	780270	1	NM_001163.4	ENST00000265381	ENSG00000107282	protein_coding	APBA1	intron_variant	0	8.61	NA	NA	NA	NA	INTRONIC	.	.	FALSE	FALSE	A	G	1.28161e-06	1	1.38852e-06	1.22749	0.27	-4.11229	4.39849	0.874097	0.35	1
9:69452023:C:T	chr9	69452023	C	T	chr9_69452023_C_T	PASS	2.71208e-06	0.189189	737442	2	NM_001163.4	ENST00000265381	ENSG00000107282	protein_coding	APBA1	intron_variant	0	8.181	NA	NA	NA	NA	INTRONIC	.	.	FALSE	FALSE	T	C	2.71208e-06	2	2.93788e-06	2.15032	0.14	-2.98394	3.1102	0.920455	0.34	2
9:69452027:A:G	chr9	69452027	A	G	chr9_69452027_A_G	PASS	1.28874e-06	0.146848	775952	1	NM_001163.4	ENST00000265381	ENSG00000107282	protein_coding	APBA1	intron_variant	0	4.944	NA	NA	NA	NA	INTRONIC	.	.	FALSE	FALSE	G	A	1.28874e-06	1	1.39593e-06	0.0502177	0.82	-2.0457	4.39856	0.216303	0.64	1
9:69452028:T:C	chr9	69452028	T	C	chr9_69452028_T_C	PASS	6.47062e-06	0.150397	772724	5	NM_001163.4	ENST00000265381	ENSG00000107282	protein_coding	APBA1	intron_variant	0	6.547	NA	NA	NA	NA	INTRONIC	.	.	FALSE	FALSE	C	T	6.47062e-06	5	7.00804e-06	0.964447	0.33	-3.24629	1.96709	2.72351	0.099	6
9:69452033:C:T	chr9	69452033	C	T	chr9_69452033_C_T	PASS	1.25066e-06	0.120871	799578	1	NM_001163.4	ENST00000265381	ENSG00000107282	protein_coding	APBA1	intron_variant	0	2.25	NA	NA	NA	NA	INTRONIC	.	.	FALSE	FALSE	T	C	1.25066e-06	1	1.35445e-06	0.00021416	0.99	0.147635	4.39852	0.00112659	0.97	1
9:69452038:T:A	chr9	69452038	T	A	chr9_69452038_T_A	PASS	1.20669e-06	0.0888344	828716	1	NM_001163.4	ENST00000265381	ENSG00000107282	protein_coding	APBA1	intron_variant	0	1.616	NA	NA	NA	NA	INTRONIC	.	.	FALSE	FALSE	A	T	1.20669e-06	1	1.30704e-06	0.871565	0.35	-2.41058	4.39851	0.300353	0.58	1
9:69452044:T:G	chr9	69452044	T	G	chr9_69452044_T_G	PASS	4.69085e-06	0.0624379	852724	4	NM_001163.4	ENST00000265381	ENSG00000107282	protein_coding	APBA1	intron_variant	0	4.384	NA	NA	NA	NA	INTRONIC	.	.	FALSE	FALSE	G	T	4.69085e-06	4	5.0821e-06	0.00530436	0.94	-0.960787	2.19929	0.190848	0.66	4
9:69452046:C:T	chr9	69452046	C	T	chr9_69452046_C_T	PASS	4.89149e-05	0.0559399	858634	42	NM_001163.4	ENST00000265381	ENSG00000107282	protein_coding	APBA1	intron_variant	0	0.526	NA	NA	NA	NA	INTRONIC	.	.	FALSE	FALSE	T	C	4.89149e-05	42	4.92051e-05	0.0268875	0.87	0.246396	0.704363	0.12237	0.73	41
9:69452047:G:A	chr9	69452047	G	A	chr9_69452047_G_A	PASS	9.27713e-06	0.0518696	862336	8	NM_001163.4	ENST00000265381	ENSG00000107282	protein_coding	APBA1	intron_variant	3.09789e-05	0.047	NA	NA	NA	NA	INTRONIC	.	.	FALSE	FALSE	A	G	9.27713e-06	8	5.02491e-06	0.28285	0.59	1.41736	2.1993	0.415327	0.52	4
9:69452048:C:T	chr9	69452048	C	T	chr9_69452048_C_T	PASS	3.8195e-05	0.0500532	863988	33	NM_001163.4	ENST00000265381	ENSG00000107282	protein_coding	APBA1	intron_variant	4.64554e-05	0.028	NA	NA	NA	NA	INTRONIC	.	.	FALSE	FALSE	T	C	3.8195e-05	33	3.51122e-05	0.125559	0.72	-0.0894009	0.831264	0.0115666	0.91	29
9:69452049:G:A	chr9	69452049	G	A	chr9_69452049_G_A	PASS	5.54884e-05	0.04889	865046	48	NM_001163.4	ENST00000265381	ENSG00000107282	protein_coding	APBA1	intron_variant	3.0977e-05	0.048	NA	NA	NA	NA	INTRONIC	.	.	FALSE	FALSE	A	G	5.54884e-05	48	2.75516e-05	0.343885	0.56	0.682515	0.937888	0.529569	0.47	23
9:69452053:G:C	chr9	69452053	G	C	chr9_69452053_G_C	PASS	1.14053e-06	0.0359863	876782	1	NM_001163.4	ENST00000265381	ENSG00000107282	protein_coding	APBA1	intron_variant	0	4.958	NA	NA	NA	NA	INTRONIC	.	.	FALSE	FALSE	C	G	1.14053e-06	1	1.23563e-06	0.136707	0.71	-0.685989	4.39849	0.0243235	0.88	1
9:69452063:C:A	chr9	69452063	C	A	chr9_69452063_C_A	PASS	1.1074e-06	0.00714449	903014	1	NM_001163.4	ENST00000265381	ENSG00000107282	protein_coding	APBA1	intron_variant	0	0.849	NA	NA	NA	NA	INTRONIC	.	.	FALSE	FALSE	A	C	1.1074e-06	1	1.19991e-06	0.0234725	0.88	3.03374	4.39858	0.475697	0.49	1
9:69452065:T:C	chr9	69452065	T	C	chr9_69452065_T_C	PASS	1.11118e-06	0.0105177	899946	1	NM_001163.4	ENST00000265381	ENSG00000107282	protein_coding	APBA1	intron_variant	0	3.116	NA	NA	NA	NA	INTRONIC	.	.	FALSE	FALSE	C	T	1.11118e-06	1	1.20395e-06	1.20435	0.27	-4.38905	4.39853	0.995693	0.32	1
9:69452066:T:A	chr9	69452066	T	A	chr9_69452066_T_G;chr9_69452066_T_A	PASS	1.10852e-06	0.00814503	902104	1	NM_001163.4	ENST00000265381	ENSG00000107282	protein_coding	APBA1	intron_variant	0	4.338	NA	NA	NA	NA	INTRONIC	.	.	TRUE	FALSE	A	T	1.10852e-06	1	1.20121e-06	0.719898	0.4	2.45768	4.39854	0.3122	0.58	1
9:69452071:G:A	chr9	69452071	G	A	chr9_69452071_G_A	PASS	1.10812e-06	0.00778879	902428	1	NM_001163.4	ENST00000265381	ENSG00000107282	protein_coding	APBA1	intron_variant	0	0.267	NA	NA	NA	NA	INTRONIC	.	.	FALSE	FALSE	A	G	1.10812e-06	1	1.20069e-06	1.87194	0.17	-3.41252	4.39871	0.601867	0.44	1
9:69452072:C:G	chr9	69452072	C	G	chr9_69452072_C_G	PASS	2.21446e-06	0.00698836	903156	2	NM_001163.4	ENST00000265381	ENSG00000107282	protein_coding	APBA1	intron_variant	0	0.057	NA	NA	NA	NA	INTRONIC	.	.	FALSE	FALSE	G	C	2.21446e-06	2	2.39962e-06	4.22855	0.04	-5.27432	3.11022	2.87574	0.09	2
9:69452080:C:CA	chr9	69452080	C	CA	chr9_69452080_C_G;chr9_69452080_C_CA	PASS	1.10781e-06	0.00751172	902680	1	NM_001163.4	ENST00000265381	ENSG00000107282	protein_coding	APBA1	intron_variant	0	5.193	NA	NA	NA	NA	INTRONIC	.	.	TRUE	TRUE	CA	C	1.10781e-06	1	1.20041e-06	0.0249254	0.87	1.35237	4.39852	0.0945323	0.76	1
9:69452080:C:G	chr9	69452080	C	G	chr9_69452080_C_G;chr9_69452080_C_CA	PASS	1.10186e-06	0.0021484	907558	1	NM_001163.4	ENST00000265381	ENSG00000107282	protein_coding	APBA1	intron_variant	0	8.024	NA	NA	NA	NA	INTRONIC	.	.	TRUE	FALSE	G	C	1.10186e-06	1	1.19402e-06	0.00989449	0.92	-0.85194	4.39851	0.0375151	0.85	1
9:69452082:G:A	chr9	69452082	G	A	chr9_69452082_G_A	PASS	1.10198e-06	0.00226055	907456	1	NM_001163.4	ENST00000265381	ENSG00000107282	protein_coding	APBA1	intron_variant	0	10.61	NA	NA	NA	NA	INTRONIC	.	.	FALSE	FALSE	A	G	1.10198e-06	1	1.19411e-06	0.708686	0.4	4.75709	4.3985	1.1697	0.28	1
9:69452088:C:T	chr9	69452088	C	T	chr9_69452088_C_T	PASS	1.10023e-06	0.000670689	908902	1	NM_001163.4	ENST00000265381	ENSG00000107282	protein_coding	APBA1	intron_variant	0	9.11	NA	NA	NA	NA	INTRONIC	.	.	FALSE	FALSE	T	C	1.10023e-06	1	1.19221e-06	0.0016238	0.97	1.01638	4.40116	0.0533312	0.82	1
9:69452101:C:T	chr9	69452101	C	T	chr9_69452101_C_T	PASS	1.09964e-06	0.000138536	909386	1	NM_001163.4	ENST00000265381	ENSG00000107282	protein_coding	APBA1	intron_variant	3.09761e-05	10.25	NA	NA	NA	NA	INTRONIC	.	.	FALSE	FALSE	T	C	1.09964e-06	1	1.19159e-06	0.868405	0.35	3.04525	4.39851	0.47933	0.49	1
9:69452103:G:A	chr9	69452103	G	A	chr9_69452103_G_A	PASS	1.09986e-06	0.000338643	909204	1	NM_001163.4	ENST00000265381	ENSG00000107282	protein_coding	APBA1	intron_variant	0	9.863	NA	NA	NA	NA	INTRONIC	.	.	FALSE	FALSE	A	G	1.09986e-06	1	1.19183e-06	0.020352	0.89	1.21175	4.39874	0.0758875	0.78	1
9:69452109:G:A	chr9	69452109	G	A	chr9_69452109_G_A	PASS	7.69754e-06	0.000142934	909382	7	NM_001163.4	ENST00000265381	ENSG00000107282	protein_coding	APBA1	intron_variant	1.54842e-05	12.24	NA	NA	NA	NA	INTRONIC	.	.	FALSE	FALSE	A	G	7.69754e-06	7	8.34106e-06	0.257414	0.61	-0.968118	1.66249	0.339109	0.56	7
9:69452110:G:T	chr9	69452110	G	T	chr9_69452110_G_T	PASS	1.09962e-06	0.000118745	909404	1	NM_001163.4	ENST00000265381	ENSG00000107282	protein_coding	APBA1	intron_variant	0	16.63	NA	NA	NA	NA	INTRONIC	.	.	FALSE	FALSE	T	G	1.09962e-06	1	1.19157e-06	0.409243	0.52	-2.72536	4.39853	0.383913	0.54	1
9:69452118:C:T	chr9	69452118	C	T	chr9_69452118_C_T	PASS	4.3982e-06	5.49745e-05	909462	4	NM_001163.4	ENST00000265381	ENSG00000107282	protein_coding	APBA1	splice_region_variant&intron_variant	1.54856e-05	8.924	NA	NA	NA	NA	NONCODING	.	.	FALSE	FALSE	T	C	4.3982e-06	4	4.76594e-06	1.80043	0.18	-2.73494	2.19932	1.54639	0.21	4
9:69452124:C:G	chr9	69452124	C	G	chr9_69452124_C_G	PASS	1.0995e-06	6.59694e-06	909506	1	NM_001163.4	ENST00000265381	ENSG00000107282	protein_coding	APBA1	missense_variant&splice_region_variant	0	32	0.445	deleterious(0)	probably_damaging(0.93)	NA	MISSENSE	D/H	656	FALSE	FALSE	G	C	1.0995e-06	1	1.19143e-06	1.35442	0.24	4.68093	4.39851	1.13254	0.29	1
9:69452127:T:C	chr9	69452127	T	C	chr9_69452127_T_G;chr9_69452127_T_C	PASS	2.19901e-06	1.09949e-05	909502	2	NM_001163.4	ENST00000265381	ENSG00000107282	protein_coding	APBA1	missense_variant	0	25.4	0.254	deleterious(0)	benign(0.358)	NA	MISSENSE	K/E	655	TRUE	FALSE	C	T	2.19901e-06	2	2.38286e-06	0.904378	0.34	-1.26189	3.11025	0.164609	0.68	2
9:69452127:T:G	chr9	69452127	T	G	chr9_69452127_T_G;chr9_69452127_T_C	PASS	4.39801e-06	1.09949e-05	909502	4	NM_001163.4	ENST00000265381	ENSG00000107282	protein_coding	APBA1	missense_variant	0	27.3	0.228	deleterious(0.03)	possibly_damaging(0.563)	NA	MISSENSE	K/Q	655	TRUE	FALSE	G	T	4.39801e-06	4	4.76572e-06	0.188109	0.66	-0.406701	2.19926	0.0341976	0.85	4
9:69452128:A:G	chr9	69452128	A	G	chr9_69452128_A_G	PASS	2.19908e-06	4.39796e-05	909472	2	NM_001163.4	ENST00000265381	ENSG00000107282	protein_coding	APBA1	synonymous_variant	0	12.81	NA	NA	NA	NA	SYN	C	654	FALSE	FALSE	G	A	2.19908e-06	2	2.38293e-06	0.895072	0.34	-2.74512	3.11024	0.778997	0.38	2
9:69452131:G:A	chr9	69452131	G	A	chr9_69452131_G_A	PASS	1.09951e-06	1.75919e-05	909496	1	NM_001163.4	ENST00000265381	ENSG00000107282	protein_coding	APBA1	synonymous_variant	0	9.454	NA	NA	NA	NA	SYN	N	653	FALSE	FALSE	A	G	1.09951e-06	1	1.19144e-06	0.000356869	0.98	-1.19159	4.39851	0.073391	0.79	1
9:69452137:C:T	chr9	69452137	C	T	chr9_69452137_C_T	PASS	2.74876e-05	1.31939e-05	909500	25	NM_001163.4	ENST00000265381	ENSG00000107282	protein_coding	APBA1	synonymous_variant	4.64483e-05	6.071	NA	NA	NA	NA	SYN	S	651	FALSE	FALSE	T	C	2.74876e-05	25	2.62115e-05	0.00978727	0.92	0.648674	0.937787	0.478459	0.49	22
9:69452140:C:T	chr9	69452140	C	T	chr9_69452140_C_T	PASS	2.74876e-05	1.09949e-05	909502	25	NM_001163.4	ENST00000265381	ENSG00000107282	protein_coding	APBA1	synonymous_variant	1.54842e-05	9.625	NA	NA	NA	NA	SYN	K	650	FALSE	FALSE	T	C	2.74876e-05	25	2.97857e-05	0.215963	0.64	0.977764	0.879725	1.2353	0.27	25
9:69452142:T:A	chr9	69452142	T	A	chr9_69452142_T_A	PASS	1.09956e-06	6.59694e-05	909452	1	NM_001163.4	ENST00000265381	ENSG00000107282	protein_coding	APBA1	stop_gained	0	43	NA	NA	NA	HC	PTV	K/*	650	FALSE	FALSE	A	T	1.09956e-06	1	1.1915e-06	0.440539	0.51	-3.87695	4.39884	0.776792	0.38	1
9:69452155:C:G	chr9	69452155	C	G	chr9_69452155_C_G;chr9_69452155_C_T	PASS	9.89542e-06	0	909512	9	NM_001163.4	ENST00000265381	ENSG00000107282	protein_coding	APBA1	synonymous_variant	1.54837e-05	8.475	NA	NA	NA	NA	SYN	L	645	TRUE	FALSE	G	C	9.89542e-06	9	1.07228e-05	0.613633	0.43	-1.72004	1.46619	1.37625	0.24	9
9:69452155:C:T	chr9	69452155	C	T	chr9_69452155_C_G;chr9_69452155_C_T	PASS	1.09949e-06	0	909512	1	NM_001163.4	ENST00000265381	ENSG00000107282	protein_coding	APBA1	synonymous_variant	0	9.288	NA	NA	NA	NA	SYN	L	645	TRUE	FALSE	T	C	1.09949e-06	1	1.19142e-06	1.45884e-05	1	-0.312923	4.39904	0.0050601	0.94	1
9:69452163:C:T	chr9	69452163	C	T	chr9_69452163_C_T	PASS	1.31939e-05	2.19898e-06	909510	12	NM_001163.4	ENST00000265381	ENSG00000107282	protein_coding	APBA1	missense_variant	0	25.4	0.251	tolerated(0.05)	probably_damaging(0.995)	NA	MISSENSE	D/N	643	FALSE	FALSE	T	C	1.31939e-05	12	1.31056e-05	5.15471	0.023	-3.21717	1.32623	5.88451	0.015	11
9:69452164:G:A	chr9	69452164	G	A	chr9_69452164_G_A	PASS	1.31942e-05	2.63878e-05	909488	12	NM_001163.4	ENST00000265381	ENSG00000107282	protein_coding	APBA1	synonymous_variant	6.19387e-05	6.145	NA	NA	NA	NA	SYN	N	642	FALSE	FALSE	A	G	1.31942e-05	12	1.42973e-05	0.545271	0.46	-0.509637	1.26978	0.161088	0.69	12
9:69452173:G:A	chr9	69452173	G	A	chr9_69452173_G_A	PASS	9.89568e-06	2.63878e-05	909488	9	NM_001163.4	ENST00000265381	ENSG00000107282	protein_coding	APBA1	synonymous_variant	3.09665e-05	10.03	NA	NA	NA	NA	SYN	D	639	FALSE	FALSE	A	G	9.89568e-06	9	1.07231e-05	0.18264	0.67	-1.29575	1.46622	0.780994	0.38	9
9:69452175:C:A	chr9	69452175	C	A	chr9_69452175_C_A	PASS	1.09949e-06	2.19898e-06	909510	1	NM_001163.4	ENST00000265381	ENSG00000107282	protein_coding	APBA1	missense_variant	0	28.1	0.442	deleterious(0.01)	possibly_damaging(0.888)	NA	MISSENSE	D/Y	639	FALSE	FALSE	A	C	1.09949e-06	1	1.19142e-06	0.239763	0.62	-1.68506	4.39849	0.146765	0.7	1
9:69452183:T:C	chr9	69452183	T	C	chr9_69452183_T_C	PASS	6.59707e-06	1.97908e-05	909494	6	NM_001163.4	ENST00000265381	ENSG00000107282	protein_coding	APBA1	missense_variant	1.54847e-05	24.5	0.274	tolerated(0.06)	probably_damaging(0.978)	NA	MISSENSE	N/S	636	FALSE	FALSE	C	T	6.59707e-06	6	5.9572e-06	0.0903999	0.76	-0.593578	1.96708	0.0910565	0.76	5
9:69452185:G:A	chr9	69452185	G	A	chr9_69452185_G_A	PASS	1.09951e-06	1.75919e-05	909496	1	NM_001163.4	ENST00000265381	ENSG00000107282	protein_coding	APBA1	synonymous_variant	0	9.521	NA	NA	NA	NA	SYN	L	635	FALSE	FALSE	A	G	1.09951e-06	1	1.19144e-06	0.420012	0.52	4.5202	4.3985	1.0561	0.3	1
9:69452203:C:T	chr9	69452203	C	T	chr9_69452203_C_T	PASS	1.09949e-06	2.19898e-06	909510	1	NM_001163.4	ENST00000265381	ENSG00000107282	protein_coding	APBA1	synonymous_variant	1.54851e-05	10.32	NA	NA	NA	NA	SYN	K	629	FALSE	FALSE	T	C	1.09949e-06	1	1.19142e-06	4.2642	0.039	10.4132	4.39854	5.60469	0.018	1
9:69452208:G:A	chr9	69452208	G	A	chr9_69452208_G_A	PASS	1.09954e-06	4.39796e-05	909472	1	NM_001163.4	ENST00000265381	ENSG00000107282	protein_coding	APBA1	stop_gained	0	43	NA	NA	NA	HC	PTV	Q/*	628	FALSE	FALSE	A	G	1.09954e-06	1	1.19147e-06	9.54704	0.002	15.5934	4.39849	12.5682	0.00039	1
9:69452220:C:T	chr9	69452220	C	T	chr9_69452220_C_T	PASS	1.09951e-06	1.31939e-05	909500	1	NM_001163.4	ENST00000265381	ENSG00000107282	protein_coding	APBA1	missense_variant	0	28.3	0.185	deleterious(0.02)	probably_damaging(0.98)	NA	MISSENSE	E/K	624	FALSE	FALSE	T	C	1.09951e-06	1	1.19144e-06	0.00964787	0.92	-0.315259	4.3985	0.00513719	0.94	1
9:69452221:G:A	chr9	69452221	G	A	chr9_69452221_G_C;chr9_69452221_G_A	PASS	1.53931e-05	1.53929e-05	909498	14	NM_001163.4	ENST00000265381	ENSG00000107282	protein_coding	APBA1	synonymous_variant	0	1.8	NA	NA	NA	NA	SYN	P	623	TRUE	FALSE	A	G	1.53931e-05	14	1.31058e-05	0.848099	0.36	-1.68591	1.32623	1.61595	0.2	11
9:69452221:G:C	chr9	69452221	G	C	chr9_69452221_G_C;chr9_69452221_G_A	PASS	5.49754e-05	1.53929e-05	909498	50	NM_001163.4	ENST00000265381	ENSG00000107282	protein_coding	APBA1	synonymous_variant	1.54842e-05	1.63	NA	NA	NA	NA	SYN	P	623	TRUE	FALSE	C	G	5.49754e-05	50	5.95719e-05	0.945724	0.33	-0.487078	0.622089	0.613046	0.43	50
9:69452229:T:C	chr9	69452229	T	C	chr9_69452229_T_C	PASS	1.0995e-06	4.39796e-06	909508	1	NM_001163.4	ENST00000265381	ENSG00000107282	protein_coding	APBA1	missense_variant	0	26.3	0.232	deleterious(0.02)	probably_damaging(0.93)	NA	MISSENSE	I/V	621	FALSE	FALSE	C	T	1.0995e-06	1	1.19142e-06	0.33257	0.56	-2.81021	4.39907	0.40809	0.52	1
9:69452231:C:G	chr9	69452231	C	G	chr9_69452231_C_G	PASS	4.39802e-06	1.31939e-05	909500	4	NM_001163.4	ENST00000265381	ENSG00000107282	protein_coding	APBA1	missense_variant	0	25.6	0.478	deleterious(0)	probably_damaging(0.996)	NA	MISSENSE	G/A	620	FALSE	FALSE	G	C	4.39802e-06	4	4.76574e-06	0.601139	0.44	1.285	2.19927	0.341386	0.56	4
9:69452234:T:C	chr9	69452234	T	C	chr9_69452234_T_C	PASS	2.199e-06	8.79593e-06	909504	2	NM_001163.4	ENST00000265381	ENSG00000107282	protein_coding	APBA1	missense_variant	0	24.2	0.389	tolerated(0.11)	probably_damaging(0.978)	NA	MISSENSE	N/S	619	FALSE	FALSE	C	T	2.199e-06	2	2.38286e-06	0.175985	0.67	2.30003	3.11024	0.546864	0.46	2
9:69452237:G:T	chr9	69452237	G	T	chr9_69452237_G_T	PASS	1.09953e-06	3.95817e-05	909476	1	NM_001163.4	ENST00000265381	ENSG00000107282	protein_coding	APBA1	missense_variant	0	25.7	0.63	tolerated(0.06)	probably_damaging(0.999)	NA	MISSENSE	A/D	618	FALSE	FALSE	T	G	1.09953e-06	1	1.19146e-06	0.447511	0.5	1.32059	4.3985	0.0901416	0.76	1
9:69452242:G:A	chr9	69452242	G	A	chr9_69452242_G_A	PASS	3.29849e-06	6.59694e-06	909506	3	NM_001163.4	ENST00000265381	ENSG00000107282	protein_coding	APBA1	synonymous_variant	0	10.39	NA	NA	NA	NA	SYN	L	616	FALSE	FALSE	A	G	3.29849e-06	3	3.57428e-06	0.676853	0.41	0.618928	2.53953	0.0593984	0.81	3
9:69452244:G:C	chr9	69452244	G	C	chr9_69452244_G_C	PASS	1.0995e-06	4.39796e-06	909508	1	NM_001163.4	ENST00000265381	ENSG00000107282	protein_coding	APBA1	missense_variant	0	25.5	0.432	deleterious(0.01)	probably_damaging(0.997)	NA	MISSENSE	L/V	616	FALSE	FALSE	C	G	1.0995e-06	1	1.19142e-06	0.0968528	0.76	0.260698	4.39855	0.00351282	0.95	1
9:69452250:C:T	chr9	69452250	C	T	chr9_69452250_C_T	PASS	1.09949e-06	0	909512	1	NM_001163.4	ENST00000265381	ENSG00000107282	protein_coding	APBA1	missense_variant	0	28.3	0.329	deleterious(0.01)	probably_damaging(0.994)	NA	MISSENSE	E/K	614	FALSE	FALSE	T	C	1.09949e-06	1	1.19142e-06	1.09139e-06	1	0.379736	4.39851	0.00745335	0.93	1
9:69452254:G:A	chr9	69452254	G	A	chr9_69452254_G_A	PASS	2.19902e-06	1.97908e-05	909494	2	NM_001163.4	ENST00000265381	ENSG00000107282	protein_coding	APBA1	synonymous_variant	0	9.483	NA	NA	NA	NA	SYN	Y	612	FALSE	FALSE	A	G	2.19902e-06	2	1.19144e-06	0.425539	0.51	-2.45419	4.39851	0.311319	0.58	1
9:69452259:C:T	chr9	69452259	C	T	chr9_69452259_C_T	PASS	1.09949e-06	2.19898e-06	909510	1	NM_001163.4	ENST00000265381	ENSG00000107282	protein_coding	APBA1	missense_variant	0	27	0.522	deleterious(0)	probably_damaging(0.999)	NA	MISSENSE	A/T	611	FALSE	FALSE	T	C	1.09949e-06	1	1.19142e-06	0.0219096	0.88	3.60199	4.39856	0.670601	0.41	1
9:69452262:C:A	chr9	69452262	C	A	chr9_69452262_C_T;chr9_69452262_C_G;chr9_69452262_C_A	PASS	1.0995e-06	4.39796e-06	909508	1	NM_001163.4	ENST00000265381	ENSG00000107282	protein_coding	APBA1	missense_variant	0	24.2	0.332	tolerated(0.07)	probably_damaging(0.995)	NA	MISSENSE	V/L	610	TRUE	FALSE	A	C	1.0995e-06	1	1.19142e-06	0.293331	0.59	3.30847	4.39854	0.565767	0.45	1
9:69452262:C:G	chr9	69452262	C	G	chr9_69452262_C_T;chr9_69452262_C_G;chr9_69452262_C_A	PASS	2.19899e-06	4.39796e-06	909508	2	NM_001163.4	ENST00000265381	ENSG00000107282	protein_coding	APBA1	missense_variant	0	24.1	0.332	tolerated(0.07)	probably_damaging(0.995)	NA	MISSENSE	V/L	610	TRUE	FALSE	G	C	2.19899e-06	2	2.38285e-06	0.097267	0.76	-2.66791	3.11022	0.735801	0.39	2
9:69452262:C:T	chr9	69452262	C	T	chr9_69452262_C_T;chr9_69452262_C_G;chr9_69452262_C_A	PASS	9.89546e-06	4.39796e-06	909508	9	NM_001163.4	ENST00000265381	ENSG00000107282	protein_coding	APBA1	missense_variant	0	26.3	0.368	deleterious(0.01)	probably_damaging(0.999)	NA	MISSENSE	V/M	610	TRUE	FALSE	T	C	9.89546e-06	9	1.07228e-05	0.320385	0.57	1.24446	1.46619	0.720415	0.4	9
9:69452263:G:A	chr9	69452263	G	A	chr9_69452263_G_A	PASS	1.5393e-05	1.09949e-05	909502	14	NM_001163.4	ENST00000265381	ENSG00000107282	protein_coding	APBA1	synonymous_variant	0	4.754	NA	NA	NA	NA	SYN	S	609	FALSE	FALSE	A	G	1.5393e-05	14	1.31057e-05	0.0862261	0.77	-0.165487	1.32623	0.01557	0.9	11
9:69452264:C:T	chr9	69452264	C	T	chr9_69452264_C_T	PASS	1.0995e-06	4.39796e-06	909508	1	NM_001163.4	ENST00000265381	ENSG00000107282	protein_coding	APBA1	missense_variant	0	25.7	0.283	deleterious(0.04)	probably_damaging(0.995)	NA	MISSENSE	S/N	609	FALSE	FALSE	T	C	1.0995e-06	1	1.19142e-06	0.809863	0.37	3.95911	4.39849	0.810192	0.37	1
9:69452274:G:A	chr9	69452274	G	A	chr9_69452274_G_A	PASS	1.0995e-06	1.09949e-05	909502	1	NM_001163.4	ENST00000265381	ENSG00000107282	protein_coding	APBA1	stop_gained	0	43	NA	NA	NA	HC	PTV	Q/*	606	FALSE	FALSE	A	G	1.0995e-06	1	1.19143e-06	1.28868	0.26	-3.63897	4.39872	0.68439	0.41	1
9:69452277:C:T	chr9	69452277	C	T	chr9_69452277_C_T	PASS	3.2985e-06	8.79593e-06	909504	3	NM_001163.4	ENST00000265381	ENSG00000107282	protein_coding	APBA1	missense_variant	0	29	0.827	deleterious(0)	probably_damaging(1)	NA	MISSENSE	G/R	605	FALSE	FALSE	T	C	3.2985e-06	3	3.57429e-06	2.96809	0.085	5.54277	2.5395	4.76386	0.029	3
9:69452278:G:A	chr9	69452278	G	A	chr9_69452278_G_A	PASS	4.06814e-05	6.59694e-06	909506	37	NM_001163.4	ENST00000265381	ENSG00000107282	protein_coding	APBA1	synonymous_variant	4.64483e-05	5.819	NA	NA	NA	NA	SYN	I	604	FALSE	FALSE	A	G	4.06814e-05	37	4.16998e-05	0.0901953	0.76	0.902414	0.743513	1.47311	0.22	35
9:69452286:G:A	chr9	69452286	G	A	chr9_69452286_G_A	PASS	1.0995e-06	6.59694e-06	909506	1	NM_001163.4	ENST00000265381	ENSG00000107282	protein_coding	APBA1	stop_gained	0	45	NA	NA	NA	HC	PTV	Q/*	602	FALSE	FALSE	A	G	1.0995e-06	1	1.19143e-06	0.396923	0.53	3.41237	4.39854	0.601858	0.44	1
9:69452289:C:T	chr9	69452289	C	T	chr9_69452289_C_T	PASS	1.0995e-06	6.59694e-06	909506	1	NM_001163.4	ENST00000265381	ENSG00000107282	protein_coding	APBA1	missense_variant	0	27.8	0.445	deleterious(0.01)	probably_damaging(0.999)	NA	MISSENSE	A/T	601	FALSE	FALSE	T	C	1.0995e-06	1	1.19143e-06	0.333094	0.56	1.97067	4.39854	0.20073	0.65	1
9:69452295:G:C	chr9	69452295	G	C	chr9_69452295_G_C	PASS	1.0995e-06	1.09949e-05	909502	1	NM_001163.4	ENST00000265381	ENSG00000107282	protein_coding	APBA1	missense_variant	0	25.9	0.177	deleterious(0.04)	probably_damaging(0.997)	NA	MISSENSE	L/V	599	FALSE	FALSE	C	G	1.0995e-06	1	1.19143e-06	0.391402	0.53	0.2061	4.3987	0.00219537	0.96	1
9:69452301:C:G	chr9	69452301	C	G	chr9_69452301_C_G	PASS	2.19901e-06	1.31939e-05	909500	2	NM_001163.4	ENST00000265381	ENSG00000107282	protein_coding	APBA1	missense_variant&splice_region_variant	0	33	0.819	deleterious(0.01)	probably_damaging(0.999)	NA	MISSENSE	A/P	597	FALSE	FALSE	G	C	2.19901e-06	2	2.38287e-06	0.786833	0.38	-2.66304	3.11022	0.733115	0.39	2
9:69452308:C:A	chr9	69452308	C	A	chr9_69452308_C_A	PASS	1.0995e-06	1.09949e-05	909502	1	NM_001163.4	ENST00000265381	ENSG00000107282	protein_coding	APBA1	splice_region_variant&intron_variant	0	0.081	NA	NA	NA	NA	NONCODING	.	.	FALSE	FALSE	A	C	1.0995e-06	1	1.19143e-06	0.348423	0.56	-3.46313	4.40059	0.619322	0.43	1
9:69452309:A:G	chr9	69452309	A	G	chr9_69452309_A_G	PASS	4.39806e-06	2.19898e-05	909492	4	NM_001163.4	ENST00000265381	ENSG00000107282	protein_coding	APBA1	splice_region_variant&intron_variant	1.54847e-05	6.992	NA	NA	NA	NA	NONCODING	.	.	FALSE	FALSE	G	A	4.39806e-06	4	4.76577e-06	4.98378	0.026	5.17447	2.19928	5.53566	0.019	4
9:69452311:C:T	chr9	69452311	C	T	chr9_69452311_C_T	PASS	1.09953e-06	3.51837e-05	909480	1	NM_001163.4	ENST00000265381	ENSG00000107282	protein_coding	APBA1	intron_variant	0	11.7	NA	NA	NA	NA	INTRONIC	.	.	FALSE	FALSE	T	C	1.09953e-06	1	1.19145e-06	1.26127	0.26	-3.21517	4.39856	0.534303	0.46	1
9:69452319:G:A	chr9	69452319	G	A	chr9_69452319_G_C;chr9_69452319_G_A	PASS	1.09956e-06	6.15715e-05	909456	1	NM_001163.4	ENST00000265381	ENSG00000107282	protein_coding	APBA1	intron_variant	0	9.271	NA	NA	NA	NA	INTRONIC	.	.	TRUE	FALSE	A	G	1.09956e-06	1	1.19149e-06	0.0152054	0.9	-0.800047	4.39853	0.0330839	0.86	1
9:69452319:G:C	chr9	69452319	G	C	chr9_69452319_G_C;chr9_69452319_G_A	PASS	3.29868e-06	6.15715e-05	909456	3	NM_001163.4	ENST00000265381	ENSG00000107282	protein_coding	APBA1	intron_variant	0	8.93	NA	NA	NA	NA	INTRONIC	.	.	TRUE	FALSE	C	G	3.29868e-06	3	2.38298e-06	0.611626	0.43	-4.15779	3.11021	1.78708	0.18	2
9:69452321:G:A	chr9	69452321	G	A	chr9_69452321_G_A	PASS	1.31973e-05	0.000255082	909280	12	NM_001163.4	ENST00000265381	ENSG00000107282	protein_coding	APBA1	intron_variant	1.54842e-05	8.116	NA	NA	NA	NA	INTRONIC	.	.	FALSE	FALSE	A	G	1.31973e-05	12	1.43006e-05	3.30952	0.069	1.28464	1.26976	1.02356	0.31	12
9:69452328:T:C	chr9	69452328	T	C	chr9_69452328_T_C	PASS	2.20107e-06	0.00094996	908648	2	NM_001163.4	ENST00000265381	ENSG00000107282	protein_coding	APBA1	intron_variant	4.64598e-05	0.723	NA	NA	NA	NA	INTRONIC	.	.	FALSE	FALSE	C	T	2.20107e-06	2	2.38506e-06	0.0088388	0.93	-0.451431	3.11026	0.0210663	0.88	2
9:69452330:G:A	chr9	69452330	G	A	chr9_69452330_G_A	PASS	1.10031e-06	0.000745455	908834	1	NM_001163.4	ENST00000265381	ENSG00000107282	protein_coding	APBA1	intron_variant	0	6.629	NA	NA	NA	NA	INTRONIC	.	.	FALSE	FALSE	A	G	1.10031e-06	1	1.1923e-06	0.0828113	0.77	-0.663176	4.39854	0.0227321	0.88	1
9:69452337:G:A	chr9	69452337	G	A	chr9_69452337_G_A	PASS	1.10184e-06	0.00213081	907574	1	NM_001163.4	ENST00000265381	ENSG00000107282	protein_coding	APBA1	intron_variant	0	6.892	NA	NA	NA	NA	INTRONIC	.	.	FALSE	FALSE	A	G	1.10184e-06	1	1.19396e-06	0.605114	0.44	-3.8688	4.39872	0.773569	0.38	1
9:69452342:G:A	chr9	69452342	G	A	chr9_69452342_G_A	PASS	1.10302e-06	0.00319732	906604	1	NM_001163.4	ENST00000265381	ENSG00000107282	protein_coding	APBA1	intron_variant	0	5.324	NA	NA	NA	NA	INTRONIC	.	.	FALSE	FALSE	A	G	1.10302e-06	1	1.19523e-06	2.14743	0.14	-6.36819	4.39849	2.09616	0.15	1
9:69452343:T:C	chr9	69452343	T	C	chr9_69452343_T_C	PASS	8.81729e-06	0.00242328	907308	8	NM_001163.4	ENST00000265381	ENSG00000107282	protein_coding	APBA1	intron_variant	0	0.057	NA	NA	NA	NA	INTRONIC	.	.	FALSE	FALSE	C	T	8.81729e-06	8	8.36029e-06	0.0556148	0.81	0.20158	1.66252	0.0147016	0.9	7
9:69452344:G:A	chr9	69452344	G	A	chr9_69452344_G_A	PASS	1.10235e-06	0.0025904	907156	1	NM_001163.4	ENST00000265381	ENSG00000107282	protein_coding	APBA1	intron_variant	0	1.379	NA	NA	NA	NA	INTRONIC	.	.	FALSE	FALSE	A	G	1.10235e-06	1	1.19451e-06	2.53111	0.11	-8.7209	4.39852	3.93106	0.047	1
9:69452349:T:C	chr9	69452349	T	C	chr9_69452349_T_C	PASS	2.20803e-06	0.0040967	905786	2	NM_001163.4	ENST00000265381	ENSG00000107282	protein_coding	APBA1	intron_variant	0	0.051	NA	NA	NA	NA	INTRONIC	.	.	FALSE	FALSE	C	T	2.20803e-06	2	2.39256e-06	3.33091	0.068	4.15026	3.11031	1.78051	0.18	2
9:69452356:C:T	chr9	69452356	C	T	chr9_69452356_C_T;chr9_69452356_C_A	PASS	2.76832e-05	0.00707632	903076	25	NM_001163.4	ENST00000265381	ENSG00000107282	protein_coding	APBA1	intron_variant	6.19598e-05	0.034	NA	NA	NA	NA	INTRONIC	.	.	TRUE	FALSE	T	C	2.76832e-05	25	5.99897e-06	0.479697	0.49	-1.27959	1.9672	0.423103	0.52	5
9:69452357:G:A	chr9	69452357	G	A	chr9_69452357_G_A	PASS	9.96364e-06	0.00684763	903284	9	NM_001163.4	ENST00000265381	ENSG00000107282	protein_coding	APBA1	intron_variant	0	0.37	NA	NA	NA	NA	INTRONIC	.	.	FALSE	FALSE	A	G	9.96364e-06	9	8.39721e-06	0.163086	0.69	0.445245	1.6625	0.0717258	0.79	7
9:69452364:C:A	chr9	69452364	C	A	chr9_69452364_C_T;chr9_69452364_C_A	PASS	3.33525e-06	0.0110279	899482	3	NM_001163.4	ENST00000265381	ENSG00000107282	protein_coding	APBA1	intron_variant	0	0.482	NA	NA	NA	NA	INTRONIC	.	.	TRUE	FALSE	A	C	3.33525e-06	3	3.61421e-06	0.957471	0.33	-0.745275	2.53949	0.0861272	0.77	3
9:69452364:C:T	chr9	69452364	C	T	chr9_69452364_C_T;chr9_69452364_C_A	PASS	0.000110063	0.0110279	899482	99	NM_001163.4	ENST00000265381	ENSG00000107282	protein_coding	APBA1	intron_variant	4.64626e-05	0.642	NA	NA	NA	NA	INTRONIC	.	.	TRUE	FALSE	T	C	0.000110063	99	9.9993e-05	1.09397	0.3	0.289992	0.482856	0.360692	0.55	84
9:69452365:G:A	chr9	69452365	G	A	chr9_69452365_G_A;chr9_69452365_G_C;chr9_69452365_GC_G	PASS	2.58271e-05	0.0208617	890538	23	NM_001163.4	ENST00000265381	ENSG00000107282	protein_coding	APBA1	intron_variant	1.54885e-05	0.063	NA	NA	NA	NA	INTRONIC	.	.	TRUE	FALSE	A	G	2.58271e-05	23	2.31164e-05	0.134217	0.71	-0.591127	1.00912	0.343141	0.56	19
9:69452365:G:C	chr9	69452365	G	C	chr9_69452365_G_A;chr9_69452365_G_C;chr9_69452365_GC_G	PASS	5.61458e-06	0.0208617	890538	5	NM_001163.4	ENST00000265381	ENSG00000107282	protein_coding	APBA1	intron_variant	0	0.046	NA	NA	NA	NA	INTRONIC	.	.	TRUE	FALSE	C	G	5.61458e-06	5	6.08327e-06	1.07927	0.3	-1.65374	1.96713	0.706752	0.4	5
9:69452365:GC:G	chr9	69452365	GC	G	chr9_69452365_G_A;chr9_69452365_G_C;chr9_69452365_GC_G	PASS	1.20921e-06	0.0907366	826986	1	NM_001163.4	ENST00000265381	ENSG00000107282	protein_coding	APBA1	intron_variant	0	2.641	NA	NA	NA	NA	INTRONIC	.	.	TRUE	TRUE	G	GC	1.20921e-06	1	1.31007e-06	0.729975	0.39	-2.26839	4.39851	0.265966	0.61	1
9:69452375:C:T	chr9	69452375	C	T	chr9_69452375_C_T	PASS	2.26075e-06	0.0273201	884664	2	NM_001163.4	ENST00000265381	ENSG00000107282	protein_coding	APBA1	intron_variant	0	0.539	NA	NA	NA	NA	INTRONIC	.	.	FALSE	FALSE	T	C	2.26075e-06	2	2.44961e-06	2.05622	0.15	4.47071	3.11022	2.06619	0.15	2
9:69452379:A:T	chr9	69452379	A	T	chr9_69452379_A_T	PASS	1.14779e-06	0.0420841	871236	1	NM_001163.4	ENST00000265381	ENSG00000107282	protein_coding	APBA1	intron_variant	0	0.486	NA	NA	NA	NA	INTRONIC	.	.	FALSE	FALSE	T	A	1.14779e-06	1	1.24364e-06	0.354027	0.55	-2.17472	4.3985	0.244454	0.62	1
9:69452381:C:T	chr9	69452381	C	T	chr9_69452381_C_T	PASS	2.29179e-06	0.0404964	872680	2	NM_001163.4	ENST00000265381	ENSG00000107282	protein_coding	APBA1	intron_variant	0	2.036	NA	NA	NA	NA	INTRONIC	.	.	FALSE	FALSE	T	C	2.29179e-06	2	2.48299e-06	0.0929665	0.76	2.40011	3.11024	0.595491	0.44	2
9:69452383:A:G	chr9	69452383	A	G	chr9_69452383_A_G	PASS	4.65449e-06	0.0551131	859386	4	NM_001163.4	ENST00000265381	ENSG00000107282	protein_coding	APBA1	intron_variant	1.5488e-05	0.637	NA	NA	NA	NA	INTRONIC	.	.	FALSE	FALSE	G	A	4.65449e-06	4	5.04271e-06	1.18367	0.28	-1.42238	1.79634	0.626985	0.43	4
9:69452388:C:T	chr9	69452388	C	T	chr9_69452388_C_T	PASS	1.19381e-06	0.0790072	837654	1	NM_001163.4	ENST00000265381	ENSG00000107282	protein_coding	APBA1	intron_variant	0	2.535	NA	NA	NA	NA	INTRONIC	.	.	FALSE	FALSE	T	C	1.19381e-06	1	1.29358e-06	0.871158	0.35	-2.27108	4.39862	0.266583	0.61	1
9:69452393:T:C	chr9	69452393	T	C	chr9_69452393_T_C	PASS	3.60488e-06	0.0849972	832206	3	NM_001163.4	ENST00000265381	ENSG00000107282	protein_coding	APBA1	intron_variant	1.54861e-05	2.955	NA	NA	NA	NA	INTRONIC	.	.	FALSE	FALSE	C	T	3.60488e-06	3	3.90601e-06	0.382067	0.54	1.72138	2.53949	0.459476	0.5	3
9:69452394:G:A	chr9	69452394	G	A	chr9_69452394_G_A	PASS	0.00388355	0.0815756	835318	3244	NM_001163.4	ENST00000265381	ENSG00000107282	protein_coding	APBA1	intron_variant	0.000604108	1.656	NA	NA	NA	NA	INTRONIC	.	.	FALSE	FALSE	A	G	0.00388355	3244	0.000241236	0.283931	0.59	0.00913337	0.321608	0.000806507	0.98	202
9:69452399:C:T	chr9	69452399	C	T	chr9_69452399_C_T	PASS	2.45231e-06	0.103304	815556	2	NM_001163.4	ENST00000265381	ENSG00000107282	protein_coding	APBA1	intron_variant	0	0.016	NA	NA	NA	NA	INTRONIC	.	.	FALSE	FALSE	T	C	2.45231e-06	2	2.65669e-06	0.00870146	0.93	1.76726	3.11025	0.322858	0.57	2
9:69452400:T:A	chr9	69452400	T	A	chr9_69452400_T_A	PASS	1.24466e-06	0.116634	803432	1	NM_001163.4	ENST00000265381	ENSG00000107282	protein_coding	APBA1	intron_variant	0	0.362	NA	NA	NA	NA	INTRONIC	.	.	FALSE	FALSE	A	T	1.24466e-06	1	1.34824e-06	5.46809e-05	0.99	-1.18815	4.39874	0.0729607	0.79	1
9:69452401:G:T	chr9	69452401	G	T	chr9_69452401_G_T;chr9_69452401_G_C	PASS	2.48278e-06	0.114305	805550	2	NM_001163.4	ENST00000265381	ENSG00000107282	protein_coding	APBA1	intron_variant	0	0.285	NA	NA	NA	NA	INTRONIC	.	.	TRUE	FALSE	T	G	2.48278e-06	2	1.34483e-06	0.000528637	0.98	-0.0813895	4.39849	0.000342397	0.99	1
9:69456154:T:C	chr9	69456154	T	C	chr9_69456154_T_C	PASS	1.21857e-06	0.0977183	820636	1	NM_001163.4	ENST00000265381	ENSG00000107282	protein_coding	APBA1	intron_variant	0	3.327	NA	NA	NA	NA	INTRONIC	.	.	FALSE	FALSE	C	T	1.21857e-06	1	1.32031e-06	3.86724	0.049	8.75593	4.39854	3.96268	0.047	1
9:69456155:A:T	chr9	69456155	A	T	chr9_69456155_A_T	PASS	2.17921e-05	0.0918361	825986	18	NM_001163.4	ENST00000265381	ENSG00000107282	protein_coding	APBA1	intron_variant	0	7.765	NA	NA	NA	NA	INTRONIC	.	.	FALSE	FALSE	T	A	2.17921e-05	18	2.36104e-05	0.156773	0.69	-0.281361	1.03676	0.0736491	0.79	20
9:69456156:C:T	chr9	69456156	C	T	chr9_69456156_C_T	PASS	2.41253e-06	0.0885178	829004	2	NM_001163.4	ENST00000265381	ENSG00000107282	protein_coding	APBA1	intron_variant	0	0.262	NA	NA	NA	NA	INTRONIC	.	.	FALSE	FALSE	T	C	2.41253e-06	2	2.61397e-06	3.93815	0.047	5.88086	3.11023	3.57517	0.059	2
9:69456158:T:A	chr9	69456158	T	A	chr9_69456158_T_A;chr9_69456158_T_G	PASS	2.41408e-05	0.0891027	828472	20	NM_001163.4	ENST00000265381	ENSG00000107282	protein_coding	APBA1	intron_variant	0	1.523	NA	NA	NA	NA	INTRONIC	.	.	TRUE	FALSE	A	T	2.41408e-05	20	2.6156e-05	5.83685	0.016	1.98837	0.983567	4.08684	0.043	22
9:69456158:T:G	chr9	69456158	T	G	chr9_69456158_T_A;chr9_69456158_T_G	PASS	1.44845e-05	0.0891027	828472	12	NM_001163.4	ENST00000265381	ENSG00000107282	protein_coding	APBA1	intron_variant	0.000108406	1.681	NA	NA	NA	NA	INTRONIC	.	.	TRUE	FALSE	G	T	1.44845e-05	12	1.56936e-05	0.0430665	0.84	0.591267	1.26976	0.216833	0.64	13
9:69456159:G:T	chr9	69456159	G	T	chr9_69456159_G_T	PASS	3.6186e-06	0.0884672	829050	3	NM_001163.4	ENST00000265381	ENSG00000107282	protein_coding	APBA1	intron_variant	0	2.171	NA	NA	NA	NA	INTRONIC	.	.	FALSE	FALSE	T	G	3.6186e-06	3	3.92062e-06	0.575333	0.45	-1.07076	2.53949	0.177784	0.67	3
9:69456164:A:G	chr9	69456164	A	G	chr9_69456164_A_G	PASS	1.18001e-06	0.0682366	847450	1	NM_001163.4	ENST00000265381	ENSG00000107282	protein_coding	APBA1	intron_variant	0	0.187	NA	NA	NA	NA	INTRONIC	.	.	FALSE	FALSE	G	A	1.18001e-06	1	1.27845e-06	0.20692	0.65	1.02844	4.39875	0.0546634	0.82	1
9:69456166:G:A	chr9	69456166	G	A	chr9_69456166_G_A;chr9_69456166_G_T	PASS	2.59479e-05	0.0677924	847854	22	NM_001163.4	ENST00000265381	ENSG00000107282	protein_coding	APBA1	intron_variant	3.09693e-05	0.257	NA	NA	NA	NA	INTRONIC	.	.	TRUE	FALSE	A	G	2.59479e-05	22	2.81113e-05	0.417377	0.52	-1.19563	0.937821	1.62538	0.2	24
9:69456166:G:T	chr9	69456166	G	T	chr9_69456166_G_A;chr9_69456166_G_T	PASS	2.3589e-06	0.0677924	847854	2	NM_001163.4	ENST00000265381	ENSG00000107282	protein_coding	APBA1	intron_variant	0	0.203	NA	NA	NA	NA	INTRONIC	.	.	TRUE	FALSE	T	G	2.3589e-06	2	2.55557e-06	0.133842	0.71	0.181903	3.11025	0.0034205	0.95	2
9:69456172:T:C	chr9	69456172	T	C	chr9_69456172_T_C	PASS	6.30104e-05	0.0402853	872872	55	NM_001163.4	ENST00000265381	ENSG00000107282	protein_coding	APBA1	intron_variant	1.54861e-05	9.764	NA	NA	NA	NA	INTRONIC	.	.	FALSE	FALSE	C	T	6.30104e-05	55	6.70261e-05	4.45828	0.035	-1.44937	0.59867	5.86118	0.015	56
9:69456177:T:C	chr9	69456177	T	C	chr9_69456177_T_C	PASS	2.26916e-06	0.0309265	881384	2	NM_001163.4	ENST00000265381	ENSG00000107282	protein_coding	APBA1	intron_variant	0	7.98	NA	NA	NA	NA	INTRONIC	.	.	FALSE	FALSE	C	T	2.26916e-06	2	1.22923e-06	0.20136	0.65	1.73846	4.39856	0.15621	0.69	1
9:69456181:C:T	chr9	69456181	C	T	chr9_69456181_C_T;chr9_69456181_C_G	PASS	1.45461e-05	0.0173764	893708	13	NM_001163.4	ENST00000265381	ENSG00000107282	protein_coding	APBA1	intron_variant	1.54847e-05	13.5	NA	NA	NA	NA	INTRONIC	.	.	TRUE	FALSE	T	C	1.45461e-05	13	1.45485e-05	0.192295	0.66	1.22441	1.26978	0.929816	0.33	12
9:69456182:T:C	chr9	69456182	T	C	chr9_69456182_T_C	PASS	3.36501e-06	0.0197732	891528	3	NM_001163.4	ENST00000265381	ENSG00000107282	protein_coding	APBA1	intron_variant	0	9.733	NA	NA	NA	NA	INTRONIC	.	.	FALSE	FALSE	C	T	3.36501e-06	3	3.64598e-06	3.62157	0.057	-4.08263	2.53951	2.58451	0.11	3
9:69456185:A:G	chr9	69456185	A	G	chr9_69456185_A_G	PASS	1.11331e-06	0.0124089	898226	1	NM_001163.4	ENST00000265381	ENSG00000107282	protein_coding	APBA1	intron_variant	0	8.187	NA	NA	NA	NA	INTRONIC	.	.	FALSE	FALSE	G	A	1.11331e-06	1	1.20629e-06	0.113182	0.74	-1.4936	4.39849	0.115308	0.73	1
9:69456190:G:A	chr9	69456190	G	A	chr9_69456190_G_C;chr9_69456190_G_A	PASS	1.11116e-06	0.0105001	899962	1	NM_001163.4	ENST00000265381	ENSG00000107282	protein_coding	APBA1	intron_variant	1.54866e-05	13.49	NA	NA	NA	NA	INTRONIC	.	.	TRUE	FALSE	A	G	1.11116e-06	1	1.20409e-06	0.316219	0.57	-1.34553	4.39855	0.0935763	0.76	1
9:69456190:G:C	chr9	69456190	G	C	chr9_69456190_G_C;chr9_69456190_G_A	PASS	2.22232e-06	0.0105001	899962	2	NM_001163.4	ENST00000265381	ENSG00000107282	protein_coding	APBA1	intron_variant	0	13.44	NA	NA	NA	NA	INTRONIC	.	.	TRUE	FALSE	C	G	2.22232e-06	2	2.40819e-06	0.501218	0.48	-1.64089	3.11023	0.278339	0.6	2
9:69456200:G:A	chr9	69456200	G	A	chr9_69456200_G_A	PASS	3.97589e-05	0.00445734	905458	36	NM_001163.4	ENST00000265381	ENSG00000107282	protein_coding	APBA1	intron_variant	4.64526e-05	6.237	NA	NA	NA	NA	INTRONIC	.	.	FALSE	FALSE	A	G	3.97589e-05	36	2.2739e-05	0.857177	0.35	-0.325611	1.00912	0.104115	0.75	19
9:69456201:T:C	chr9	69456201	T	C	chr9_69456201_T_C	PASS	3.30845e-06	0.003017	906768	3	NM_001163.4	ENST00000265381	ENSG00000107282	protein_coding	APBA1	intron_variant	0	3.839	NA	NA	NA	NA	INTRONIC	.	.	FALSE	FALSE	C	T	3.30845e-06	3	3.58499e-06	0.682402	0.41	-1.14355	2.5395	0.202774	0.65	3
9:69456208:A:G	chr9	69456208	A	G	chr9_69456208_A_G	PASS	1.1012e-06	0.00155028	908102	1	NM_001163.4	ENST00000265381	ENSG00000107282	protein_coding	APBA1	intron_variant	0	5.671	NA	NA	NA	NA	INTRONIC	.	.	FALSE	FALSE	G	A	1.1012e-06	1	1.19324e-06	0.132884	0.72	1.13235	4.39856	0.0662735	0.8	1
9:69456216:C:A	chr9	69456216	C	A	chr9_69456216_C_A;chr9_69456216_C_T	PASS	5.06097e-05	0.000655296	908916	46	NM_001163.4	ENST00000265381	ENSG00000107282	protein_coding	APBA1	intron_variant	0.00010842	4.963	NA	NA	NA	NA	INTRONIC	.	.	TRUE	FALSE	A	C	5.06097e-05	46	5.24558e-05	0.0826588	0.77	-0.21623	0.663152	0.106318	0.74	44
9:69456216:C:T	chr9	69456216	C	T	chr9_69456216_C_A;chr9_69456216_C_T	PASS	1.10021e-06	0.000655296	908916	1	NM_001163.4	ENST00000265381	ENSG00000107282	protein_coding	APBA1	intron_variant	0	5.755	NA	NA	NA	NA	INTRONIC	.	.	TRUE	FALSE	T	C	1.10021e-06	1	1.19218e-06	0.508542	0.48	1.70743	4.3985	0.150688	0.7	1
9:69456217:C:T	chr9	69456217	C	T	chr9_69456217_C_T	PASS	1.10026e-06	0.000694878	908880	1	NM_001163.4	ENST00000265381	ENSG00000107282	protein_coding	APBA1	intron_variant	0	4.696	NA	NA	NA	NA	INTRONIC	.	.	FALSE	FALSE	T	C	1.10026e-06	1	1.19223e-06	0.92033	0.34	-2.81851	4.39882	0.410551	0.52	1
9:69456218:A:G	chr9	69456218	A	G	chr9_69456218_A_G	PASS	2.19964e-06	0.00030126	909238	2	NM_001163.4	ENST00000265381	ENSG00000107282	protein_coding	APBA1	intron_variant	0	3.251	NA	NA	NA	NA	INTRONIC	.	.	FALSE	FALSE	G	A	2.19964e-06	2	2.38353e-06	0.000563345	0.98	-1.55605	3.11022	0.250303	0.62	2
9:69456232:G:A	chr9	69456232	G	A	chr9_69456232_G_A	PASS	2.19907e-06	3.95817e-05	909476	2	NM_001163.4	ENST00000265381	ENSG00000107282	protein_coding	APBA1	intron_variant	0	14.55	NA	NA	NA	NA	INTRONIC	.	.	FALSE	FALSE	A	G	2.19907e-06	2	2.38292e-06	1.75121	0.19	-2.31019	3.11026	0.5517	0.46	2
9:69456233:G:A	chr9	69456233	G	A	chr9_69456233_G_A	PASS	1.09953e-06	3.29847e-05	909482	1	NM_001163.4	ENST00000265381	ENSG00000107282	protein_coding	APBA1	intron_variant	0	10.09	NA	NA	NA	NA	INTRONIC	.	.	FALSE	FALSE	A	G	1.09953e-06	1	1.19145e-06	0.00844783	0.93	-1.50709	4.39849	0.117402	0.73	1
9:69456237:C:A	chr9	69456237	C	A	chr9_69456237_C_A	PASS	1.09953e-06	3.95817e-05	909476	1	NM_001163.4	ENST00000265381	ENSG00000107282	protein_coding	APBA1	intron_variant	0	9.362	NA	NA	NA	NA	INTRONIC	.	.	FALSE	FALSE	A	C	1.09953e-06	1	1.19147e-06	0.441171	0.51	4.18016	4.39852	0.903176	0.34	1
9:69456239:AC:A	chr9	69456239	AC	A	chr9_69456239_AC_A	PASS	1.20952e-05	6.37705e-05	909454	11	NM_001163.4	ENST00000265381	ENSG00000107282	protein_coding	APBA1	splice_region_variant&intron_variant	0	9.789	NA	NA	NA	NA	NONCODING	.	.	FALSE	TRUE	A	AC	1.20952e-05	11	1.31065e-05	1.77777	0.18	-2.01337	1.32621	2.30474	0.13	11
9:69456241:C:A	chr9	69456241	C	A	chr9_69456241_C_G;chr9_69456241_C_A	PASS	2.19909e-06	4.83776e-05	909468	2	NM_001163.4	ENST00000265381	ENSG00000107282	protein_coding	APBA1	splice_region_variant&intron_variant	0	5.431	NA	NA	NA	NA	NONCODING	.	.	TRUE	FALSE	A	C	2.19909e-06	2	2.38294e-06	1.27769	0.26	1.89488	3.11021	0.371179	0.54	2
9:69456241:C:G	chr9	69456241	C	G	chr9_69456241_C_G;chr9_69456241_C_A	PASS	3.29863e-06	4.83776e-05	909468	3	NM_001163.4	ENST00000265381	ENSG00000107282	protein_coding	APBA1	splice_region_variant&intron_variant	3.09732e-05	5.814	NA	NA	NA	NA	NONCODING	.	.	TRUE	FALSE	G	C	3.29863e-06	3	3.57442e-06	0.295238	0.59	-2.42933	2.53954	0.915086	0.34	3
9:69456246:C:T	chr9	69456246	C	T	chr9_69456246_C_T	PASS	6.59706e-06	1.75919e-05	909496	6	NM_001163.4	ENST00000265381	ENSG00000107282	protein_coding	APBA1	splice_donor_variant	0	34	NA	NA	NA	HC	PTV	.	.	FALSE	FALSE	T	C	6.59706e-06	6	7.14864e-06	0.718616	0.4	-1.21361	1.79569	0.45677	0.5	6
9:69456250:C:T	chr9	69456250	C	T	chr9_69456250_C_T	PASS	3.29849e-06	6.59694e-06	909506	3	NM_001163.4	ENST00000265381	ENSG00000107282	protein_coding	APBA1	synonymous_variant	0	9.178	NA	NA	NA	NA	SYN	E	595	FALSE	FALSE	T	C	3.29849e-06	3	3.57428e-06	1.80679	0.18	-1.83693	2.53948	0.523233	0.47	3
9:69456264:C:T	chr9	69456264	C	T	chr9_69456264_C_T	PASS	0.000177019	4.39796e-06	909508	161	NM_001163.4	ENST00000265381	ENSG00000107282	protein_coding	APBA1	missense_variant	6.1931e-05	26.1	0.444	deleterious(0.01)	probably_damaging(0.995)	NA	MISSENSE	V/I	591	FALSE	FALSE	T	C	0.000177019	161	0.000177522	3.27067	0.071	0.773959	0.360453	4.61039	0.032	149
9:69456265:G:A	chr9	69456265	G	A	chr9_69456265_G_A	PASS	7.6965e-06	8.79593e-06	909504	7	NM_001163.4	ENST00000265381	ENSG00000107282	protein_coding	APBA1	synonymous_variant	3.09684e-05	3.538	NA	NA	NA	NA	SYN	H	590	FALSE	FALSE	A	G	7.6965e-06	7	5.95715e-06	1.12405	0.29	2.78631	1.96708	2.00639	0.16	5
9:69456266:T:C	chr9	69456266	T	C	chr9_69456266_T_C	PASS	1.64924e-05	0	909512	15	NM_001163.4	ENST00000265381	ENSG00000107282	protein_coding	APBA1	missense_variant	0	27.1	0.654	deleterious(0)	probably_damaging(0.998)	NA	MISSENSE	H/R	590	FALSE	FALSE	C	T	1.64924e-05	15	1.66799e-05	0.0802583	0.78	0.244282	1.17559	0.0431792	0.84	14
9:69456273:T:A	chr9	69456273	T	A	chr9_69456273_T_A;chr9_69456273_T_G	PASS	2.19898e-06	0	909512	2	NM_001163.4	ENST00000265381	ENSG00000107282	protein_coding	APBA1	missense_variant	0	25.2	0.361	deleterious(0)	possibly_damaging(0.864)	NA	MISSENSE	I/F	588	TRUE	FALSE	A	T	2.19898e-06	2	2.38284e-06	1.98992	0.16	-4.15889	3.11022	1.78801	0.18	2
9:69456273:T:G	chr9	69456273	T	G	chr9_69456273_T_A;chr9_69456273_T_G	PASS	1.09949e-06	0	909512	1	NM_001163.4	ENST00000265381	ENSG00000107282	protein_coding	APBA1	missense_variant	0	22.4	0.141	tolerated(0.09)	benign(0.365)	NA	MISSENSE	I/L	588	TRUE	FALSE	G	T	1.09949e-06	1	1.19142e-06	0.0369805	0.85	1.61012	4.39851	0.134	0.71	1
9:69456276:T:A	chr9	69456276	T	A	chr9_69456276_T_A	PASS	1.09949e-06	2.19898e-06	909510	1	NM_001163.4	ENST00000265381	ENSG00000107282	protein_coding	APBA1	missense_variant	0	24.9	0.298	tolerated(0.05)	probably_damaging(0.945)	NA	MISSENSE	M/L	587	FALSE	FALSE	A	T	1.09949e-06	1	1.19142e-06	1.05642	0.3	-2.39204	4.3985	0.295752	0.59	1
9:69456281:T:A	chr9	69456281	T	A	chr9_69456281_T_A	PASS	6.59694e-06	0	909512	6	NM_001163.4	ENST00000265381	ENSG00000107282	protein_coding	APBA1	missense_variant	0	27.6	0.357	deleterious(0.05)	probably_damaging(0.996)	NA	MISSENSE	Y/F	585	FALSE	FALSE	A	T	6.59694e-06	6	1.19142e-06	0.0983408	0.75	0.150219	4.39895	0.00116615	0.97	1
9:69456288:T:C	chr9	69456288	T	C	chr9_69456288_T_C	PASS	1.09949e-06	2.19898e-06	909510	1	NM_001163.4	ENST00000265381	ENSG00000107282	protein_coding	APBA1	missense_variant	0	23.9	0.37	deleterious(0.01)	possibly_damaging(0.871)	NA	MISSENSE	R/G	583	FALSE	FALSE	C	T	1.09949e-06	1	1.19142e-06	0.643889	0.42	2.25764	4.39851	0.263449	0.61	1
9:69456290:T:C	chr9	69456290	T	C	chr9_69456290_T_C	PASS	3.84822e-05	0	909512	35	NM_001163.4	ENST00000265381	ENSG00000107282	protein_coding	APBA1	missense_variant	0	22.4	0.071	tolerated(0.29)	benign(0.027)	NA	MISSENSE	K/R	582	FALSE	FALSE	C	T	3.84822e-05	35	4.16996e-05	0.0724456	0.79	-0.419584	0.743532	0.318448	0.57	35
9:69456296:T:C	chr9	69456296	T	C	chr9_69456296_T_C	PASS	1.20944e-05	0	909512	11	NM_001163.4	ENST00000265381	ENSG00000107282	protein_coding	APBA1	missense_variant	0	26.7	0.32	tolerated(0.1)	probably_damaging(0.916)	NA	MISSENSE	D/G	580	FALSE	FALSE	C	T	1.20944e-05	11	1.31056e-05	0.111042	0.74	-1.23801	1.32622	0.871403	0.35	11
9:69456298:C:T	chr9	69456298	C	T	chr9_69456298_C_G;chr9_69456298_C_T	PASS	1.09949e-06	2.19898e-06	909510	1	NM_001163.4	ENST00000265381	ENSG00000107282	protein_coding	APBA1	synonymous_variant	0	10.12	NA	NA	NA	NA	SYN	Q	579	TRUE	FALSE	T	C	1.09949e-06	1	1.19142e-06	0.840753	0.36	5.57065	4.39851	1.60398	0.21	1
9:69456300:G:A	chr9	69456300	G	A	chr9_69456300_G_A	PASS	1.09949e-06	0	909512	1	NM_001163.4	ENST00000265381	ENSG00000107282	protein_coding	APBA1	stop_gained	0	39	NA	NA	NA	HC	PTV	Q/*	579	FALSE	FALSE	A	G	1.09949e-06	1	1.19142e-06	0.222055	0.64	-0.116902	4.39852	0.000706366	0.98	1
9:69456306:G:A	chr9	69456306	G	A	chr9_69456306_G_A;chr9_69456306_G_T	PASS	1.0995e-06	4.39796e-06	909508	1	NM_001163.4	ENST00000265381	ENSG00000107282	protein_coding	APBA1	missense_variant	0	23.8	0.234	tolerated(0.18)	probably_damaging(0.939)	NA	MISSENSE	P/S	577	TRUE	FALSE	A	G	1.0995e-06	1	1.19142e-06	1.11431	0.29	4.7201	4.39853	1.15156	0.28	1
9:69456307:G:A	chr9	69456307	G	A	chr9_69456307_G_A;chr9_69456307_G_T	PASS	4.39801e-05	1.09949e-05	909502	40	NM_001163.4	ENST00000265381	ENSG00000107282	protein_coding	APBA1	synonymous_variant	1.54866e-05	8.434	NA	NA	NA	NA	SYN	H	576	TRUE	FALSE	A	G	4.39801e-05	40	4.64659e-05	0.0388547	0.84	-0.335278	0.704359	0.22658	0.63	39
9:69456309:G:A	chr9	69456309	G	A	chr9_69456309_G_A	PASS	2.19898e-06	0	909512	2	NM_001163.4	ENST00000265381	ENSG00000107282	protein_coding	APBA1	missense_variant	0	23.3	0.157	tolerated(0.06)	possibly_damaging(0.666)	NA	MISSENSE	H/Y	576	FALSE	FALSE	A	G	2.19898e-06	2	2.38284e-06	0.00219898	0.96	0.493995	3.11025	0.0252263	0.87	2
9:69456313:C:A	chr9	69456313	C	A	chr9_69456313_C_T;chr9_69456313_C_A	PASS	1.0995e-06	6.59694e-06	909506	1	NM_001163.4	ENST00000265381	ENSG00000107282	protein_coding	APBA1	synonymous_variant	0	0.498	NA	NA	NA	NA	SYN	A	574	TRUE	FALSE	A	C	1.0995e-06	1	1.19142e-06	1.23151	0.27	-3.71046	4.3985	0.711616	0.4	1
9:69456313:C:T	chr9	69456313	C	T	chr9_69456313_C_T;chr9_69456313_C_A	PASS	5.7174e-05	8.79593e-06	909504	52	NM_001163.4	ENST00000265381	ENSG00000107282	protein_coding	APBA1	synonymous_variant	6.19483e-05	0.676	NA	NA	NA	NA	SYN	A	574	TRUE	FALSE	T	C	5.7174e-05	52	5.95713e-05	0.103062	0.75	0.0913053	0.622092	0.0215419	0.88	50
9:69456314:G:A	chr9	69456314	G	A	chr9_69456314_G_A	PASS	9.89548e-06	6.59694e-06	909506	9	NM_001163.4	ENST00000265381	ENSG00000107282	protein_coding	APBA1	missense_variant	0	23.2	0.163	tolerated(0.09)	possibly_damaging(0.711)	NA	MISSENSE	A/V	574	FALSE	FALSE	A	G	9.89548e-06	9	1.07228e-05	2.92378	0.087	-1.60576	1.46619	1.19944	0.27	9
9:69456317:T:G	chr9	69456317	T	G	chr9_69456317_T_G	PASS	1.09949e-06	2.19898e-06	909510	1	NM_001163.4	ENST00000265381	ENSG00000107282	protein_coding	APBA1	missense_variant	0	25.2	0.332	deleterious(0.02)	possibly_damaging(0.735)	NA	MISSENSE	E/A	573	FALSE	FALSE	G	T	1.09949e-06	1	1.19142e-06	0.0132178	0.91	-2.72213	4.39849	0.383009	0.54	1
9:69456321:C:T	chr9	69456321	C	T	chr9_69456321_C_T	PASS	7.14669e-05	0	909512	65	NM_001163.4	ENST00000265381	ENSG00000107282	protein_coding	APBA1	missense_variant	0.000154875	17	0.056	tolerated(0.16)	benign(0.058)	NA	MISSENSE	V/M	572	FALSE	FALSE	T	C	7.14669e-05	65	5.71881e-05	0.503592	0.48	-0.208913	0.634936	0.108261	0.74	48
9:69456322:G:T	chr9	69456322	G	T	chr9_69456322_G_A;chr9_69456322_G_T	PASS	1.09951e-06	1.75919e-05	909496	1	NM_001163.4	ENST00000265381	ENSG00000107282	protein_coding	APBA1	missense_variant	0	2.781	0.16	tolerated(0.51)	benign(0.313)	NA	MISSENSE	N/K	571	TRUE	FALSE	T	G	1.09951e-06	1	1.19144e-06	0.952073	0.33	6.95063	4.39849	2.49713	0.11	1
9:69456323:T:C	chr9	69456323	T	C	chr9_69456323_T_C	PASS	1.09951e-06	1.31939e-05	909500	1	NM_001163.4	ENST00000265381	ENSG00000107282	protein_coding	APBA1	missense_variant	0	17.09	0.056	tolerated(0.64)	benign(0.012)	NA	MISSENSE	N/S	571	FALSE	FALSE	C	T	1.09951e-06	1	1.19144e-06	0.172339	0.68	0.0667288	4.39851	0.000230153	0.99	1
9:69456335:T:C	chr9	69456335	T	C	chr9_69456335_T_C	PASS	1.0995e-06	4.39796e-06	909508	1	NM_001163.4	ENST00000265381	ENSG00000107282	protein_coding	APBA1	missense_variant	0	18.15	0.112	tolerated(0.79)	benign(0.01)	NA	MISSENSE	N/S	567	FALSE	FALSE	C	T	1.0995e-06	1	1.19142e-06	0.86869	0.35	-4.21087	4.39851	0.9165	0.34	1
9:69456336:T:G	chr9	69456336	T	G	chr9_69456336_T_G	PASS	2.19898e-06	0	909512	2	NM_001163.4	ENST00000265381	ENSG00000107282	protein_coding	APBA1	missense_variant	0	24	0.165	tolerated(0.12)	possibly_damaging(0.766)	NA	MISSENSE	N/H	567	FALSE	FALSE	G	T	2.19898e-06	2	2.38284e-06	0.000905261	0.98	0.888156	3.11022	0.081545	0.78	2
9:69456341:C:T	chr9	69456341	C	T	chr9_69456341_C_T	PASS	0.000115448	1.09949e-05	909502	105	NM_001163.4	ENST00000265381	ENSG00000107282	protein_coding	APBA1	missense_variant	1.54861e-05	27.9	0.346	deleterious(0.02)	probably_damaging(0.999)	NA	MISSENSE	R/H	565	FALSE	FALSE	T	C	0.000115448	105	0.000122718	1.96756e-05	1	-0.0411867	0.433511	0.00902637	0.92	103
9:69456342:G:A	chr9	69456342	G	A	chr9_69456342_G_A	PASS	1.64924e-05	2.19898e-06	909510	15	NM_001163.4	ENST00000265381	ENSG00000107282	protein_coding	APBA1	missense_variant	0	29.8	0.399	deleterious(0)	probably_damaging(0.999)	NA	MISSENSE	R/C	565	FALSE	FALSE	A	G	1.64924e-05	15	1.31056e-05	1.62769	0.2	1.10813	1.32622	0.698154	0.4	11
9:69456344:G:C	chr9	69456344	G	C	chr9_69456344_G_A;chr9_69456344_G_C	PASS	1.09951e-06	1.31939e-05	909500	1	NM_001163.4	ENST00000265381	ENSG00000107282	protein_coding	APBA1	missense_variant	0	26.4	0.347	deleterious(0.02)	probably_damaging(0.913)	NA	MISSENSE	P/R	564	TRUE	FALSE	C	G	1.09951e-06	1	1.19144e-06	0.30371	0.58	1.42167	4.39886	0.104453	0.75	1
9:69456345:G:A	chr9	69456345	G	A	chr9_69456345_G_A	PASS	3.29854e-06	2.19898e-05	909492	3	NM_001163.4	ENST00000265381	ENSG00000107282	protein_coding	APBA1	missense_variant	1.54828e-05	23.9	0.229	tolerated(0.1)	possibly_damaging(0.741)	NA	MISSENSE	P/S	564	FALSE	FALSE	A	G	3.29854e-06	3	3.57434e-06	0.17445	0.68	-0.764629	2.5395	0.090658	0.76	3
9:69456346:C:A	chr9	69456346	C	A	chr9_69456346_C_A	PASS	1.09952e-06	2.63878e-05	909488	1	NM_001163.4	ENST00000265381	ENSG00000107282	protein_coding	APBA1	missense_variant	0	21.9	0.134	tolerated(0.08)	benign(0.047)	NA	MISSENSE	M/I	563	FALSE	FALSE	A	C	1.09952e-06	1	1.19145e-06	0.000759092	0.98	-0.436795	4.39866	0.00986086	0.92	1
9:69456348:T:A	chr9	69456348	T	A	chr9_69456348_T_A	PASS	1.0995e-06	6.59694e-06	909506	1	NM_001163.4	ENST00000265381	ENSG00000107282	protein_coding	APBA1	missense_variant	0	22.1	0.097	tolerated(0.21)	benign(0.133)	NA	MISSENSE	M/L	563	FALSE	FALSE	A	T	1.0995e-06	1	1.19143e-06	0.543743	0.46	-1.72847	4.39854	0.154421	0.69	1
9:69456350:C:T	chr9	69456350	C	T	chr9_69456350_C_T	PASS	8.79596e-06	4.39796e-06	909508	8	NM_001163.4	ENST00000265381	ENSG00000107282	protein_coding	APBA1	missense_variant	0	26.7	0.215	deleterious(0.01)	possibly_damaging(0.617)	NA	MISSENSE	R/Q	562	FALSE	FALSE	T	C	8.79596e-06	8	9.53139e-06	0.0695873	0.79	-0.675673	1.55514	0.188771	0.66	8
9:69456351:G:A	chr9	69456351	G	A	chr9_69456351_G_A	PASS	2.19901e-06	1.09949e-05	909502	2	NM_001163.4	ENST00000265381	ENSG00000107282	protein_coding	APBA1	missense_variant	0	27.1	0.381	deleterious(0)	probably_damaging(0.971)	NA	MISSENSE	R/W	562	FALSE	FALSE	A	G	2.19901e-06	2	2.38286e-06	0.339119	0.56	1.90548	3.11022	0.37534	0.54	2
9:69456352:C:A	chr9	69456352	C	A	chr9_69456352_C_A	PASS	5.05767e-05	2.19898e-06	909510	46	NM_001163.4	ENST00000265381	ENSG00000107282	protein_coding	APBA1	synonymous_variant	4.64612e-05	10.66	NA	NA	NA	NA	SYN	R	561	FALSE	FALSE	A	C	5.05767e-05	46	5.36139e-05	2.75001	0.097	-0.812186	0.655736	1.5341	0.22	45
9:69456353:C:T	chr9	69456353	C	T	chr9_69456353_C_T	PASS	7.47659e-05	6.59694e-06	909506	68	NM_001163.4	ENST00000265381	ENSG00000107282	protein_coding	APBA1	missense_variant	7.74329e-05	28.6	0.432	deleterious(0)	probably_damaging(0.978)	NA	MISSENSE	R/Q	561	FALSE	FALSE	T	C	7.47659e-05	68	7.98256e-05	8.44396	0.0037	-1.24063	0.537453	5.32848	0.021	67
9:69456354:G:A	chr9	69456354	G	A	chr9_69456354_G_A	PASS	5.38752e-05	2.19898e-06	909510	49	NM_001163.4	ENST00000265381	ENSG00000107282	protein_coding	APBA1	missense_variant	7.74401e-05	24	0.402	deleterious(0)	probably_damaging(0.995)	NA	MISSENSE	R/W	561	FALSE	FALSE	A	G	5.38752e-05	49	5.83796e-05	0.326381	0.57	0.59267	0.628409	0.889489	0.35	49
9:69456356:C:T	chr9	69456356	C	T	chr9_69456356_C_T	PASS	1.0995e-05	4.39796e-06	909508	10	NM_001163.4	ENST00000265381	ENSG00000107282	protein_coding	APBA1	missense_variant	0	28.8	0.523	deleterious(0.01)	probably_damaging(0.989)	NA	MISSENSE	R/H	560	FALSE	FALSE	T	C	1.0995e-05	10	9.53137e-06	0.170503	0.68	0.376647	1.55513	0.0586593	0.81	8
9:69456357:G:A	chr9	69456357	G	A	chr9_69456357_G_A	PASS	2.30894e-05	2.19898e-06	909510	21	NM_001163.4	ENST00000265381	ENSG00000107282	protein_coding	APBA1	missense_variant	1.54842e-05	25.8	0.366	deleterious(0)	benign(0.27)	NA	MISSENSE	R/C	560	FALSE	FALSE	A	G	2.30894e-05	21	2.2637e-05	0.222757	0.64	-0.612585	1.00915	0.368484	0.54	19
9:69456365:A:T	chr9	69456365	A	T	chr9_69456365_A_T	PASS	1.0995e-06	4.39796e-06	909508	1	NM_001163.4	ENST00000265381	ENSG00000107282	protein_coding	APBA1	missense_variant	0	29	0.647	deleterious(0)	probably_damaging(1)	NA	MISSENSE	L/Q	557	FALSE	FALSE	T	A	1.0995e-06	1	1.19142e-06	0.0130883	0.91	1.96181	4.39853	0.198929	0.66	1
9:69456369:C:A	chr9	69456369	C	A	chr9_69456369_C_A	PASS	1.09949e-06	2.19898e-06	909510	1	NM_001163.4	ENST00000265381	ENSG00000107282	protein_coding	APBA1	missense_variant	0	25.5	0.54	deleterious(0.01)	probably_damaging(0.994)	NA	MISSENSE	V/L	556	FALSE	FALSE	A	C	1.09949e-06	1	1.19142e-06	0.368218	0.54	3.52994	4.39858	0.644038	0.42	1
9:69456371:A:G	chr9	69456371	A	G	chr9_69456371_A_G	PASS	1.75919e-05	4.39796e-06	909508	16	NM_001163.4	ENST00000265381	ENSG00000107282	protein_coding	APBA1	missense_variant	3.09713e-05	26.9	0.475	deleterious(0)	probably_damaging(0.994)	NA	MISSENSE	V/A	555	FALSE	FALSE	G	A	1.75919e-05	16	1.78714e-05	0.738611	0.39	-0.556048	1.13572	0.239708	0.62	15
9:69456373:G:A	chr9	69456373	G	A	chr9_69456373_G_A	PASS	5.16763e-05	4.39796e-06	909508	47	NM_001163.4	ENST00000265381	ENSG00000107282	protein_coding	APBA1	synonymous_variant	1.54856e-05	5.325	NA	NA	NA	NA	SYN	I	554	FALSE	FALSE	A	G	5.16763e-05	47	5.36141e-05	0.279528	0.6	0.308108	0.655743	0.22077	0.64	45
9:69456375:T:C	chr9	69456375	T	C	chr9_69456375_T_C	PASS	2.19898e-06	0	909512	2	NM_001163.4	ENST00000265381	ENSG00000107282	protein_coding	APBA1	missense_variant	0	22.4	0.093	tolerated(0.14)	benign(0.17)	NA	MISSENSE	I/V	554	FALSE	FALSE	C	T	2.19898e-06	2	1.19142e-06	0.235771	0.63	-2.56414	4.39849	0.339843	0.56	1
9:69456381:C:T	chr9	69456381	C	T	chr9_69456381_C_T	PASS	3.29847e-06	0	909512	3	NM_001163.4	ENST00000265381	ENSG00000107282	protein_coding	APBA1	missense_variant	0	27.6	0.626	deleterious(0)	probably_damaging(1)	NA	MISSENSE	G/R	552	FALSE	FALSE	T	C	3.29847e-06	3	3.57425e-06	0.00829609	0.93	-1.576	2.53948	0.385145	0.53	3
9:69456385:G:A	chr9	69456385	G	A	chr9_69456385_G_A	PASS	3.29849e-06	6.59694e-06	909506	3	NM_001163.4	ENST00000265381	ENSG00000107282	protein_coding	APBA1	synonymous_variant	0	8.272	NA	NA	NA	NA	SYN	D	550	FALSE	FALSE	A	G	3.29849e-06	3	3.57427e-06	0.200431	0.65	1.29188	2.5395	0.258789	0.61	3
9:69456388:C:T	chr9	69456388	C	T	chr9_69456388_C_T	PASS	2.52884e-05	4.39796e-06	909508	23	NM_001163.4	ENST00000265381	ENSG00000107282	protein_coding	APBA1	synonymous_variant	0	4.624	NA	NA	NA	NA	SYN	A	549	FALSE	FALSE	T	C	2.52884e-05	23	2.2637e-05	2.34832	0.13	-2.28203	1.00912	5.11403	0.024	19
9:69456389:G:A	chr9	69456389	G	A	chr9_69456389_G_A	PASS	5.49745e-06	0	909512	5	NM_001163.4	ENST00000265381	ENSG00000107282	protein_coding	APBA1	missense_variant	0	28	0.676	deleterious(0)	probably_damaging(0.999)	NA	MISSENSE	A/V	549	FALSE	FALSE	A	G	5.49745e-06	5	5.95709e-06	2.94525	0.086	2.93516	1.96709	2.22645	0.14	5
9:69456392:A:G	chr9	69456392	A	G	chr9_69456392_A_G;chr9_69456392_A_T	PASS	6.59699e-06	6.59694e-06	909506	6	NM_001163.4	ENST00000265381	ENSG00000107282	protein_coding	APBA1	missense_variant	3.09693e-05	27.2	0.402	deleterious(0.02)	probably_damaging(0.998)	NA	MISSENSE	I/T	548	TRUE	FALSE	G	A	6.59699e-06	6	7.14856e-06	0.672901	0.41	-1.71049	1.79573	0.907315	0.34	6
9:69456392:A:T	chr9	69456392	A	T	chr9_69456392_A_G;chr9_69456392_A_T	PASS	3.29849e-06	6.59694e-06	909506	3	NM_001163.4	ENST00000265381	ENSG00000107282	protein_coding	APBA1	missense_variant	0	28.9	0.584	deleterious(0)	probably_damaging(0.999)	NA	MISSENSE	I/N	548	TRUE	FALSE	T	A	3.29849e-06	3	3.57428e-06	0.869079	0.35	-2.05756	2.5395	0.656459	0.42	3
9:69456409:C:T	chr9	69456409	C	T	chr9_69456409_C_T;chr9_69456409_C_G	PASS	9.67556e-05	4.39796e-06	909508	88	NM_001163.4	ENST00000265381	ENSG00000107282	protein_coding	APBA1	synonymous_variant	0	10.8	NA	NA	NA	NA	SYN	L	542	TRUE	FALSE	T	C	9.67556e-05	88	1.19142e-06	0.898266	0.34	-6.37451	4.39859	2.10023	0.15	1
9:69456412:AG:A	chr9	69456412	AG	A	chr9_69456412_AG_A	PASS	2.19901e-06	1.09949e-05	909502	2	NM_001163.4	ENST00000265381	ENSG00000107282	protein_coding	APBA1	frameshift_variant	0	34	NA	NA	NA	HC	PTV	P/X	541	FALSE	TRUE	A	AG	2.19901e-06	2	2.38286e-06	2.41168	0.12	-2.77798	3.11021	0.797775	0.37	2
9:69456414:G:C	chr9	69456414	G	C	chr9_69456414_G_C	PASS	7.36662e-05	4.39796e-06	909508	67	NM_001163.4	ENST00000265381	ENSG00000107282	protein_coding	APBA1	missense_variant	1.54875e-05	18.93	0.247	tolerated(1)	benign(0.114)	NA	MISSENSE	P/A	541	FALSE	FALSE	C	G	7.36662e-05	67	7.74425e-05	4.12235	0.042	1.29205	0.545629	5.60746	0.018	65
9:69456415:G:A	chr9	69456415	G	A	chr9_69456415_G_A	PASS	8.796e-06	8.79593e-06	909504	8	NM_001163.4	ENST00000265381	ENSG00000107282	protein_coding	APBA1	synonymous_variant	0	9.49	NA	NA	NA	NA	SYN	H	540	FALSE	FALSE	A	G	8.796e-06	8	9.53141e-06	0.672977	0.41	-1.17353	1.55514	0.569439	0.45	8
9:69456417:G:A	chr9	69456417	G	A	chr9_69456417_G_A	PASS	4.39796e-06	0	909512	4	NM_001163.4	ENST00000265381	ENSG00000107282	protein_coding	APBA1	missense_variant	0	26.2	0.372	deleterious(0.01)	possibly_damaging(0.715)	NA	MISSENSE	H/Y	540	FALSE	FALSE	A	G	4.39796e-06	4	4.76567e-06	0.17938	0.67	-0.240392	2.19926	0.0119477	0.91	4
9:69456426:T:C	chr9	69456426	T	C	chr9_69456426_T_C	PASS	0.000820242	2.63878e-05	909488	746	NM_001163.4	ENST00000265381	ENSG00000107282	protein_coding	APBA1	missense_variant	0.000681452	24.6	0.166	deleterious(0.02)	possibly_damaging(0.542)	NA	MISSENSE	M/V	537	FALSE	FALSE	C	T	0.000820242	746	0.000862611	1.83176	0.18	0.306871	0.163613	3.51782	0.061	724
9:69456436:G:T	chr9	69456436	G	T	chr9_69456436_G_C;chr9_69456436_G_T	PASS	1.0995e-06	8.79593e-06	909504	1	NM_001163.4	ENST00000265381	ENSG00000107282	protein_coding	APBA1	splice_region_variant&intron_variant	0	10.12	NA	NA	NA	NA	NONCODING	.	.	TRUE	FALSE	T	G	1.0995e-06	1	1.19143e-06	1.25586	0.26	-3.84927	4.3985	0.765856	0.38	1
9:69456448:G:C	chr9	69456448	G	C	chr9_69456448_G_C	PASS	1.53939e-05	6.81684e-05	909450	14	NM_001163.4	ENST00000265381	ENSG00000107282	protein_coding	APBA1	intron_variant	0	0.096	NA	NA	NA	NA	INTRONIC	.	.	FALSE	FALSE	C	G	1.53939e-05	14	1.6681e-05	1.70324	0.19	1.80668	1.17559	2.36185	0.12	14
9:69456453:C:T	chr9	69456453	C	T	chr9_69456453_C_T	PASS	1.09967e-06	0.000160526	909366	1	NM_001163.4	ENST00000265381	ENSG00000107282	protein_coding	APBA1	intron_variant	0	0.174	NA	NA	NA	NA	INTRONIC	.	.	FALSE	FALSE	T	C	1.09967e-06	1	1.19162e-06	2.12349	0.15	6.93283	4.39849	2.48435	0.11	1
9:69456454:G:A	chr9	69456454	G	A	chr9_69456454_G_A	PASS	1.09977e-06	0.000252883	909282	1	NM_001163.4	ENST00000265381	ENSG00000107282	protein_coding	APBA1	intron_variant	0	0.006	NA	NA	NA	NA	INTRONIC	.	.	FALSE	FALSE	A	G	1.09977e-06	1	1.19171e-06	0.650106	0.42	-0.628324	4.39851	0.0204059	0.89	1
9:69456460:G:C	chr9	69456460	G	C	chr9_69456460_G_C	PASS	1.10078e-06	0.00117426	908444	1	NM_001163.4	ENST00000265381	ENSG00000107282	protein_coding	APBA1	intron_variant	0	12.01	NA	NA	NA	NA	INTRONIC	.	.	FALSE	FALSE	C	G	1.10078e-06	1	1.19278e-06	0.0965737	0.76	-0.44042	4.39849	0.010026	0.92	1
9:69456466:C:T	chr9	69456466	C	T	chr9_69456466_C_T	PASS	2.86194e-05	0.00113907	908476	26	NM_001163.4	ENST00000265381	ENSG00000107282	protein_coding	APBA1	intron_variant	0	0.021	NA	NA	NA	NA	INTRONIC	.	.	FALSE	FALSE	T	C	2.86194e-05	26	3.57823e-06	0.199322	0.66	-0.45798	2.53948	0.032524	0.86	3
9:69456469:AG:A	chr9	69456469	AG	A	chr9_69456469_AG_A	PASS	2.21183e-06	0.00580751	904230	2	NM_001163.4	ENST00000265381	ENSG00000107282	protein_coding	APBA1	intron_variant	0	4.288	NA	NA	NA	NA	INTRONIC	.	.	FALSE	TRUE	A	AG	2.21183e-06	2	2.39658e-06	0.761138	0.38	-3.25579	3.11021	1.09581	0.3	2
9:69456475:T:C	chr9	69456475	T	C	chr9_69456475_T_C	PASS	1.1018e-06	0.00209563	907606	1	NM_001163.4	ENST00000265381	ENSG00000107282	protein_coding	APBA1	intron_variant	0	0.168	NA	NA	NA	NA	INTRONIC	.	.	FALSE	FALSE	C	T	1.1018e-06	1	1.19389e-06	1.03616	0.31	-3.08156	4.39851	0.49083	0.48	1
9:69456481:C:T	chr9	69456481	C	T	chr9_69456481_C_T	PASS	1.10207e-06	0.00234192	907382	1	NM_001163.4	ENST00000265381	ENSG00000107282	protein_coding	APBA1	intron_variant	0	3.082	NA	NA	NA	NA	INTRONIC	.	.	FALSE	FALSE	T	C	1.10207e-06	1	1.19419e-06	2.97833	0.084	6.46643	4.39867	2.16116	0.14	1
9:69456484:A:T	chr9	69456484	A	T	chr9_69456484_A_T	PASS	1.10373e-06	0.00383942	906020	1	NM_001163.4	ENST00000265381	ENSG00000107282	protein_coding	APBA1	intron_variant	0	0.022	NA	NA	NA	NA	INTRONIC	.	.	FALSE	FALSE	T	A	1.10373e-06	1	1.19598e-06	0.353364	0.55	-4.05479	4.39851	0.849818	0.36	1
9:69456491:C:T	chr9	69456491	C	T	chr9_69456491_C_T	PASS	3.32064e-06	0.00667611	903440	3	NM_001163.4	ENST00000265381	ENSG00000107282	protein_coding	APBA1	intron_variant	3.0978e-05	0.037	NA	NA	NA	NA	INTRONIC	.	.	FALSE	FALSE	T	C	3.32064e-06	3	3.5983e-06	0.661571	0.42	2.66957	2.54017	1.10447	0.29	3
9:69456492:G:A	chr9	69456492	G	A	chr9_69456492_G_A	PASS	4.44128e-06	0.00975248	900642	4	NM_001163.4	ENST00000265381	ENSG00000107282	protein_coding	APBA1	intron_variant	0	2.577	NA	NA	NA	NA	INTRONIC	.	.	FALSE	FALSE	A	G	4.44128e-06	4	2.40623e-06	0.00156248	0.97	1.43232	3.11021	0.21208	0.65	2
9:69456500:C:T	chr9	69456500	C	T	chr9_69456500_C_T	PASS	1.11525e-06	0.0141285	896662	1	NM_001163.4	ENST00000265381	ENSG00000107282	protein_coding	APBA1	intron_variant	0	0.301	NA	NA	NA	NA	INTRONIC	.	.	FALSE	FALSE	T	C	1.11525e-06	1	1.20847e-06	12.3549	0.00044	15.3853	4.39852	12.2348	0.00047	1
9:69456501:C:G	chr9	69456501	C	G	chr9_69456501_C_G;chr9_69456501_C_T	PASS	1.12385e-06	0.0216754	889798	1	NM_001163.4	ENST00000265381	ENSG00000107282	protein_coding	APBA1	intron_variant	0	0.448	NA	NA	NA	NA	INTRONIC	.	.	TRUE	FALSE	G	C	1.12385e-06	1	1.21774e-06	0.027251	0.87	1.46397	4.39849	0.110778	0.74	1
9:69456501:C:T	chr9	69456501	C	T	chr9_69456501_C_G;chr9_69456501_C_T	PASS	1.12385e-06	0.0216754	889798	1	NM_001163.4	ENST00000265381	ENSG00000107282	protein_coding	APBA1	intron_variant	0	0.535	NA	NA	NA	NA	INTRONIC	.	.	TRUE	FALSE	T	C	1.12385e-06	1	1.21774e-06	2.17887	0.14	-5.497	4.39852	1.56185	0.21	1
9:69456504:A:G	chr9	69456504	A	G	chr9_69456504_A_G	PASS	0.000287775	0.0180888	893060	257	NM_001163.4	ENST00000265381	ENSG00000107282	protein_coding	APBA1	intron_variant	0.000449139	0.853	NA	NA	NA	NA	INTRONIC	.	.	FALSE	FALSE	G	A	0.000287775	257	0.000289964	0.113811	0.74	-0.0282586	0.284619	0.00985765	0.92	243
9:69456511:G:A	chr9	69456511	G	A	chr9_69456511_G_A	PASS	1.13256e-06	0.0292003	882954	1	NM_001163.4	ENST00000265381	ENSG00000107282	protein_coding	APBA1	intron_variant	0	7.357	NA	NA	NA	NA	INTRONIC	.	.	FALSE	FALSE	A	G	1.13256e-06	1	1.22704e-06	0.632775	0.43	0.19477	4.39995	0.00195953	0.96	1
9:69456515:A:G	chr9	69456515	A	G	chr9_69456515_A_G;chr9_69456515_A_C	PASS	6.83438e-06	0.0347417	877914	6	NM_001163.4	ENST00000265381	ENSG00000107282	protein_coding	APBA1	intron_variant	1.54866e-05	0.256	NA	NA	NA	NA	INTRONIC	.	.	TRUE	FALSE	G	A	6.83438e-06	6	7.40437e-06	0.670571	0.41	0.00203807	1.79576	1.28807e-06	1	6
9:69456516:G:A	chr9	69456516	G	A	chr9_69456516_G_A	PASS	2.27671e-06	0.0341414	878460	2	NM_001163.4	ENST00000265381	ENSG00000107282	protein_coding	APBA1	intron_variant	0	1.197	NA	NA	NA	NA	INTRONIC	.	.	FALSE	FALSE	A	G	2.27671e-06	2	1.23328e-06	0.239434	0.62	-2.27753	4.39857	0.268105	0.6	1
9:69456520:G:C	chr9	69456520	G	C	chr9_69456520_G_C	PASS	1.72503e-05	0.04394	869548	15	NM_001163.4	ENST00000265381	ENSG00000107282	protein_coding	APBA1	intron_variant	1.54856e-05	0.937	NA	NA	NA	NA	INTRONIC	.	.	FALSE	FALSE	C	G	1.72503e-05	15	1.86887e-05	1.45115	0.23	-0.750156	1.13572	0.436275	0.51	16
9:69456523:T:G	chr9	69456523	T	G	chr9_69456523_T_G	PASS	3.44874e-06	0.0435706	869884	3	NM_001163.4	ENST00000265381	ENSG00000107282	protein_coding	APBA1	intron_variant	0	0.305	NA	NA	NA	NA	INTRONIC	.	.	FALSE	FALSE	G	T	3.44874e-06	3	3.73638e-06	0.0812687	0.78	1.09033	2.53949	0.184341	0.67	3
9:69456524:C:T	chr9	69456524	C	T	chr9_69456524_C_T	PASS	5.75688e-05	0.0450637	868526	50	NM_001163.4	ENST00000265381	ENSG00000107282	protein_coding	APBA1	intron_variant	9.29368e-05	7.192	NA	NA	NA	NA	INTRONIC	.	.	FALSE	FALSE	T	C	5.75688e-05	50	5.73794e-05	0.196929	0.66	-0.274158	0.648564	0.178688	0.67	48
9:69456525:G:A	chr9	69456525	G	A	chr9_69456525_G_A;chr9_69456525_G_T	PASS	6.98889e-06	0.0560806	858506	6	NM_001163.4	ENST00000265381	ENSG00000107282	protein_coding	APBA1	intron_variant	4.64684e-05	0.041	NA	NA	NA	NA	INTRONIC	.	.	TRUE	FALSE	A	G	6.98889e-06	6	5.04701e-06	1.74555	0.19	2.22709	2.1993	1.02543	0.31	4
9:69456956:C:T	chr9	69456956	C	T	chr9_69456955_GCTGCTCTACAGACACATGC_G;chr9_69456973_G_C;chr9_69456968_C_T;chr9_69456955_G_GCTGCTCTACAGACACATGC;chr9_69456959_C_T;chr9_69456959_C_G;chr9_69456960_T_C;chr9_69456956_C_T;chr9_69456954_AGC_A;chr9_69456971_A_G;chr9_69456973_GC_G;chr9_69456967_A_C	PASS	1.93617e-06	0.432131	516484	1	NM_001163.4	ENST00000265381	ENSG00000107282	protein_coding	APBA1	intron_variant	1.54923e-05	1.686	NA	NA	NA	NA	INTRONIC	.	.	TRUE	FALSE	T	C	1.93617e-06	1	2.09718e-06	0.49624	0.48	1.59038	4.39855	0.130733	0.72	2
9:69456959:C:T	chr9	69456959	C	T	chr9_69456955_GCTGCTCTACAGACACATGC_G;chr9_69456973_G_C;chr9_69456968_C_T;chr9_69456955_G_GCTGCTCTACAGACACATGC;chr9_69456959_C_T;chr9_69456959_C_G;chr9_69456960_T_C;chr9_69456956_C_T;chr9_69456954_AGC_A;chr9_69456971_A_G;chr9_69456973_GC_G;chr9_69456967_A_C	PASS	1.93617e-06	0.432131	516484	1	NM_001163.4	ENST00000265381	ENSG00000107282	protein_coding	APBA1	intron_variant	0	1.565	NA	NA	NA	NA	INTRONIC	.	.	TRUE	FALSE	T	C	1.93617e-06	1	2.09718e-06	0.106029	0.74	2.67113	4.39859	0.368776	0.54	2
9:69456967:A:C	chr9	69456967	A	C	chr9_69456955_GCTGCTCTACAGACACATGC_G;chr9_69456973_G_C;chr9_69456968_C_T;chr9_69456955_G_GCTGCTCTACAGACACATGC;chr9_69456959_C_T;chr9_69456959_C_G;chr9_69456960_T_C;chr9_69456956_C_T;chr9_69456954_AGC_A;chr9_69456971_A_G;chr9_69456973_GC_G;chr9_69456967_A_C	PASS	1.93617e-06	0.432131	516484	1	NM_001163.4	ENST00000265381	ENSG00000107282	protein_coding	APBA1	intron_variant	0	2.682	NA	NA	NA	NA	INTRONIC	.	.	TRUE	FALSE	C	A	1.93617e-06	1	2.09718e-06	0.0682128	0.79	-3.04788	4.39853	0.480154	0.49	2
9:69456973:G:C	chr9	69456973	G	C	chr9_69456955_GCTGCTCTACAGACACATGC_G;chr9_69456973_G_C;chr9_69456968_C_T;chr9_69456955_G_GCTGCTCTACAGACACATGC;chr9_69456959_C_T;chr9_69456959_C_G;chr9_69456960_T_C;chr9_69456956_C_T;chr9_69456954_AGC_A;chr9_69456971_A_G;chr9_69456973_GC_G;chr9_69456967_A_C	PASS	2.90425e-05	0.432131	516484	15	NM_001163.4	ENST00000265381	ENSG00000107282	protein_coding	APBA1	intron_variant	0	0.913	NA	NA	NA	NA	INTRONIC	.	.	TRUE	FALSE	C	G	2.90425e-05	15	3.14578e-05	0.0125658	0.91	-0.164619	1.13573	0.021009	0.88	26
9:69456975:C:G	chr9	69456975	C	G	chr9_69456975_C_G;chr9_69456975_C_T	PASS	7.15931e-05	0.139981	782198	56	NM_001163.4	ENST00000265381	ENSG00000107282	protein_coding	APBA1	intron_variant	0	2.104	NA	NA	NA	NA	INTRONIC	.	.	TRUE	FALSE	G	C	7.15931e-05	56	7.47879e-05	0.192673	0.66	0.216596	0.598618	0.130919	0.72	63
9:69456975:C:T	chr9	69456975	C	T	chr9_69456975_C_G;chr9_69456975_C_T	PASS	2.5569e-06	0.139981	782198	2	NM_001163.4	ENST00000265381	ENSG00000107282	protein_coding	APBA1	intron_variant	0	2.519	NA	NA	NA	NA	INTRONIC	.	.	TRUE	FALSE	T	C	2.5569e-06	2	2.76992e-06	0.0159171	0.9	-0.577794	3.11022	0.0345116	0.85	2
9:69456977:G:A	chr9	69456977	G	A	chr9_69456977_G_T;chr9_69456977_G_A;chr9_69456977_G_C	PASS	0.000212823	0.137241	784690	167	NM_001163.4	ENST00000265381	ENSG00000107282	protein_coding	APBA1	intron_variant	1.54928e-05	0.251	NA	NA	NA	NA	INTRONIC	.	.	TRUE	FALSE	A	G	0.000212823	167	8.2837e-06	3.07047	0.08	2.93253	1.79629	2.6652	0.1	7
9:69456977:G:C	chr9	69456977	G	C	chr9_69456977_G_T;chr9_69456977_G_A;chr9_69456977_G_C	PASS	1.27439e-06	0.137243	784688	1	NM_001163.4	ENST00000265381	ENSG00000107282	protein_coding	APBA1	intron_variant	0	0.221	NA	NA	NA	NA	INTRONIC	.	.	TRUE	FALSE	C	G	1.27439e-06	1	1.38062e-06	2.0587	0.15	4.89184	4.39856	1.23687	0.27	1
9:69456977:G:T	chr9	69456977	G	T	chr9_69456977_G_T;chr9_69456977_G_A;chr9_69456977_G_C	PASS	0.000326243	0.137241	784690	256	NM_001163.4	ENST00000265381	ENSG00000107282	protein_coding	APBA1	intron_variant	0.000371828	0.209	NA	NA	NA	NA	INTRONIC	.	.	TRUE	FALSE	T	G	0.000326243	256	0.000317541	0.00184844	0.97	0.167629	0.28888	0.336714	0.56	267
9:69456981:T:C	chr9	69456981	T	C	chr9_69456981_T_C	PASS	1.22487e-06	0.10236	816414	1	NM_001163.4	ENST00000265381	ENSG00000107282	protein_coding	APBA1	intron_variant	0	0.499	NA	NA	NA	NA	INTRONIC	.	.	FALSE	FALSE	C	T	1.22487e-06	1	1.32688e-06	2.74137	0.098	-6.831	4.39849	2.41192	0.12	1
9:69456983:C:T	chr9	69456983	C	T	chr9_69456983_C_T	PASS	3.66479e-06	0.0999569	818600	3	NM_001163.4	ENST00000265381	ENSG00000107282	protein_coding	APBA1	intron_variant	0	3.422	NA	NA	NA	NA	INTRONIC	.	.	FALSE	FALSE	T	C	3.66479e-06	3	1.32337e-06	0.0173452	0.9	0.75226	4.39861	0.0292486	0.86	1
9:69456984:A:G	chr9	69456984	A	G	chr9_69456984_A_G	PASS	1.22868e-06	0.105144	813882	1	NM_001163.4	ENST00000265381	ENSG00000107282	protein_coding	APBA1	intron_variant	0	1.784	NA	NA	NA	NA	INTRONIC	.	.	FALSE	FALSE	G	A	1.22868e-06	1	1.3311e-06	1.61688	0.2	-3.27545	4.39887	0.554446	0.46	1
9:69456986:A:T	chr9	69456986	A	T	chr9_69456986_A_T	PASS	1.2326e-05	0.10799	811294	10	NM_001163.4	ENST00000265381	ENSG00000107282	protein_coding	APBA1	intron_variant	0	6.638	NA	NA	NA	NA	INTRONIC	.	.	FALSE	FALSE	T	A	1.2326e-05	10	1.33529e-05	0.0871744	0.77	-0.190744	1.39095	0.0188053	0.89	11
9:69456990:A:G	chr9	69456990	A	G	chr9_69456990_A_G	PASS	3.61557e-06	0.0877042	829744	3	NM_001163.4	ENST00000265381	ENSG00000107282	protein_coding	APBA1	intron_variant	0	3.814	NA	NA	NA	NA	INTRONIC	.	.	FALSE	FALSE	G	A	3.61557e-06	3	3.91615e-06	2.60942	0.11	-2.49218	2.53958	0.963022	0.33	3
9:69456991:T:A	chr9	69456991	T	A	chr9_69456991_T_A	PASS	1.93571e-05	0.091194	826570	16	NM_001163.4	ENST00000265381	ENSG00000107282	protein_coding	APBA1	intron_variant	0	3.121	NA	NA	NA	NA	INTRONIC	.	.	FALSE	FALSE	A	T	1.93571e-05	16	2.09677e-05	0.240842	0.62	-0.79443	1.09967	0.521895	0.47	18
9:69456992:G:C	chr9	69456992	G	C	chr9_69456992_G_C	PASS	7.35525e-05	0.0881484	829340	61	NM_001163.4	ENST00000265381	ENSG00000107282	protein_coding	APBA1	intron_variant	4.64626e-05	9.119	NA	NA	NA	NA	INTRONIC	.	.	FALSE	FALSE	C	G	7.35525e-05	61	7.83613e-05	0.520123	0.47	-0.341563	0.567983	0.361636	0.55	66
9:69456999:T:G	chr9	69456999	T	G	chr9_69456999_T_G	PASS	2.31552e-06	0.0503281	863738	2	NM_001163.4	ENST00000265381	ENSG00000107282	protein_coding	APBA1	intron_variant	0	1.444	NA	NA	NA	NA	INTRONIC	.	.	FALSE	FALSE	G	T	2.31552e-06	2	1.25432e-06	0.159004	0.69	-0.9623	4.39849	0.0478647	0.83	1
9:69457001:A:G	chr9	69457001	A	G	chr9_69457001_A_G	PASS	1.14967e-06	0.0436432	869818	1	NM_001163.4	ENST00000265381	ENSG00000107282	protein_coding	APBA1	intron_variant	0	0.03	NA	NA	NA	NA	INTRONIC	.	.	FALSE	FALSE	G	A	1.14967e-06	1	1.24549e-06	1.02958	0.31	2.63988	4.39853	0.360207	0.55	1
9:69457006:C:A	chr9	69457006	C	A	chr9_69457006_C_T;chr9_69457006_C_A	PASS	3.40776e-06	0.0320699	880344	3	NM_001163.4	ENST00000265381	ENSG00000107282	protein_coding	APBA1	intron_variant	0	1.43	NA	NA	NA	NA	INTRONIC	.	.	TRUE	FALSE	A	C	3.40776e-06	3	3.69184e-06	1.28168	0.26	-2.54659	2.5395	1.00559	0.32	3
9:69457006:C:T	chr9	69457006	C	T	chr9_69457006_C_T;chr9_69457006_C_A	PASS	1.24951e-05	0.0320699	880344	11	NM_001163.4	ENST00000265381	ENSG00000107282	protein_coding	APBA1	intron_variant	1.54875e-05	1.87	NA	NA	NA	NA	INTRONIC	.	.	TRUE	FALSE	T	C	1.24951e-05	11	7.38369e-06	2.75263	0.097	-0.954939	1.7957	0.282803	0.59	6
9:69457007:G:A	chr9	69457007	G	A	chr9_69457007_G_T;chr9_69457007_G_A;chr9_69457007_G_C	PASS	1.47506e-05	0.0309946	881322	13	NM_001163.4	ENST00000265381	ENSG00000107282	protein_coding	APBA1	intron_variant	1.54885e-05	0.19	NA	NA	NA	NA	INTRONIC	.	.	TRUE	FALSE	A	G	1.47506e-05	13	1.3523e-05	0.0159695	0.9	-0.642138	1.32623	0.234432	0.63	11
9:69457007:G:C	chr9	69457007	G	C	chr9_69457007_G_T;chr9_69457007_G_A;chr9_69457007_G_C	PASS	4.53864e-06	0.0309946	881322	4	NM_001163.4	ENST00000265381	ENSG00000107282	protein_coding	APBA1	intron_variant	0	0.182	NA	NA	NA	NA	INTRONIC	.	.	TRUE	FALSE	C	G	4.53864e-06	4	4.91746e-06	1.11227	0.29	2.70229	2.19927	1.50975	0.22	4
9:69457007:G:T	chr9	69457007	G	T	chr9_69457007_G_T;chr9_69457007_G_A;chr9_69457007_G_C	PASS	0.000174737	0.0309946	881322	154	NM_001163.4	ENST00000265381	ENSG00000107282	protein_coding	APBA1	intron_variant	0.00010842	0.151	NA	NA	NA	NA	INTRONIC	.	.	TRUE	FALSE	T	G	0.000174737	154	8.23675e-05	0.900975	0.34	-0.364828	0.537409	0.460859	0.5	69
9:69457009:T:C	chr9	69457009	T	C	chr9_69457009_T_C	PASS	1.24603e-05	0.0293652	882804	11	NM_001163.4	ENST00000265381	ENSG00000107282	protein_coding	APBA1	intron_variant	0	1.927	NA	NA	NA	NA	INTRONIC	.	.	FALSE	FALSE	C	T	1.24603e-05	11	9.81843e-06	2.06537	0.15	-2.32883	1.55514	2.24251	0.13	8
9:69457012:C:T	chr9	69457012	C	T	chr9_69457012_C_T	PASS	3.37364e-06	0.0222801	889248	3	NM_001163.4	ENST00000265381	ENSG00000107282	protein_coding	APBA1	intron_variant	0	0.943	NA	NA	NA	NA	INTRONIC	.	.	FALSE	FALSE	T	C	3.37364e-06	3	3.65567e-06	1.45508	0.23	-2.38476	2.53949	0.881858	0.35	3
9:69457014:C:T	chr9	69457014	C	T	chr9_69457014_C_T	PASS	1.11272e-06	0.0118899	898698	1	NM_001163.4	ENST00000265381	ENSG00000107282	protein_coding	APBA1	intron_variant	0	3.108	NA	NA	NA	NA	INTRONIC	.	.	FALSE	FALSE	T	C	1.11272e-06	1	1.20572e-06	1.30183	0.25	4.81707	4.3985	1.19938	0.27	1
9:69457015:T:G	chr9	69457015	T	G	chr9_69457015_T_G	PASS	1.11797e-06	0.0165253	894482	1	NM_001163.4	ENST00000265381	ENSG00000107282	protein_coding	APBA1	intron_variant	0	5.337	NA	NA	NA	NA	INTRONIC	.	.	FALSE	FALSE	G	T	1.11797e-06	1	1.21141e-06	0.0162319	0.9	0.455188	4.39851	0.0107096	0.92	1
9:69457027:T:C	chr9	69457027	T	C	chr9_69457027_T_C	PASS	1.10666e-06	0.006476	903622	1	NM_001163.4	ENST00000265381	ENSG00000107282	protein_coding	APBA1	intron_variant	1.54895e-05	2.744	NA	NA	NA	NA	INTRONIC	.	.	FALSE	FALSE	C	T	1.10666e-06	1	1.19925e-06	1.08859	0.3	-5.66632	4.39851	1.65956	0.2	1
9:69457046:C:A	chr9	69457046	C	A	chr9_69457046_C_A;chr9_69457046_C_G	PASS	7.70123e-06	0.000622312	908946	7	NM_001163.4	ENST00000265381	ENSG00000107282	protein_coding	APBA1	splice_region_variant&intron_variant	0	4.806	NA	NA	NA	NA	NONCODING	.	.	TRUE	FALSE	A	C	7.70123e-06	7	8.34512e-06	1.23959	0.27	-1.25571	1.6625	0.570501	0.45	7
9:69457046:C:G	chr9	69457046	C	G	chr9_69457046_C_A;chr9_69457046_C_G	PASS	2.20035e-06	0.000622312	908946	2	NM_001163.4	ENST00000265381	ENSG00000107282	protein_coding	APBA1	splice_region_variant&intron_variant	0	4.86	NA	NA	NA	NA	NONCODING	.	.	TRUE	FALSE	G	C	2.20035e-06	2	2.38432e-06	0.440223	0.51	-3.19164	3.11021	1.05304	0.3	2
9:69457052:C:A	chr9	69457052	C	A	chr9_69457052_C_T;chr9_69457052_C_A	PASS	1.10033e-06	0.000765246	908816	1	NM_001163.4	ENST00000265381	ENSG00000107282	protein_coding	APBA1	splice_donor_variant	0	34	NA	NA	NA	HC	PTV	.	.	TRUE	FALSE	A	C	1.10033e-06	1	1.19233e-06	2.10445	0.15	4.10436	4.3985	0.870725	0.35	1
9:69457052:C:T	chr9	69457052	C	T	chr9_69457052_C_T;chr9_69457052_C_A	PASS	1.10033e-06	0.000765246	908816	1	NM_001163.4	ENST00000265381	ENSG00000107282	protein_coding	APBA1	splice_donor_variant	0	33	NA	NA	NA	HC	PTV	.	.	TRUE	FALSE	T	C	1.10033e-06	1	1.19233e-06	0.485436	0.49	-3.48097	4.39852	0.626309	0.43	1
9:69457054:T:C	chr9	69457054	T	C	chr9_69457054_T_C	PASS	3.30031e-06	0.000556342	909006	3	NM_001163.4	ENST00000265381	ENSG00000107282	protein_coding	APBA1	missense_variant&splice_region_variant	0	33	0.366	deleterious(0)	probably_damaging(0.992)	NA	MISSENSE	Q/R	534	FALSE	FALSE	C	T	3.30031e-06	3	3.57631e-06	2.47101	0.12	-3.93724	2.53949	2.40375	0.12	3
9:69457056:T:C	chr9	69457056	T	C	chr9_69457056_T_C	PASS	1.09974e-06	0.000226495	909306	1	NM_001163.4	ENST00000265381	ENSG00000107282	protein_coding	APBA1	synonymous_variant	0	6.072	NA	NA	NA	NA	SYN	T	533	FALSE	FALSE	C	T	1.09974e-06	1	1.1917e-06	0.950946	0.33	-6.18903	4.39851	1.97985	0.16	1
9:69457061:C:T	chr9	69457061	C	T	chr9_69457061_C_T	PASS	2.30937e-05	0.000191311	909338	21	NM_001163.4	ENST00000265381	ENSG00000107282	protein_coding	APBA1	missense_variant	0	28.3	0.293	deleterious(0.02)	probably_damaging(0.957)	NA	MISSENSE	D/N	532	FALSE	FALSE	T	C	2.30937e-05	21	2.38328e-05	0.230749	0.63	0.0267923	0.983588	0.000741982	0.98	20
9:69457062:G:A	chr9	69457062	G	A	chr9_69457062_G_A	PASS	4.39872e-05	0.000171521	909356	40	NM_001163.4	ENST00000265381	ENSG00000107282	protein_coding	APBA1	synonymous_variant	6.19502e-05	1.156	NA	NA	NA	NA	SYN	A	531	FALSE	FALSE	A	G	4.39872e-05	40	4.52813e-05	1.10653	0.29	-0.607629	0.713579	0.725091	0.39	38
9:69457064:C:T	chr9	69457064	C	T	chr9_69457064_C_T	PASS	8.80009e-06	0.000472781	909082	8	NM_001163.4	ENST00000265381	ENSG00000107282	protein_coding	APBA1	missense_variant	3.09761e-05	24.4	0.278	tolerated(0.19)	probably_damaging(0.999)	NA	MISSENSE	A/T	531	FALSE	FALSE	T	C	8.80009e-06	8	5.95989e-06	5.3122	0.021	3.72204	1.96731	3.57944	0.058	5
9:69457065:G:A	chr9	69457065	G	A	chr9_69457065_G_A	PASS	0.000365115	0.000230893	909302	332	NM_001163.4	ENST00000265381	ENSG00000107282	protein_coding	APBA1	synonymous_variant	0.000123874	1.761	NA	NA	NA	NA	SYN	N	530	FALSE	FALSE	A	G	0.000365115	332	0.000382535	0.01527	0.9	-0.127318	0.245606	0.268721	0.6	321
9:69457070:G:C	chr9	69457070	G	C	chr9_69457070_G_C	PASS	2.19926e-06	0.000125342	909398	2	NM_001163.4	ENST00000265381	ENSG00000107282	protein_coding	APBA1	missense_variant	0	14.35	0.311	deleterious(0.01)	probably_damaging(0.998)	NA	MISSENSE	L/V	529	FALSE	FALSE	C	G	2.19926e-06	2	2.38313e-06	0.354603	0.55	-1.74421	3.11024	0.314492	0.57	2
9:69457084:T:C	chr9	69457084	T	C	chr9_69457084_T_C	PASS	6.59713e-06	2.85868e-05	909486	6	NM_001163.4	ENST00000265381	ENSG00000107282	protein_coding	APBA1	missense_variant	0	27.2	0.366	deleterious(0.03)	probably_damaging(0.992)	NA	MISSENSE	Q/R	524	FALSE	FALSE	C	T	6.59713e-06	6	7.14868e-06	1.54441	0.21	1.14556	1.79574	0.406956	0.52	6
9:69457101:ATC:A	chr9	69457101	ATC	A	chr9_69457101_ATC_A	PASS	2.19922e-06	0.00010775	909414	2	NM_001163.4	ENST00000265381	ENSG00000107282	protein_coding	APBA1	frameshift_variant	0	33	NA	NA	NA	HC	PTV	D/X	518	FALSE	TRUE	A	ATC	2.19922e-06	2	2.38309e-06	0.134489	0.71	2.45635	3.11023	0.623728	0.43	2
9:69457105:A:T	chr9	69457105	A	T	chr9_69457105_A_T	PASS	1.09952e-06	2.85868e-05	909486	1	NM_001163.4	ENST00000265381	ENSG00000107282	protein_coding	APBA1	missense_variant	0	28.8	0.823	deleterious(0)	probably_damaging(0.999)	NA	MISSENSE	V/E	517	FALSE	FALSE	T	A	1.09952e-06	1	1.19145e-06	0.0311423	0.86	-0.724885	4.39852	0.0271597	0.87	1
9:69457109:C:T	chr9	69457109	C	T	chr9_69457109_C_T	PASS	1.09951e-05	2.19898e-05	909492	10	NM_001163.4	ENST00000265381	ENSG00000107282	protein_coding	APBA1	missense_variant	0	31	0.481	deleterious(0)	probably_damaging(0.996)	NA	MISSENSE	E/K	516	FALSE	FALSE	T	C	1.09951e-05	10	1.19145e-05	2.07349	0.15	-0.796447	1.39095	0.327861	0.57	10
9:69457119:C:G	chr9	69457119	C	G	chr9_69457119_C_G	PASS	6.8171e-05	3.73827e-05	909478	62	NM_001163.4	ENST00000265381	ENSG00000107282	protein_coding	APBA1	missense_variant	4.64468e-05	23.3	0.196	deleterious(0.03)	possibly_damaging(0.832)	NA	MISSENSE	Q/H	512	FALSE	FALSE	G	C	6.8171e-05	62	7.02965e-05	3.96289	0.047	1.00851	0.572683	3.10125	0.078	59
9:69457121:G:A	chr9	69457121	G	A	chr9_69457121_G_A	PASS	2.19914e-06	7.03674e-05	909448	2	NM_001163.4	ENST00000265381	ENSG00000107282	protein_coding	APBA1	stop_gained	0	43	NA	NA	NA	HC	PTV	Q/*	512	FALSE	FALSE	A	G	2.19914e-06	2	2.383e-06	1.76265	0.18	1.90103	3.11031	0.373568	0.54	2
9:69457127:C:T	chr9	69457127	C	T	chr9_69457127_C_T	PASS	1.75931e-05	7.25664e-05	909446	16	NM_001163.4	ENST00000265381	ENSG00000107282	protein_coding	APBA1	missense_variant	4.64612e-05	28.6	0.371	deleterious(0.01)	possibly_damaging(0.747)	NA	MISSENSE	E/K	510	FALSE	FALSE	T	C	1.75931e-05	16	1.78726e-05	0.00770402	0.93	-0.399613	1.13575	0.123797	0.72	15
9:69457128:G:A	chr9	69457128	G	A	chr9_69457128_G_A	PASS	4.83903e-05	0.000261679	909274	44	NM_001163.4	ENST00000265381	ENSG00000107282	protein_coding	APBA1	synonymous_variant	4.64511e-05	0.608	NA	NA	NA	NA	SYN	G	509	FALSE	FALSE	A	G	4.83903e-05	44	2.86013e-05	1.02095	0.31	-0.941278	0.897864	1.09904	0.29	24
9:69457135:G:A	chr9	69457135	G	A	chr9_69457135_G_A	PASS	1.09991e-06	0.000378225	909168	1	NM_001163.4	ENST00000265381	ENSG00000107282	protein_coding	APBA1	missense_variant	0	25.1	0.277	deleterious(0.01)	benign(0.202)	NA	MISSENSE	P/L	507	FALSE	FALSE	A	G	1.09991e-06	1	1.19186e-06	0.491876	0.48	1.12977	4.39849	0.0659736	0.8	1
9:69457136:G:T	chr9	69457136	G	T	chr9_69457136_G_T	PASS	2.85903e-05	0.000125342	909398	26	NM_001163.4	ENST00000265381	ENSG00000107282	protein_coding	APBA1	missense_variant	0	23.4	0.166	deleterious(0.03)	benign(0.013)	NA	MISSENSE	P/T	507	FALSE	FALSE	T	G	2.85903e-05	26	1.19156e-06	0.275442	0.6	-3.04168	4.39955	0.477981	0.49	1
9:69457139:C:G	chr9	69457139	C	G	chr9_69457139_C_G	PASS	1.09978e-06	0.00025948	909276	1	NM_001163.4	ENST00000265381	ENSG00000107282	protein_coding	APBA1	missense_variant&splice_region_variant	0	32	0.215	deleterious(0)	possibly_damaging(0.825)	NA	MISSENSE	A/P	506	FALSE	FALSE	G	C	1.09978e-06	1	1.19172e-06	6.96964e-05	0.99	-0.979064	4.39848	0.0495469	0.82	1
9:69457146:A:T	chr9	69457146	A	T	chr9_69457146_A_T	PASS	1.10049e-06	0.00090598	908688	1	NM_001163.4	ENST00000265381	ENSG00000107282	protein_coding	APBA1	splice_region_variant&intron_variant	0	15.18	NA	NA	NA	NA	NONCODING	.	.	FALSE	FALSE	T	A	1.10049e-06	1	1.19249e-06	0.101709	0.75	0.650242	4.39851	0.0218544	0.88	1
9:69457147:G:GA	chr9	69457147	G	GA	chr9_69457147_G_GA;chr9_69457147_G_T	PASS	6.82877e-05	0.00174599	907924	62	NM_001163.4	ENST00000265381	ENSG00000107282	protein_coding	APBA1	intron_variant	0	16.6	NA	NA	NA	NA	INTRONIC	.	.	TRUE	TRUE	GA	G	6.82877e-05	62	1.07414e-05	0.0985682	0.75	1.34548	1.4662	0.84211	0.36	9
9:69457149:A:G	chr9	69457149	A	G	chr9_69457149_A_G	PASS	1.10058e-06	0.000987343	908614	1	NM_001163.4	ENST00000265381	ENSG00000107282	protein_coding	APBA1	intron_variant	1.54851e-05	14.98	NA	NA	NA	NA	INTRONIC	.	.	FALSE	FALSE	G	A	1.10058e-06	1	1.19262e-06	1.12746	0.29	-3.88565	4.39853	0.780392	0.38	1
9:69457154:T:C	chr9	69457154	T	C	chr9_69457154_T_C	PASS	1.10449e-06	0.0045277	905394	1	NM_001163.4	ENST00000265381	ENSG00000107282	protein_coding	APBA1	intron_variant	0	0.489	NA	NA	NA	NA	INTRONIC	.	.	FALSE	FALSE	C	T	1.10449e-06	1	1.19685e-06	0.138635	0.71	-2.09163	4.39886	0.226093	0.63	1
9:69457155:G:GCCC	chr9	69457155	G	GCCC	chr9_69457155_G_GCCC;chr9_69457155_G_T	PASS	8.87757e-06	0.00919614	901148	8	NM_001163.4	ENST00000265381	ENSG00000107282	protein_coding	APBA1	intron_variant	1.54866e-05	6.928	NA	NA	NA	NA	INTRONIC	.	.	TRUE	TRUE	GCCC	G	8.87757e-06	8	8.41737e-06	2.01873	0.16	2.29171	1.66251	1.90018	0.17	7
9:69457155:G:T	chr9	69457155	G	T	chr9_69457155_G_GCCC;chr9_69457155_G_T	PASS	2.20797e-06	0.00407251	905808	2	NM_001163.4	ENST00000265381	ENSG00000107282	protein_coding	APBA1	intron_variant	0	3.935	NA	NA	NA	NA	INTRONIC	.	.	TRUE	FALSE	T	G	2.20797e-06	2	2.39255e-06	1.64346	0.2	4.27489	3.11028	1.88909	0.17	2
9:69457157:A:T	chr9	69457157	A	T	chr9_69457157_A_T	PASS	8.83494e-06	0.00441555	905496	8	NM_001163.4	ENST00000265381	ENSG00000107282	protein_coding	APBA1	intron_variant	1.54832e-05	15.81	NA	NA	NA	NA	INTRONIC	.	.	FALSE	FALSE	T	A	8.83494e-06	8	8.37699e-06	2.01828	0.16	2.29136	1.66251	1.8996	0.17	7
9:69457159:C:G	chr9	69457159	C	G	chr9_69457159_C_G	PASS	5.51448e-06	0.00308737	906704	5	NM_001163.4	ENST00000265381	ENSG00000107282	protein_coding	APBA1	intron_variant	6.19675e-05	7.237	NA	NA	NA	NA	INTRONIC	.	.	FALSE	FALSE	G	C	5.51448e-06	5	2.39025e-06	0.329083	0.57	3.54554	3.11043	1.29935	0.25	2
9:69457163:A:G	chr9	69457163	A	G	chr9_69457163_A_G	PASS	6.62837e-06	0.004741	905200	6	NM_001163.4	ENST00000265381	ENSG00000107282	protein_coding	APBA1	intron_variant	0	2.503	NA	NA	NA	NA	INTRONIC	.	.	FALSE	FALSE	G	A	6.62837e-06	6	7.18239e-06	6.15238	0.013	4.1014	1.7957	5.21673	0.022	6
9:69457165:A:G	chr9	69457165	A	G	chr9_69457165_A_G	PASS	2.21112e-06	0.00548866	904520	2	NM_001163.4	ENST00000265381	ENSG00000107282	protein_coding	APBA1	intron_variant	0	4.07	NA	NA	NA	NA	INTRONIC	.	.	FALSE	FALSE	G	A	2.21112e-06	2	2.39593e-06	0.11587	0.73	-2.85353	3.11056	0.841562	0.36	2
9:69457170:T:C	chr9	69457170	T	C	chr9_69457170_T_C	PASS	4.42941e-06	0.00710051	903054	4	NM_001163.4	ENST00000265381	ENSG00000107282	protein_coding	APBA1	intron_variant	0	9.27	NA	NA	NA	NA	INTRONIC	.	.	FALSE	FALSE	C	T	4.42941e-06	4	4.7997e-06	0.18594	0.67	-0.374268	2.19929	0.0289602	0.86	4
9:69457174:C:T	chr9	69457174	C	T	chr9_69457174_C_T	PASS	1.11002e-06	0.00948201	900888	1	NM_001163.4	ENST00000265381	ENSG00000107282	protein_coding	APBA1	intron_variant	0	0.065	NA	NA	NA	NA	INTRONIC	.	.	FALSE	FALSE	T	C	1.11002e-06	1	1.20279e-06	1.18619	0.28	-2.50574	4.39855	0.324529	0.57	1
9:69457177:C:T	chr9	69457177	C	T	chr9_69457177_C_T	PASS	2.23798e-06	0.0174269	893662	2	NM_001163.4	ENST00000265381	ENSG00000107282	protein_coding	APBA1	intron_variant	0	0.01	NA	NA	NA	NA	INTRONIC	.	.	FALSE	FALSE	T	C	2.23798e-06	2	2.42503e-06	1.87127	0.17	5.33771	3.11022	2.94529	0.086	2
9:69457179:C:G	chr9	69457179	C	G	chr9_69457179_C_G	PASS	2.24798e-06	0.0217963	889688	2	NM_001163.4	ENST00000265381	ENSG00000107282	protein_coding	APBA1	intron_variant	0	0.171	NA	NA	NA	NA	INTRONIC	.	.	FALSE	FALSE	G	C	2.24798e-06	2	1.218e-06	10.0813	0.0015	14.7756	4.39851	11.2845	0.00078	1
9:69457180:T:C	chr9	69457180	T	C	chr9_69457180_T_C	PASS	3.4549e-06	0.045277	868332	3	NM_001163.4	ENST00000265381	ENSG00000107282	protein_coding	APBA1	intron_variant	0	0.211	NA	NA	NA	NA	INTRONIC	.	.	FALSE	FALSE	C	T	3.4549e-06	3	3.7436e-06	0.580436	0.45	-3.66348	2.53949	2.08111	0.15	3
9:69457193:A:T	chr9	69457193	A	T	chr9_69457193_A_T	PASS	2.36851e-06	0.0715746	844414	2	NM_001163.4	ENST00000265381	ENSG00000107282	protein_coding	APBA1	intron_variant	0	0.833	NA	NA	NA	NA	INTRONIC	.	.	FALSE	FALSE	T	A	2.36851e-06	2	1.28293e-06	1.46718	0.23	-5.82166	4.39851	1.75179	0.19	1
9:69457195:G:A	chr9	69457195	G	A	chr9_69457195_G_A	PASS	2.44811e-06	0.101762	816958	2	NM_001163.4	ENST00000265381	ENSG00000107282	protein_coding	APBA1	intron_variant	0	6.394	NA	NA	NA	NA	INTRONIC	.	.	FALSE	FALSE	A	G	2.44811e-06	2	2.65216e-06	1.89783	0.17	2.73523	3.11025	0.773386	0.38	2
9:69457203:A:G	chr9	69457203	A	G	chr9_69457203_A_G	PASS	3.84563e-06	0.142281	780106	3	NM_001163.4	ENST00000265381	ENSG00000107282	protein_coding	APBA1	intron_variant	0	7.362	NA	NA	NA	NA	INTRONIC	.	.	FALSE	FALSE	G	A	3.84563e-06	3	4.16573e-06	0.178674	0.67	-0.323046	2.53952	0.0161818	0.9	3
9:69457207:A:G	chr9	69457207	A	G	chr9_69457207_A_G	PASS	1.30782e-06	0.159294	764632	1	NM_001163.4	ENST00000265381	ENSG00000107282	protein_coding	APBA1	intron_variant	0	11.65	NA	NA	NA	NA	INTRONIC	.	.	FALSE	FALSE	G	A	1.30782e-06	1	1.41657e-06	0.155727	0.69	-3.56381	4.39852	0.656474	0.42	1
9:69457208:G:A	chr9	69457208	G	A	chr9_69457208_G_A;chr9_69457208_G_C	PASS	1.3111e-06	0.161401	762716	1	NM_001163.4	ENST00000265381	ENSG00000107282	protein_coding	APBA1	intron_variant	0	11.85	NA	NA	NA	NA	INTRONIC	.	.	TRUE	FALSE	A	G	1.3111e-06	1	1.42018e-06	1.90334	0.17	-4.09216	4.39852	0.86555	0.35	1
9:69457208:G:C	chr9	69457208	G	C	chr9_69457208_G_A;chr9_69457208_G_C	PASS	1.3111e-06	0.161401	762716	1	NM_001163.4	ENST00000265381	ENSG00000107282	protein_coding	APBA1	intron_variant	0	11.51	NA	NA	NA	NA	INTRONIC	.	.	TRUE	FALSE	C	G	1.3111e-06	1	1.42018e-06	0.00361754	0.95	-0.00837777	4.39849	3.62786e-06	1	1
9:69457219:A:C	chr9	69457219	A	C	chr9_69457219_A_C	PASS	1.52817e-06	0.280517	654378	1	NM_001163.4	ENST00000265381	ENSG00000107282	protein_coding	APBA1	intron_variant	0	16.29	NA	NA	NA	NA	INTRONIC	.	.	FALSE	FALSE	C	A	1.52817e-06	1	1.65484e-06	0.0150505	0.9	-0.33998	4.3994	0.00597201	0.94	1
9:69457223:A:G	chr9	69457223	A	G	chr9_69457223_A_G	PASS	1.64588e-06	0.331974	607578	1	NM_001163.4	ENST00000265381	ENSG00000107282	protein_coding	APBA1	intron_variant	0	14.63	NA	NA	NA	NA	INTRONIC	.	.	FALSE	FALSE	G	A	1.64588e-06	1	1.78221e-06	0.0295145	0.86	-0.918754	4.39877	0.0436251	0.83	1
9:69457225:G:A	chr9	69457225	G	A	chr9_69457225_G_A	PASS	3.79301e-05	0.391267	553650	21	NM_001163.4	ENST00000265381	ENSG00000107282	protein_coding	APBA1	intron_variant	0	15.59	NA	NA	NA	NA	INTRONIC	.	.	FALSE	FALSE	A	G	3.79301e-05	21	4.10626e-05	1.64774	0.2	1.16114	0.959886	1.46328	0.23	34
9:69457226:C:T	chr9	69457226	C	T	chr9_69457226_C_T	PASS	9.17913e-06	0.401092	544714	5	NM_001163.4	ENST00000265381	ENSG00000107282	protein_coding	APBA1	intron_variant	3.09741e-05	12.52	NA	NA	NA	NA	INTRONIC	.	.	FALSE	FALSE	T	C	9.17913e-06	5	5.96175e-06	1.02459	0.31	1.41211	2.53964	0.309168	0.58	5
9:69457228:C:T	chr9	69457228	C	T	chr9_69457228_C_T;chr9_69457227_AC_A	PASS	9.76604e-06	0.437085	511978	5	NM_001163.4	ENST00000265381	ENSG00000107282	protein_coding	APBA1	intron_variant	1.54847e-05	10.72	NA	NA	NA	NA	INTRONIC	.	.	TRUE	FALSE	T	C	9.76604e-06	5	8.4582e-06	0.563509	0.45	-2.90615	2.19928	1.74613	0.19	7
9:69457231:C:T	chr9	69457231	C	T	chr9_69457231_C_T	PASS	2.02943e-05	0.458226	492750	10	NM_001163.4	ENST00000265381	ENSG00000107282	protein_coding	APBA1	intron_variant	6.19425e-05	16.43	NA	NA	NA	NA	INTRONIC	.	.	FALSE	FALSE	T	C	2.02943e-05	10	1.97744e-05	7.32239	0.0068	4.04404	1.4662	7.60755	0.0058	17
9:69458060:G:A	chr9	69458060	G	A	chr9_69458060_G_A	PASS	1.20228e-06	0.0854964	831752	1	NM_001163.4	ENST00000265381	ENSG00000107282	protein_coding	APBA1	intron_variant	0	20.9	NA	NA	NA	NA	INTRONIC	.	.	FALSE	FALSE	A	G	1.20228e-06	1	1.30242e-06	1.08627	0.3	-3.04358	4.3985	0.478806	0.49	1
9:69458063:G:T	chr9	69458063	G	T	chr9_69458063_G_T	PASS	1.15342e-06	0.0467591	866984	1	NM_001163.4	ENST00000265381	ENSG00000107282	protein_coding	APBA1	intron_variant	0	21	NA	NA	NA	NA	INTRONIC	.	.	FALSE	FALSE	T	G	1.15342e-06	1	1.24976e-06	1.09734	0.29	-1.0035	4.39855	0.0520493	0.82	1
9:69458069:A:G	chr9	69458069	A	G	chr9_69458069_A_G	PASS	1.13356e-06	0.0300513	882180	1	NM_001163.4	ENST00000265381	ENSG00000107282	protein_coding	APBA1	intron_variant	0	21.6	NA	NA	NA	NA	INTRONIC	.	.	FALSE	FALSE	G	A	1.13356e-06	1	1.22814e-06	8.64733	0.0033	12.5745	4.39849	8.17284	0.0043	1
9:69458071:A:T	chr9	69458071	A	T	chr9_69458071_A_T	PASS	1.8093e-05	0.0277006	884318	16	NM_001163.4	ENST00000265381	ENSG00000107282	protein_coding	APBA1	intron_variant	0	20.9	NA	NA	NA	NA	INTRONIC	.	.	FALSE	FALSE	T	A	1.8093e-05	16	1.96038e-05	1.91453e-08	1	-0.0867287	1.09966	0.00622028	0.94	16
9:69458076:C:G	chr9	69458076	C	G	chr9_69458076_C_T;chr9_69458076_C_G	PASS	2.26058e-06	0.0272498	884728	2	NM_001163.4	ENST00000265381	ENSG00000107282	protein_coding	APBA1	intron_variant	0	17.41	NA	NA	NA	NA	INTRONIC	.	.	TRUE	FALSE	G	C	2.26058e-06	2	2.44932e-06	0.765064	0.38	-2.99348	3.11023	0.926332	0.34	2
9:69458076:C:T	chr9	69458076	C	T	chr9_69458076_C_T;chr9_69458076_C_G	PASS	1.46938e-05	0.0272498	884728	13	NM_001163.4	ENST00000265381	ENSG00000107282	protein_coding	APBA1	intron_variant	0	17.71	NA	NA	NA	NA	INTRONIC	.	.	TRUE	FALSE	T	C	1.46938e-05	13	1.34712e-05	0.48584	0.49	-0.736196	1.32623	0.308142	0.58	11
9:69458077:G:A	chr9	69458077	G	A	chr9_69458077_G_A;chr9_69458077_G_C	PASS	3.27618e-05	0.0267572	885176	29	NM_001163.4	ENST00000265381	ENSG00000107282	protein_coding	APBA1	intron_variant	0	15.14	NA	NA	NA	NA	INTRONIC	.	.	TRUE	FALSE	A	G	3.27618e-05	29	3.55018e-05	0.245396	0.62	0.0526348	0.816819	0.00415235	0.95	30
9:69458082:T:C	chr9	69458082	T	C	chr9_69458082_T_C	PASS	0.000153202	0.0239645	887716	136	NM_001163.4	ENST00000265381	ENSG00000107282	protein_coding	APBA1	intron_variant	0.000186047	8.387	NA	NA	NA	NA	INTRONIC	.	.	FALSE	FALSE	C	T	0.000153202	136	0.000141584	1.75613	0.19	0.61905	0.408459	2.29697	0.13	119
9:69458085:A:T	chr9	69458085	A	T	chr9_69458085_A_T	PASS	1.11754e-06	0.0161493	894824	1	NM_001163.4	ENST00000265381	ENSG00000107282	protein_coding	APBA1	intron_variant	0	19.26	NA	NA	NA	NA	INTRONIC	.	.	FALSE	FALSE	T	A	1.11754e-06	1	1.21093e-06	0.649633	0.42	2.60102	4.39875	0.349645	0.55	1
9:69458090:G:A	chr9	69458090	G	A	chr9_69458090_G_A	PASS	2.24034e-06	0.0184604	892722	2	NM_001163.4	ENST00000265381	ENSG00000107282	protein_coding	APBA1	intron_variant	0	18.92	NA	NA	NA	NA	INTRONIC	.	.	FALSE	FALSE	A	G	2.24034e-06	2	2.42766e-06	0.975942	0.32	-2.12022	3.11024	0.4647	0.5	2
9:69458097:C:T	chr9	69458097	C	T	chr9_69458097_C_T;chr9_69458097_CAG_C	PASS	3.36927e-06	0.0210135	890400	3	NM_001163.4	ENST00000265381	ENSG00000107282	protein_coding	APBA1	intron_variant	0	16.06	NA	NA	NA	NA	INTRONIC	.	.	TRUE	FALSE	T	C	3.36927e-06	3	2.43407e-06	0.64046	0.42	2.69868	3.11026	0.752853	0.39	2
9:69458103:C:T	chr9	69458103	C	T	chr9_69458103_C_T	PASS	1.7809e-05	0.0121956	898420	16	NM_001163.4	ENST00000265381	ENSG00000107282	protein_coding	APBA1	intron_variant	4.64684e-05	10.92	NA	NA	NA	NA	INTRONIC	.	.	FALSE	FALSE	T	C	1.7809e-05	16	1.80912e-05	0.141384	0.71	-0.530628	1.13574	0.218284	0.64	15
9:69458104:G:A	chr9	69458104	G	A	chr9_69458104_G_A	PASS	1.11594e-06	0.0147398	896106	1	NM_001163.4	ENST00000265381	ENSG00000107282	protein_coding	APBA1	intron_variant	0	18.82	NA	NA	NA	NA	INTRONIC	.	.	FALSE	FALSE	A	G	1.11594e-06	1	1.20917e-06	0.0832944	0.77	-1.66512	4.3985	0.143311	0.71	1
9:69458107:T:C	chr9	69458107	T	C	chr9_69458107_T_C	PASS	1.10856e-06	0.00818461	902068	1	NM_001163.4	ENST00000265381	ENSG00000107282	protein_coding	APBA1	intron_variant	0	18.81	NA	NA	NA	NA	INTRONIC	.	.	FALSE	FALSE	C	T	1.10856e-06	1	1.20122e-06	0.457179	0.5	2.92333	4.39851	0.441719	0.51	1
9:69458108:GA:G	chr9	69458108	GA	G	chr9_69458108_GA_G	PASS	1.13977e-06	0.035342	877368	1	NM_001163.4	ENST00000265381	ENSG00000107282	protein_coding	APBA1	intron_variant	0	14	NA	NA	NA	NA	INTRONIC	.	.	FALSE	TRUE	G	GA	1.13977e-06	1	1.23505e-06	1.68647	0.19	-8.68446	4.39853	3.89826	0.048	1
9:69458113:G:A	chr9	69458113	G	A	chr9_69458113_G_A	PASS	1.1058e-06	0.00570416	904324	1	NM_001163.4	ENST00000265381	ENSG00000107282	protein_coding	APBA1	intron_variant	0	17.56	NA	NA	NA	NA	INTRONIC	.	.	FALSE	FALSE	A	G	1.1058e-06	1	1.19818e-06	0.0191871	0.89	0.911477	4.39866	0.0429389	0.84	1
9:69458118:G:A	chr9	69458118	G	A	chr9_69458118_G_A	PASS	1.10563e-06	0.00555023	904464	1	NM_001163.4	ENST00000265381	ENSG00000107282	protein_coding	APBA1	intron_variant	0	17.64	NA	NA	NA	NA	INTRONIC	.	.	FALSE	FALSE	A	G	1.10563e-06	1	1.19814e-06	1.23168	0.27	-2.24604	4.39852	0.26075	0.61	1
9:69458119:G:A	chr9	69458119	G	A	chr9_69458119_G_A	PASS	1.10536e-06	0.00531274	904680	1	NM_001163.4	ENST00000265381	ENSG00000107282	protein_coding	APBA1	intron_variant	0	19.35	NA	NA	NA	NA	INTRONIC	.	.	FALSE	FALSE	A	G	1.10536e-06	1	1.19778e-06	1.5995	0.21	-7.17958	4.39851	2.66432	0.1	1
9:69458121:A:G	chr9	69458121	A	G	chr9_69458121_A_G	PASS	1.65499e-05	0.00347439	906352	15	NM_001163.4	ENST00000265381	ENSG00000107282	protein_coding	APBA1	intron_variant	1.54847e-05	20.1	NA	NA	NA	NA	INTRONIC	.	.	FALSE	FALSE	G	A	1.65499e-05	15	1.79337e-05	2.11367	0.15	1.55599	1.13573	1.87701	0.17	15
9:69458127:C:A	chr9	69458127	C	A	chr9_69458127_C_A	PASS	1.10057e-06	0.000978547	908622	1	NM_001163.4	ENST00000265381	ENSG00000107282	protein_coding	APBA1	intron_variant	0	16.5	NA	NA	NA	NA	INTRONIC	.	.	FALSE	FALSE	A	C	1.10057e-06	1	1.1926e-06	0.110271	0.74	3.80672	4.39849	0.749023	0.39	1
9:69458128:C:T	chr9	69458128	C	T	chr9_69458128_C_T	PASS	1.10064e-06	0.00104232	908564	1	NM_001163.4	ENST00000265381	ENSG00000107282	protein_coding	APBA1	intron_variant	0	20.2	NA	NA	NA	NA	INTRONIC	.	.	FALSE	FALSE	T	C	1.10064e-06	1	1.19264e-06	0.79881	0.37	1.88676	4.39849	0.184003	0.67	1
9:69458132:C:T	chr9	69458132	C	T	chr9_69458132_C_T	PASS	1.10083e-06	0.00122043	908402	1	NM_001163.4	ENST00000265381	ENSG00000107282	protein_coding	APBA1	intron_variant	0	18.9	NA	NA	NA	NA	INTRONIC	.	.	FALSE	FALSE	T	C	1.10083e-06	1	1.19288e-06	0.198663	0.66	1.57378	4.39851	0.128019	0.72	1
9:69458142:T:C	chr9	69458142	T	C	chr9_69458142_T_C	PASS	4.39899e-06	0.000233092	909300	4	NM_001163.4	ENST00000265381	ENSG00000107282	protein_coding	APBA1	intron_variant	0	17.86	NA	NA	NA	NA	INTRONIC	.	.	FALSE	FALSE	C	T	4.39899e-06	4	4.76682e-06	2.47272	0.12	3.23828	2.19929	2.16803	0.14	4
9:69458143:G:C	chr9	69458143	G	C	chr9_69458143_G_C	PASS	1.10034e-06	0.000774041	908808	1	NM_001163.4	ENST00000265381	ENSG00000107282	protein_coding	APBA1	intron_variant	0	17.3	NA	NA	NA	NA	INTRONIC	.	.	FALSE	FALSE	C	G	1.10034e-06	1	1.19232e-06	1.62588	0.2	5.25448	4.39882	1.42688	0.23	1
9:69458150:C:A	chr9	69458150	C	A	chr9_69458150_C_A	PASS	1.09987e-06	0.000343041	909200	1	NM_001163.4	ENST00000265381	ENSG00000107282	protein_coding	APBA1	splice_region_variant&intron_variant	0	15.64	NA	NA	NA	NA	NONCODING	.	.	FALSE	FALSE	A	C	1.09987e-06	1	1.19184e-06	0.851454	0.36	-5.76149	4.39849	1.71578	0.19	1
9:69458160:T:A	chr9	69458160	T	A	chr9_69458160_T_A	PASS	1.64941e-05	0.00010775	909414	15	NM_001163.4	ENST00000265381	ENSG00000107282	protein_coding	APBA1	missense_variant	0	29.7	0.324	deleterious(0)	probably_damaging(0.924)	NA	MISSENSE	K/M	504	FALSE	FALSE	A	T	1.64941e-05	15	1.78731e-05	1.17139	0.28	1.36586	1.13571	1.44636	0.23	15
9:69458162:C:T	chr9	69458162	C	T	chr9_69458162_C_T	PASS	1.09966e-06	0.000153929	909372	1	NM_001163.4	ENST00000265381	ENSG00000107282	protein_coding	APBA1	synonymous_variant	0	10.65	NA	NA	NA	NA	SYN	R	503	FALSE	FALSE	T	C	1.09966e-06	1	1.19161e-06	0.753258	0.39	0.721661	4.39852	0.0269186	0.87	1
9:69458164:T:C	chr9	69458164	T	C	chr9_69458164_T_C	PASS	5.4979e-06	8.13623e-05	909438	5	NM_001163.4	ENST00000265381	ENSG00000107282	protein_coding	APBA1	missense_variant	1.54847e-05	29.8	0.164	deleterious(0.01)	possibly_damaging(0.5)	NA	MISSENSE	R/G	503	FALSE	FALSE	C	T	5.4979e-06	5	5.95754e-06	0.102614	0.75	-0.905667	1.96709	0.211976	0.65	5
9:69458180:C:T	chr9	69458180	C	T	chr9_69458180_C_T	PASS	3.29866e-06	5.71735e-05	909460	3	NM_001163.4	ENST00000265381	ENSG00000107282	protein_coding	APBA1	synonymous_variant	0	12.47	NA	NA	NA	NA	SYN	Q	497	FALSE	FALSE	T	C	3.29866e-06	3	3.57446e-06	0.418416	0.52	-1.19845	2.53948	0.222715	0.64	3
9:69458191:G:T	chr9	69458191	G	T	chr9_69458191_G_T	PASS	5.49909e-06	0.000296863	909242	5	NM_001163.4	ENST00000265381	ENSG00000107282	protein_coding	APBA1	splice_region_variant&intron_variant	0	20.9	NA	NA	NA	NA	NONCODING	.	.	FALSE	FALSE	T	G	5.49909e-06	5	5.95881e-06	2.07636	0.15	-3.48575	1.96708	3.14013	0.076	5
9:69458196:G:T	chr9	69458196	G	T	chr9_69458196_G_T	PASS	9.90103e-06	0.000567337	908996	9	NM_001163.4	ENST00000265381	ENSG00000107282	protein_coding	APBA1	splice_region_variant&intron_variant	0	18.56	NA	NA	NA	NA	NONCODING	.	.	FALSE	FALSE	T	G	9.90103e-06	9	1.07289e-05	1.32709	0.25	-0.900546	1.4662	0.377246	0.54	9
9:69458197:C:T	chr9	69458197	C	T	chr9_69458197_C_T	PASS	1.09974e-06	0.000224296	909308	1	NM_001163.4	ENST00000265381	ENSG00000107282	protein_coding	APBA1	intron_variant	0	22.1	NA	NA	NA	NA	INTRONIC	.	.	FALSE	FALSE	T	C	1.09974e-06	1	1.19168e-06	1.94892	0.16	5.54382	4.39852	1.58856	0.21	1
9:69458198:A:G	chr9	69458198	A	G	chr9_69458198_A_G	PASS	2.19985e-06	0.000395817	909152	2	NM_001163.4	ENST00000265381	ENSG00000107282	protein_coding	APBA1	intron_variant	0	22.3	NA	NA	NA	NA	INTRONIC	.	.	FALSE	FALSE	G	A	2.19985e-06	2	2.3838e-06	1.12631	0.29	3.31368	3.11022	1.13511	0.29	2
9:69458201:GAACA:G	chr9	69458201	GAACA	G	chr9_69458201_GAACA_G;chr9_69458201_G_C	PASS	4.41373e-05	0.00357334	906262	40	NM_001163.4	ENST00000265381	ENSG00000107282	protein_coding	APBA1	intron_variant	0	19.4	NA	NA	NA	NA	INTRONIC	.	.	TRUE	TRUE	G	GAACA	4.41373e-05	40	4.66314e-05	0.0682455	0.79	-0.226179	0.704389	0.103105	0.75	39
9:69458208:C:G	chr9	69458208	C	G	chr9_69458208_CAG_C;chr9_69458208_C_G	PASS	4.40565e-06	0.00174379	907926	4	NM_001163.4	ENST00000265381	ENSG00000107282	protein_coding	APBA1	intron_variant	0	18.9	NA	NA	NA	NA	INTRONIC	.	.	TRUE	FALSE	G	C	4.40565e-06	4	4.77402e-06	0.291978	0.59	-1.0981	2.19925	0.249307	0.62	4
9:69458208:CAG:C	chr9	69458208	CAG	C	chr9_69458208_CAG_C;chr9_69458208_C_G	PASS	0.000115849	0.00347439	906352	105	NM_001163.4	ENST00000265381	ENSG00000107282	protein_coding	APBA1	intron_variant	0.000278707	19.92	NA	NA	NA	NA	INTRONIC	.	.	TRUE	TRUE	C	CAG	0.000115849	105	8.48872e-05	0.041946	0.84	-0.336504	0.522081	0.415437	0.52	71
9:69458216:G:A	chr9	69458216	G	A	chr9_69458216_G_C;chr9_69458216_G_A	PASS	1.10272e-06	0.00292684	906850	1	NM_001163.4	ENST00000265381	ENSG00000107282	protein_coding	APBA1	intron_variant	0	20.9	NA	NA	NA	NA	INTRONIC	.	.	TRUE	FALSE	A	G	1.10272e-06	1	1.19492e-06	0.183968	0.67	-4.16802	4.39858	0.897914	0.34	1
9:69458226:TAGAA:T	chr9	69458226	TAGAA	T	chr9_69458229_A_G;chr9_69458226_TAGAA_T	PASS	1.13008e-06	0.0270717	884890	1	NM_001163.4	ENST00000265381	ENSG00000107282	protein_coding	APBA1	intron_variant	0	19.39	NA	NA	NA	NA	INTRONIC	.	.	TRUE	TRUE	T	TAGAA	1.13008e-06	1	1.2244e-06	0.173682	0.68	-0.582834	4.39851	0.0175582	0.89	1
9:69458229:A:G	chr9	69458229	A	G	chr9_69458229_A_G;chr9_69458226_TAGAA_T	PASS	9.92283e-05	0.0138426	896922	89	NM_001163.4	ENST00000265381	ENSG00000107282	protein_coding	APBA1	intron_variant	0.000123889	20.4	NA	NA	NA	NA	INTRONIC	.	.	TRUE	FALSE	G	A	9.92283e-05	89	0.000107523	0.723051	0.4	-0.324465	0.466293	0.484193	0.49	90
9:69458231:A:G	chr9	69458231	A	G	chr9_69458231_A_G	PASS	4.09033e-05	0.00543148	904572	37	NM_001163.4	ENST00000265381	ENSG00000107282	protein_coding	APBA1	intron_variant	0	19.98	NA	NA	NA	NA	INTRONIC	.	.	FALSE	FALSE	G	A	4.09033e-05	37	4.43231e-05	0.273421	0.6	0.102294	0.723143	0.0200103	0.89	37
9:69458235:T:C	chr9	69458235	T	C	chr9_69458235_T_C	PASS	1.11e-06	0.00947101	900898	1	NM_001163.4	ENST00000265381	ENSG00000107282	protein_coding	APBA1	intron_variant	0	18.12	NA	NA	NA	NA	INTRONIC	.	.	FALSE	FALSE	C	T	1.11e-06	1	1.20287e-06	5.89395	0.015	8.08055	4.3985	3.37499	0.066	1
9:69458241:G:A	chr9	69458241	G	A	chr9_69458241_G_A;chr9_69458241_G_C	PASS	1.11032e-06	0.00975248	900642	1	NM_001163.4	ENST00000265381	ENSG00000107282	protein_coding	APBA1	intron_variant	0	18.33	NA	NA	NA	NA	INTRONIC	.	.	TRUE	FALSE	A	G	1.11032e-06	1	1.20307e-06	3.65221	0.056	9.55229	4.3985	4.71635	0.03	1
9:69458244:A:G	chr9	69458244	A	G	chr9_69458244_A_G	PASS	1.12049e-06	0.0187397	892468	1	NM_001163.4	ENST00000265381	ENSG00000107282	protein_coding	APBA1	intron_variant	0	21.1	NA	NA	NA	NA	INTRONIC	.	.	FALSE	FALSE	G	A	1.12049e-06	1	1.214e-06	0.0146339	0.9	1.07681	4.39851	0.0599336	0.81	1
9:69458247:C:CAA	chr9	69458247	C	CAA	chr9_69458247_C_CAA;chr9_69458247_C_A;chr9_69458247_C_G	PASS	2.43364e-06	0.0964231	821814	2	NM_001163.4	ENST00000265381	ENSG00000107282	protein_coding	APBA1	intron_variant	0	16.18	NA	NA	NA	NA	INTRONIC	.	.	TRUE	TRUE	CAA	C	2.43364e-06	2	1.31834e-06	0.325307	0.57	-0.58427	4.39852	0.0176447	0.89	1
9:69458249:A:G	chr9	69458249	A	G	chr9_69458249_A_G	PASS	1.12349e-06	0.0213609	890084	1	NM_001163.4	ENST00000265381	ENSG00000107282	protein_coding	APBA1	intron_variant	0	17.43	NA	NA	NA	NA	INTRONIC	.	.	FALSE	FALSE	G	A	1.12349e-06	1	1.21728e-06	0.675691	0.41	-0.677277	4.39862	0.0237082	0.88	1
9:69458251:G:A	chr9	69458251	G	A	chr9_69458251_G_A	PASS	4.49797e-06	0.0222339	889290	4	NM_001163.4	ENST00000265381	ENSG00000107282	protein_coding	APBA1	intron_variant	0	15.4	NA	NA	NA	NA	INTRONIC	.	.	FALSE	FALSE	A	G	4.49797e-06	4	3.65485e-06	2.75689	0.097	-4.22445	2.5395	2.76722	0.096	3
9:69458255:A:C	chr9	69458255	A	C	chr9_69458255_A_G;chr9_69458255_A_C	PASS	3.39017e-06	0.0270475	884912	3	NM_001163.4	ENST00000265381	ENSG00000107282	protein_coding	APBA1	intron_variant	0	19.06	NA	NA	NA	NA	INTRONIC	.	.	TRUE	FALSE	C	A	3.39017e-06	3	3.67273e-06	0.551362	0.46	-1.71675	2.53952	0.456997	0.5	3
9:69458259:G:A	chr9	69458259	G	A	chr9_69458259_G_A	PASS	1.13465e-06	0.0309858	881330	1	NM_001163.4	ENST00000265381	ENSG00000107282	protein_coding	APBA1	intron_variant	0	17.06	NA	NA	NA	NA	INTRONIC	.	.	FALSE	FALSE	A	G	1.13465e-06	1	1.2294e-06	0.316766	0.57	-0.537495	4.39849	0.0149328	0.9	1
9:69458263:AT:A	chr9	69458263	AT	A	chr9_69458263_AT_A	PASS	2.84113e-05	0.226018	703946	20	NM_001163.4	ENST00000265381	ENSG00000107282	protein_coding	APBA1	intron_variant	0	1.025	NA	NA	NA	NA	INTRONIC	.	.	FALSE	TRUE	A	AT	2.84113e-05	20	1.53838e-06	1.19325	0.27	7.52652	4.39965	2.92652	0.087	1
9:69458274:A:G	chr9	69458274	A	G	chr9_69458274_A_G;chr9_69458274_A_C	PASS	1.75177e-05	0.121296	799192	14	NM_001163.4	ENST00000265381	ENSG00000107282	protein_coding	APBA1	intron_variant	1.54847e-05	11.03	NA	NA	NA	NA	INTRONIC	.	.	TRUE	FALSE	G	A	1.75177e-05	14	1.8975e-05	1.29357	0.26	-0.452346	1.17557	0.148061	0.7	16
9:69458275:A:G	chr9	69458275	A	G	chr9_69458275_A_G	PASS	6.24616e-06	0.119866	800492	5	NM_001163.4	ENST00000265381	ENSG00000107282	protein_coding	APBA1	intron_variant	1.54847e-05	1.298	NA	NA	NA	NA	INTRONIC	.	.	FALSE	FALSE	G	A	6.24616e-06	5	5.41244e-06	0.193705	0.66	0.75697	2.19927	0.118468	0.73	5
9:69458280:G:A	chr9	69458280	G	A	chr9_69458280_G_A	PASS	2.61199e-05	0.15812	765700	20	NM_001163.4	ENST00000265381	ENSG00000107282	protein_coding	APBA1	intron_variant	4.64655e-05	0.553	NA	NA	NA	NA	INTRONIC	.	.	FALSE	FALSE	A	G	2.61199e-05	20	1.9805e-05	0.659675	0.42	-1.53023	1.1756	1.69433	0.19	17
9:69458288:G:A	chr9	69458288	G	A	chr9_69458288_G_A	PASS	5.51397e-06	0.202396	725430	4	NM_001163.4	ENST00000265381	ENSG00000107282	protein_coding	APBA1	intron_variant	0	1.061	NA	NA	NA	NA	INTRONIC	.	.	FALSE	FALSE	A	G	5.51397e-06	4	2.9859e-06	1.2154	0.27	-2.06348	3.1102	0.440173	0.51	3
9:69467728:C:T	chr9	69467728	C	T	chr9_69467728_C_T	PASS	1.1157e-06	0.0145265	896300	1	NM_001163.4	ENST00000265381	ENSG00000107282	protein_coding	APBA1	intron_variant	0	9.714	NA	NA	NA	NA	INTRONIC	.	.	FALSE	FALSE	T	C	1.1157e-06	1	1.20887e-06	0.0601546	0.81	2.14197	4.39851	0.237146	0.63	1
9:69467729:T:C	chr9	69467729	T	C	chr9_69467729_T_C;chr9_69467729_TCTAAA_T	PASS	4.53079e-06	0.0293168	882848	4	NM_001163.4	ENST00000265381	ENSG00000107282	protein_coding	APBA1	intron_variant	0	7.178	NA	NA	NA	NA	INTRONIC	.	.	TRUE	FALSE	C	T	4.53079e-06	4	4.90857e-06	1.43226e-05	1	-0.931654	2.19928	0.179452	0.67	4
9:69467729:TCTAAA:T	chr9	69467729	TCTAAA	T	chr9_69467729_T_C;chr9_69467729_TCTAAA_T	PASS	1.19681e-06	0.0813139	835556	1	NM_001163.4	ENST00000265381	ENSG00000107282	protein_coding	APBA1	intron_variant	0	5.497	NA	NA	NA	NA	INTRONIC	.	.	TRUE	TRUE	T	TCTAAA	1.19681e-06	1	1.29626e-06	0.581178	0.45	-1.62323	4.39851	0.136192	0.71	1
9:69467736:T:C	chr9	69467736	T	C	chr9_69467736_T_C	PASS	7.38516e-05	0.0174027	893684	66	NM_001163.4	ENST00000265381	ENSG00000107282	protein_coding	APBA1	intron_variant	0	7.522	NA	NA	NA	NA	INTRONIC	.	.	FALSE	FALSE	C	T	7.38516e-05	66	4.84961e-06	0.022935	0.88	-0.0309252	2.19964	0.000197662	0.99	4
9:69467740:T:A	chr9	69467740	T	A	chr9_69467740_T_C;chr9_69467740_T_A	PASS	1.11726e-06	0.0159052	895046	1	NM_001163.4	ENST00000265381	ENSG00000107282	protein_coding	APBA1	intron_variant	0	0.136	NA	NA	NA	NA	INTRONIC	.	.	TRUE	FALSE	A	T	1.11726e-06	1	1.21051e-06	0.0310715	0.86	-3.39951	4.3985	0.597341	0.44	1
9:69467740:T:C	chr9	69467740	T	C	chr9_69467740_T_C;chr9_69467740_T_A	PASS	1.11726e-06	0.0159052	895046	1	NM_001163.4	ENST00000265381	ENSG00000107282	protein_coding	APBA1	intron_variant	0	0.18	NA	NA	NA	NA	INTRONIC	.	.	TRUE	FALSE	C	T	1.11726e-06	1	1.21051e-06	0.443169	0.51	-5.66679	4.39872	1.65967	0.2	1
9:69467741:G:A	chr9	69467741	G	A	chr9_69467741_G_A	PASS	2.22873e-06	0.0133456	897374	2	NM_001163.4	ENST00000265381	ENSG00000107282	protein_coding	APBA1	intron_variant	0	0.042	NA	NA	NA	NA	INTRONIC	.	.	FALSE	FALSE	A	G	2.22873e-06	2	2.41465e-06	5.65024	0.017	6.72039	3.11021	4.66884	0.031	2
9:69467742:T:C	chr9	69467742	T	C	chr9_69467742_T_C;chr9_69467742_T_A	PASS	2.23222e-06	0.0148893	895970	2	NM_001163.4	ENST00000265381	ENSG00000107282	protein_coding	APBA1	intron_variant	0	0.326	NA	NA	NA	NA	INTRONIC	.	.	TRUE	FALSE	C	T	2.23222e-06	2	2.41856e-06	1.83601	0.18	5.45289	3.11022	3.07377	0.08	2
9:69467744:G:C	chr9	69467744	G	C	chr9_69467744_G_C	PASS	5.56411e-06	0.0119801	898616	5	NM_001163.4	ENST00000265381	ENSG00000107282	protein_coding	APBA1	intron_variant	0	4.17	NA	NA	NA	NA	INTRONIC	.	.	FALSE	FALSE	C	G	5.56411e-06	5	6.02829e-06	0.0551019	0.81	1.11701	1.9671	0.322451	0.57	5
9:69467747:T:C	chr9	69467747	T	C	chr9_69467747_T_C	PASS	4.45194e-06	0.0121252	898484	4	NM_001163.4	ENST00000265381	ENSG00000107282	protein_coding	APBA1	intron_variant	0	0.053	NA	NA	NA	NA	INTRONIC	.	.	FALSE	FALSE	C	T	4.45194e-06	4	3.61779e-06	0.684644	0.41	2.33507	2.53952	0.845466	0.36	3
9:69467752:G:A	chr9	69467752	G	A	chr9_69467752_G_A	PASS	2.21637e-06	0.00784377	902378	2	NM_001163.4	ENST00000265381	ENSG00000107282	protein_coding	APBA1	intron_variant	0	9.445	NA	NA	NA	NA	INTRONIC	.	.	FALSE	FALSE	A	G	2.21637e-06	2	2.40143e-06	0.0475895	0.83	-1.41432	3.11024	0.206779	0.65	2
9:69467760:T:C	chr9	69467760	T	C	chr9_69467760_T_C	PASS	1.10278e-06	0.00298182	906800	1	NM_001163.4	ENST00000265381	ENSG00000107282	protein_coding	APBA1	intron_variant	0	0.088	NA	NA	NA	NA	INTRONIC	.	.	FALSE	FALSE	C	T	1.10278e-06	1	1.19494e-06	0.384498	0.54	-2.22989	4.39852	0.257012	0.61	1
9:69467761:G:A	chr9	69467761	G	A	chr9_69467761_G_A	PASS	1.43302e-05	0.00257281	907172	13	NM_001163.4	ENST00000265381	ENSG00000107282	protein_coding	APBA1	intron_variant	0	0.248	NA	NA	NA	NA	INTRONIC	.	.	FALSE	FALSE	A	G	1.43302e-05	13	1.55278e-05	1.30182	0.25	-0.382803	1.21994	0.0984623	0.75	13
9:69467762:T:C	chr9	69467762	T	C	chr9_69467762_T_C	PASS	2.09357e-05	0.0021682	907540	19	NM_001163.4	ENST00000265381	ENSG00000107282	protein_coding	APBA1	intron_variant	1.5489e-05	0.054	NA	NA	NA	NA	INTRONIC	.	.	FALSE	FALSE	C	T	2.09357e-05	19	2.26856e-05	0.640134	0.42	0.671041	1.00914	0.442173	0.51	19
9:69467773:A:G	chr9	69467773	A	G	chr9_69467773_A_G;chr9_69467773_A_C	PASS	1.10078e-06	0.00117426	908444	1	NM_001163.4	ENST00000265381	ENSG00000107282	protein_coding	APBA1	intron_variant	0	5.781	NA	NA	NA	NA	INTRONIC	.	.	TRUE	FALSE	G	A	1.10078e-06	1	1.19281e-06	0.586348	0.44	2.83727	4.3995	0.415907	0.52	1
9:69467780:A:G	chr9	69467780	A	G	chr9_69467780_A_G	PASS	4.39893e-06	0.000219898	909312	4	NM_001163.4	ENST00000265381	ENSG00000107282	protein_coding	APBA1	intron_variant	0	0.023	NA	NA	NA	NA	INTRONIC	.	.	FALSE	FALSE	G	A	4.39893e-06	4	4.76668e-06	3.34234	0.068	2.97852	2.19928	1.83418	0.18	4
9:69467786:GC:G	chr9	69467786	GC	G	chr9_69467787_C_T;chr9_69467786_GC_G;chr9_69467787_C_A	PASS	1.10001e-06	0.000470582	909084	1	NM_001163.4	ENST00000265381	ENSG00000107282	protein_coding	APBA1	intron_variant	0	3.201	NA	NA	NA	NA	INTRONIC	.	.	TRUE	TRUE	G	GC	1.10001e-06	1	1.19199e-06	0.0538928	0.82	2.31161	4.39862	0.276184	0.6	1
9:69467787:C:A	chr9	69467787	C	A	chr9_69467787_C_T;chr9_69467786_GC_G;chr9_69467787_C_A	PASS	1.09996e-06	0.000424403	909126	1	NM_001163.4	ENST00000265381	ENSG00000107282	protein_coding	APBA1	intron_variant	0	5.371	NA	NA	NA	NA	INTRONIC	.	.	TRUE	FALSE	A	C	1.09996e-06	1	1.19193e-06	0.303803	0.58	1.27801	4.39861	0.0844183	0.77	1
9:69467787:C:T	chr9	69467787	C	T	chr9_69467787_C_T;chr9_69467786_GC_G;chr9_69467787_C_A	PASS	1.97992e-05	0.000424403	909126	18	NM_001163.4	ENST00000265381	ENSG00000107282	protein_coding	APBA1	intron_variant	0	6.022	NA	NA	NA	NA	INTRONIC	.	.	TRUE	FALSE	T	C	1.97992e-05	18	2.02629e-05	0.677402	0.41	-0.792953	1.06684	0.552453	0.46	17
9:69467791:CT:C	chr9	69467791	CT	C	chr9_69467791_CT_C	PASS	7.69786e-06	0.000184714	909344	7	NM_001163.4	ENST00000265381	ENSG00000107282	protein_coding	APBA1	intron_variant	0	0.069	NA	NA	NA	NA	INTRONIC	.	.	FALSE	TRUE	C	CT	7.69786e-06	7	5.95818e-06	0.565102	0.45	2.28511	1.96712	1.34944	0.25	5
9:69467799:G:T	chr9	69467799	G	T	chr9_69467799_G_T	PASS	2.52893e-05	4.17806e-05	909474	23	NM_001163.4	ENST00000265381	ENSG00000107282	protein_coding	APBA1	intron_variant	1.5489e-05	4.807	NA	NA	NA	NA	INTRONIC	.	.	FALSE	FALSE	T	G	2.52893e-05	23	2.74039e-05	0.0604783	0.81	-0.0587671	0.917194	0.00410532	0.95	23
9:69467800:T:A	chr9	69467800	T	A	chr9_69467800_T_C;chr9_69467800_T_A	PASS	4.3982e-06	5.49745e-05	909462	4	NM_001163.4	ENST00000265381	ENSG00000107282	protein_coding	APBA1	intron_variant	0	0.312	NA	NA	NA	NA	INTRONIC	.	.	TRUE	FALSE	A	T	4.3982e-06	4	1.19148e-06	0.265602	0.61	1.06809	4.3985	0.058967	0.81	1
9:69467800:T:C	chr9	69467800	T	C	chr9_69467800_T_C;chr9_69467800_T_A	PASS	8.79641e-06	5.49745e-05	909462	8	NM_001163.4	ENST00000265381	ENSG00000107282	protein_coding	APBA1	intron_variant	0	0.386	NA	NA	NA	NA	INTRONIC	.	.	TRUE	FALSE	C	T	8.79641e-06	8	9.53187e-06	0.0357432	0.85	0.191729	1.55512	0.0152002	0.9	8
9:69467808:C:T	chr9	69467808	C	T	chr9_69467808_C_T	PASS	2.199e-06	6.59694e-06	909506	2	NM_001163.4	ENST00000265381	ENSG00000107282	protein_coding	APBA1	intron_variant	0	13.24	NA	NA	NA	NA	INTRONIC	.	.	FALSE	FALSE	T	C	2.199e-06	2	2.38285e-06	1.4187	0.23	4.03518	3.11021	1.68324	0.19	2
9:69467809:C:G	chr9	69467809	C	G	chr9_69467809_C_G	PASS	1.09951e-06	1.53929e-05	909498	1	NM_001163.4	ENST00000265381	ENSG00000107282	protein_coding	APBA1	intron_variant	1.54861e-05	7.819	NA	NA	NA	NA	INTRONIC	.	.	FALSE	FALSE	G	C	1.09951e-06	1	1.19144e-06	0.0465443	0.83	0.49905	4.39851	0.0128729	0.91	1
9:69467813:A:G	chr9	69467813	A	G	chr9_69467813_A_T;chr9_69467813_A_G	PASS	2.19902e-06	1.53929e-05	909498	2	NM_001163.4	ENST00000265381	ENSG00000107282	protein_coding	APBA1	intron_variant	0	2.299	NA	NA	NA	NA	INTRONIC	.	.	TRUE	FALSE	G	A	2.19902e-06	2	2.38288e-06	0.0987769	0.75	3.32946	3.11028	1.1459	0.28	2
9:69467813:A:T	chr9	69467813	A	T	chr9_69467813_A_T;chr9_69467813_A_G	PASS	3.29852e-06	1.53929e-05	909498	3	NM_001163.4	ENST00000265381	ENSG00000107282	protein_coding	APBA1	intron_variant	0	2.013	NA	NA	NA	NA	INTRONIC	.	.	TRUE	FALSE	T	A	3.29852e-06	3	3.57431e-06	0.0116422	0.91	0.080839	2.53949	0.00101332	0.97	3
9:69467814:T:C	chr9	69467814	T	C	chr9_69467814_T_C	PASS	1.09949e-06	0	909512	1	NM_001163.4	ENST00000265381	ENSG00000107282	protein_coding	APBA1	intron_variant	0	8.525	NA	NA	NA	NA	INTRONIC	.	.	FALSE	FALSE	C	T	1.09949e-06	1	1.19142e-06	0.785935	0.38	-4.38747	4.39861	0.994941	0.32	1
9:69467816:T:A	chr9	69467816	T	A	chr9_69467816_T_C;chr9_69467816_T_A	PASS	1.09949e-06	2.19898e-06	909510	1	NM_001163.4	ENST00000265381	ENSG00000107282	protein_coding	APBA1	splice_region_variant&intron_variant	0	9.082	NA	NA	NA	NA	NONCODING	.	.	TRUE	FALSE	A	T	1.09949e-06	1	1.19142e-06	0.152256	0.7	-0.841903	4.39853	0.0366361	0.85	1
9:69467816:T:C	chr9	69467816	T	C	chr9_69467816_T_C;chr9_69467816_T_A	PASS	5.16763e-05	4.39796e-06	909508	47	NM_001163.4	ENST00000265381	ENSG00000107282	protein_coding	APBA1	splice_region_variant&intron_variant	6.19464e-05	8.969	NA	NA	NA	NA	NONCODING	.	.	TRUE	FALSE	C	T	5.16763e-05	47	5.36141e-05	0.0358671	0.85	0.500987	0.655727	0.583723	0.44	45
9:69467818:C:T	chr9	69467818	C	T	chr9_69467818_C_T	PASS	1.09949e-06	0	909512	1	NM_001163.4	ENST00000265381	ENSG00000107282	protein_coding	APBA1	splice_region_variant&intron_variant	0	22.5	NA	NA	NA	NA	NONCODING	.	.	FALSE	FALSE	T	C	1.09949e-06	1	1.19142e-06	0.153705	0.7	1.75467	4.39866	0.15913	0.69	1
9:69467825:T:C	chr9	69467825	T	C	chr9_69467825_T_C	PASS	1.09949e-06	2.19898e-06	909510	1	NM_001163.4	ENST00000265381	ENSG00000107282	protein_coding	APBA1	missense_variant&splice_region_variant	0	29.9	0.152	deleterious(0.01)	possibly_damaging(0.575)	NA	MISSENSE	K/E	494	FALSE	FALSE	C	T	1.09949e-06	1	1.19142e-06	0.84217	0.36	4.56774	4.39856	1.0784	0.3	1
9:69467829:C:T	chr9	69467829	C	T	chr9_69467829_C_T	PASS	1.09949e-06	0	909512	1	NM_001163.4	ENST00000265381	ENSG00000107282	protein_coding	APBA1	synonymous_variant	0	12.27	NA	NA	NA	NA	SYN	R	492	FALSE	FALSE	T	C	1.09949e-06	1	1.19142e-06	1.22702	0.27	-4.69833	4.39856	1.14095	0.29	1
9:69467835:T:C	chr9	69467835	T	C	chr9_69467835_T_C	PASS	7.69644e-06	0	909512	7	NM_001163.4	ENST00000265381	ENSG00000107282	protein_coding	APBA1	synonymous_variant	1.54861e-05	2.54	NA	NA	NA	NA	SYN	V	490	FALSE	FALSE	C	T	7.69644e-06	7	8.33993e-06	0.0579107	0.81	-0.907035	1.66262	0.297619	0.59	7
9:69467837:C:T	chr9	69467837	C	T	chr9_69467837_C_T	PASS	1.20944e-05	0	909512	11	NM_001163.4	ENST00000265381	ENSG00000107282	protein_coding	APBA1	missense_variant	3.09741e-05	23.1	0.098	deleterious(0.01)	benign(0.04)	NA	MISSENSE	V/I	490	FALSE	FALSE	T	C	1.20944e-05	11	1.19142e-05	1.20404	0.27	-0.428303	1.39094	0.0948166	0.76	10
9:69467838:G:A	chr9	69467838	G	A	chr9_69467838_G_A	PASS	5.49745e-06	0	909512	5	NM_001163.4	ENST00000265381	ENSG00000107282	protein_coding	APBA1	synonymous_variant	0	6.408	NA	NA	NA	NA	SYN	A	489	FALSE	FALSE	A	G	5.49745e-06	5	3.57425e-06	0.275842	0.6	-1.08915	2.5395	0.18394	0.67	3
9:69467858:T:C	chr9	69467858	T	C	chr9_69467858_T_C	PASS	1.09949e-06	0	909512	1	NM_001163.4	ENST00000265381	ENSG00000107282	protein_coding	APBA1	missense_variant	0	25.7	0.585	deleterious(0)	probably_damaging(0.966)	NA	MISSENSE	M/V	483	FALSE	FALSE	C	T	1.09949e-06	1	1.19142e-06	1.45875	0.23	8.22506	4.39855	3.49672	0.061	1
9:69467859:G:A	chr9	69467859	G	A	chr9_69467859_G_A	PASS	2.19898e-06	0	909512	2	NM_001163.4	ENST00000265381	ENSG00000107282	protein_coding	APBA1	synonymous_variant	0	13.22	NA	NA	NA	NA	SYN	R	482	FALSE	FALSE	A	G	2.19898e-06	2	2.38284e-06	2.40827	0.12	-3.30925	3.11021	1.13208	0.29	2
9:69467860:C:A	chr9	69467860	C	A	chr9_69467860_C_T;chr9_69467860_C_A	PASS	3.29847e-06	0	909512	3	NM_001163.4	ENST00000265381	ENSG00000107282	protein_coding	APBA1	missense_variant	0	28.3	0.73	deleterious(0)	probably_damaging(0.998)	NA	MISSENSE	R/L	482	TRUE	FALSE	A	C	3.29847e-06	3	3.57425e-06	0.0977856	0.75	0.262592	2.53952	0.010692	0.92	3
9:69467860:C:T	chr9	69467860	C	T	chr9_69467860_C_T;chr9_69467860_C_A	PASS	3.73827e-05	0	909512	34	NM_001163.4	ENST00000265381	ENSG00000107282	protein_coding	APBA1	missense_variant	0	28.7	0.562	deleterious(0)	probably_damaging(0.998)	NA	MISSENSE	R/H	482	TRUE	FALSE	T	C	3.73827e-05	34	3.81254e-05	2.24963	0.13	-0.345391	0.7776	0.197293	0.66	32
9:69467861:G:A	chr9	69467861	G	A	chr9_69467861_G_A	PASS	3.29849e-06	4.39796e-06	909508	3	NM_001163.4	ENST00000265381	ENSG00000107282	protein_coding	APBA1	missense_variant	0	32	0.488	deleterious(0)	probably_damaging(0.998)	NA	MISSENSE	R/C	482	FALSE	FALSE	A	G	3.29849e-06	3	3.57427e-06	3.92757	0.048	4.95598	2.53949	3.80862	0.051	3
9:69467864:C:T	chr9	69467864	C	T	chr9_69467864_C_T	PASS	2.19898e-05	0	909512	20	NM_001163.4	ENST00000265381	ENSG00000107282	protein_coding	APBA1	missense_variant	3.09722e-05	25.6	0.191	deleterious(0.03)	possibly_damaging(0.787)	NA	MISSENSE	V/M	481	FALSE	FALSE	T	C	2.19898e-05	20	1.19142e-05	1.00785	0.32	0.642688	1.39099	0.213478	0.64	10
9:69467865:G:A	chr9	69467865	G	A	chr9_69467865_G_A	PASS	7.69645e-06	2.19898e-06	909510	7	NM_001163.4	ENST00000265381	ENSG00000107282	protein_coding	APBA1	synonymous_variant	1.54875e-05	1.168	NA	NA	NA	NA	SYN	N	480	FALSE	FALSE	A	G	7.69645e-06	7	7.14852e-06	2.64035	0.1	2.67229	1.79572	2.21457	0.14	6
9:69467872:G:T	chr9	69467872	G	T	chr9_69467872_G_T	PASS	1.09949e-06	0	909512	1	NM_001163.4	ENST00000265381	ENSG00000107282	protein_coding	APBA1	missense_variant	0	29	0.402	deleterious(0)	possibly_damaging(0.876)	NA	MISSENSE	S/Y	478	FALSE	FALSE	T	G	1.09949e-06	1	1.19142e-06	0.565409	0.45	2.15611	4.39867	0.240268	0.62	1
9:69467876:G:A	chr9	69467876	G	A	chr9_69467876_G_A	PASS	2.19899e-06	2.19898e-06	909510	2	NM_001163.4	ENST00000265381	ENSG00000107282	protein_coding	APBA1	missense_variant	0	25.1	0.582	tolerated(0.05)	probably_damaging(0.999)	NA	MISSENSE	P/S	477	FALSE	FALSE	A	G	2.19899e-06	2	2.38284e-06	1.64746	0.2	3.01451	3.11031	0.939346	0.33	2
9:69467881:T:A	chr9	69467881	T	A	chr9_69467881_T_A	PASS	1.09949e-06	0	909512	1	NM_001163.4	ENST00000265381	ENSG00000107282	protein_coding	APBA1	missense_variant	0	28.5	0.303	deleterious(0)	possibly_damaging(0.857)	NA	MISSENSE	K/I	475	FALSE	FALSE	A	T	1.09949e-06	1	1.19142e-06	0.674718	0.41	-4.50047	4.39902	1.04665	0.31	1
9:69467883:G:A	chr9	69467883	G	A	chr9_69467883_G_A	PASS	1.09949e-06	2.19898e-06	909510	1	NM_001163.4	ENST00000265381	ENSG00000107282	protein_coding	APBA1	synonymous_variant	0	10.13	NA	NA	NA	NA	SYN	D	474	FALSE	FALSE	A	G	1.09949e-06	1	1.19142e-06	0.0124099	0.91	0.13854	4.39854	0.00099205	0.97	1
9:69467889:G:A	chr9	69467889	G	A	chr9_69467889_G_C;chr9_69467889_G_A	PASS	7.8064e-05	2.19898e-06	909510	71	NM_001163.4	ENST00000265381	ENSG00000107282	protein_coding	APBA1	synonymous_variant	7.74234e-05	8.456	NA	NA	NA	NA	SYN	L	472	TRUE	FALSE	A	G	7.8064e-05	71	8.33993e-05	1.16763	0.28	0.644072	0.525827	1.50032	0.22	70
9:69467889:G:C	chr9	69467889	G	C	chr9_69467889_G_C;chr9_69467889_G_A	PASS	0.000142934	0	909512	130	NM_001163.4	ENST00000265381	ENSG00000107282	protein_coding	APBA1	synonymous_variant	0.000108393	8.116	NA	NA	NA	NA	SYN	L	472	TRUE	FALSE	C	G	0.000142934	130	0.000148927	2.15275	0.14	-0.367165	0.393483	0.870705	0.35	125
9:69467894:G:A	chr9	69467894	G	A	chr9_69467894_G_A;chr9_69467894_G_C	PASS	2.19904e-06	2.63878e-05	909488	2	NM_001163.4	ENST00000265381	ENSG00000107282	protein_coding	APBA1	synonymous_variant	0	11	NA	NA	NA	NA	SYN	L	471	TRUE	FALSE	A	G	2.19904e-06	2	2.3829e-06	0.125042	0.72	0.174464	3.11021	0.00314654	0.96	2
9:69467898:A:G	chr9	69467898	A	G	chr9_69467898_A_G	PASS	2.19904e-06	2.63878e-05	909488	2	NM_001163.4	ENST00000265381	ENSG00000107282	protein_coding	APBA1	synonymous_variant	0	10.53	NA	NA	NA	NA	SYN	T	469	FALSE	FALSE	G	A	2.19904e-06	2	1.19145e-06	0.333997	0.56	-3.81464	4.39852	0.752132	0.39	1
9:69467911:T:C	chr9	69467911	T	C	chr9_69467911_T_C	PASS	1.09949e-06	2.19898e-06	909510	1	NM_001163.4	ENST00000265381	ENSG00000107282	protein_coding	APBA1	missense_variant	0	30	0.81	deleterious(0)	probably_damaging(0.999)	NA	MISSENSE	Y/C	465	FALSE	FALSE	C	T	1.09949e-06	1	1.19142e-06	0.464734	0.5	-4.66781	4.39869	1.1261	0.29	1
9:69467914:T:C	chr9	69467914	T	C	chr9_69467914_T_C	PASS	2.19899e-06	4.39796e-06	909508	2	NM_001163.4	ENST00000265381	ENSG00000107282	protein_coding	APBA1	missense_variant	0	23.6	0.191	tolerated(0.1)	possibly_damaging(0.675)	NA	MISSENSE	N/S	464	FALSE	FALSE	C	T	2.19899e-06	2	1.19142e-06	0.720443	0.4	-3.02997	4.39901	0.474423	0.49	1
9:69467918:C:T	chr9	69467918	C	T	chr9_69467918_C_T	PASS	1.5393e-05	6.59694e-06	909506	14	NM_001163.4	ENST00000265381	ENSG00000107282	protein_coding	APBA1	missense_variant	0	27.6	0.562	deleterious(0)	probably_damaging(0.999)	NA	MISSENSE	A/T	463	FALSE	FALSE	T	C	1.5393e-05	14	1.42971e-05	0.133484	0.71	0.200683	1.26976	0.0249793	0.87	12
9:69467919:G:A	chr9	69467919	G	A	chr9_69467919_G_A	PASS	0.000207806	8.79593e-06	909504	189	NM_001163.4	ENST00000265381	ENSG00000107282	protein_coding	APBA1	synonymous_variant	0.000216846	7.777	NA	NA	NA	NA	SYN	A	462	FALSE	FALSE	A	G	0.000207806	189	0.000219223	0.000308389	0.99	-0.0319351	0.324342	0.00969465	0.92	184
9:69467927:T:A	chr9	69467927	T	A	chr9_69467927_T_A	PASS	5.49745e-06	0	909512	5	NM_001163.4	ENST00000265381	ENSG00000107282	protein_coding	APBA1	missense_variant	0	28.4	0.528	deleterious(0)	probably_damaging(0.987)	NA	MISSENSE	I/F	460	FALSE	FALSE	A	T	5.49745e-06	5	5.95709e-06	1.46689	0.23	-1.55284	1.9671	0.623167	0.43	5
9:69467936:C:T	chr9	69467936	C	T	chr9_69467936_C_T	PASS	3.29847e-06	0	909512	3	NM_001163.4	ENST00000265381	ENSG00000107282	protein_coding	APBA1	missense_variant	0	27.1	0.339	deleterious(0.01)	probably_damaging(0.995)	NA	MISSENSE	D/N	457	FALSE	FALSE	T	C	3.29847e-06	3	2.38284e-06	0.117429	0.73	-4.48951	3.11023	2.08359	0.15	2
9:69467937:G:A	chr9	69467937	G	A	chr9_69467937_G_A	PASS	4.39797e-05	2.19898e-06	909510	40	NM_001163.4	ENST00000265381	ENSG00000107282	protein_coding	APBA1	synonymous_variant	1.54885e-05	7.411	NA	NA	NA	NA	SYN	I	456	FALSE	FALSE	A	G	4.39797e-05	40	4.76568e-05	5.65011	0.017	-1.89318	0.695497	7.40957	0.0065	40
9:69467948:C:T	chr9	69467948	C	T	chr9_69467948_C_T	PASS	3.73827e-05	0	909512	34	NM_001163.4	ENST00000265381	ENSG00000107282	protein_coding	APBA1	missense_variant	6.19387e-05	26.3	0.383	deleterious(0.01)	probably_damaging(0.98)	NA	MISSENSE	E/K	453	FALSE	FALSE	T	C	3.73827e-05	34	3.93168e-05	0.0692955	0.79	-0.130246	0.765719	0.0289329	0.86	33
9:69467949:G:A	chr9	69467949	G	A	chr9_69467949_G_A;chr9_69467949_G_C	PASS	3.62832e-05	0	909512	33	NM_001163.4	ENST00000265381	ENSG00000107282	protein_coding	APBA1	synonymous_variant	3.09751e-05	0.088	NA	NA	NA	NA	SYN	P	452	TRUE	FALSE	A	G	3.62832e-05	33	2.8594e-05	0.332066	0.56	0.49892	0.897892	0.308755	0.58	24
9:69467949:G:C	chr9	69467949	G	C	chr9_69467949_G_A;chr9_69467949_G_C	PASS	6.59694e-06	0	909512	6	NM_001163.4	ENST00000265381	ENSG00000107282	protein_coding	APBA1	synonymous_variant	0	0.071	NA	NA	NA	NA	SYN	P	452	TRUE	FALSE	C	G	6.59694e-06	6	7.14851e-06	1.03475	0.31	-2.09574	1.79571	1.36208	0.24	6
9:69467954:C:T	chr9	69467954	C	T	chr9_69467954_C_T	PASS	2.19899e-06	2.19898e-06	909510	2	NM_001163.4	ENST00000265381	ENSG00000107282	protein_coding	APBA1	missense_variant	1.54947e-05	25.2	0.231	deleterious(0.02)	possibly_damaging(0.766)	NA	MISSENSE	D/N	451	FALSE	FALSE	T	C	2.19899e-06	2	1.19142e-06	1.21548	0.27	6.72135	4.39857	2.33501	0.13	1
9:69467955:G:A	chr9	69467955	G	A	chr9_69467955_G_A	PASS	0.000113248	4.39796e-06	909508	103	NM_001163.4	ENST00000265381	ENSG00000107282	protein_coding	APBA1	synonymous_variant	3.0977e-05	5.23	NA	NA	NA	NA	SYN	C	450	FALSE	FALSE	A	G	0.000113248	103	0.000119142	0.570922	0.45	-0.191618	0.439918	0.189727	0.66	100
9:69467956:C:T	chr9	69467956	C	T	chr9_69467956_C_T	PASS	6.59694e-06	0	909512	6	NM_001163.4	ENST00000265381	ENSG00000107282	protein_coding	APBA1	missense_variant	0	25	0.496	deleterious(0)	probably_damaging(0.994)	NA	MISSENSE	C/Y	450	FALSE	FALSE	T	C	6.59694e-06	6	7.14851e-06	0.0341457	0.85	-1.04243	1.79571	0.336991	0.56	6
9:69467958:G:T	chr9	69467958	G	T	chr9_69467958_G_T	PASS	2.19898e-06	0	909512	2	NM_001163.4	ENST00000265381	ENSG00000107282	protein_coding	APBA1	synonymous_variant	0	0.686	NA	NA	NA	NA	SYN	P	449	FALSE	FALSE	T	G	2.19898e-06	2	1.19142e-06	0.539901	0.46	2.41648	4.3996	0.301676	0.58	1
9:69467959:G:A	chr9	69467959	G	A	chr9_69467959_G_A	PASS	1.09949e-06	2.19898e-06	909510	1	NM_001163.4	ENST00000265381	ENSG00000107282	protein_coding	APBA1	missense_variant	0	26.2	0.394	deleterious(0.02)	probably_damaging(0.996)	NA	MISSENSE	P/L	449	FALSE	FALSE	A	G	1.09949e-06	1	1.19142e-06	0.446422	0.5	-2.80708	4.39851	0.407286	0.52	1
9:69467964:C:T	chr9	69467964	C	T	chr9_69467964_C_T	PASS	1.20944e-05	0	909512	11	NM_001163.4	ENST00000265381	ENSG00000107282	protein_coding	APBA1	synonymous_variant	0	0.108	NA	NA	NA	NA	SYN	P	447	FALSE	FALSE	T	C	1.20944e-05	11	1.07228e-05	0.1263	0.72	0.261336	1.46618	0.0317703	0.86	9
9:69467965:G:A	chr9	69467965	G	A	chr9_69467965_G_A	PASS	1.09949e-06	2.19898e-06	909510	1	NM_001163.4	ENST00000265381	ENSG00000107282	protein_coding	APBA1	missense_variant	0	26.5	0.439	deleterious(0)	probably_damaging(0.997)	NA	MISSENSE	P/L	447	FALSE	FALSE	A	G	1.09949e-06	1	1.19142e-06	0.0649405	0.8	3.26861	4.39854	0.552216	0.46	1
9:69467968:A:C	chr9	69467968	A	C	chr9_69467968_A_C	PASS	3.29847e-06	0	909512	3	NM_001163.4	ENST00000265381	ENSG00000107282	protein_coding	APBA1	missense_variant&splice_region_variant	0	27.5	0.43	deleterious(0)	possibly_damaging(0.505)	NA	MISSENSE	V/G	446	FALSE	FALSE	C	A	3.29847e-06	3	3.57425e-06	0.106772	0.74	0.773392	2.53948	0.0927493	0.76	3
9:69467976:A:G	chr9	69467976	A	G	chr9_69467976_A_G	PASS	1.09949e-06	0	909512	1	NM_001163.4	ENST00000265381	ENSG00000107282	protein_coding	APBA1	splice_region_variant&intron_variant	0	15.26	NA	NA	NA	NA	NONCODING	.	.	FALSE	FALSE	G	A	1.09949e-06	1	1.19142e-06	0.306315	0.58	-2.94482	4.39853	0.448232	0.5	1
9:69467977:C:T	chr9	69467977	C	T	chr9_69467979_T_C;chr9_69467977_CAT_C;chr9_69467978_A_G;chr9_69467977_C_T;chr9_69467979_T_TAG	PASS	2.19901e-06	1.09949e-05	909502	2	NM_001163.4	ENST00000265381	ENSG00000107282	protein_coding	APBA1	intron_variant	0	13.6	NA	NA	NA	NA	INTRONIC	.	.	TRUE	FALSE	T	C	2.19901e-06	2	2.38285e-06	0.000364302	0.98	-0.612216	3.11027	0.0387447	0.84	2
9:69467977:CAT:C	chr9	69467977	CAT	C	chr9_69467979_T_C;chr9_69467977_CAT_C;chr9_69467978_A_G;chr9_69467977_C_T;chr9_69467979_T_TAG	PASS	9.89553e-06	1.09949e-05	909502	9	NM_001163.4	ENST00000265381	ENSG00000107282	protein_coding	APBA1	intron_variant	1.54875e-05	16.61	NA	NA	NA	NA	INTRONIC	.	.	TRUE	TRUE	C	CAT	9.89553e-06	9	1.07228e-05	0.0314642	0.86	1.49996	1.46619	1.0466	0.31	9
9:69467978:A:G	chr9	69467978	A	G	chr9_69467979_T_C;chr9_69467977_CAT_C;chr9_69467978_A_G;chr9_69467977_C_T;chr9_69467979_T_TAG	PASS	6.59702e-06	1.09949e-05	909502	6	NM_001163.4	ENST00000265381	ENSG00000107282	protein_coding	APBA1	intron_variant	1.54871e-05	19.89	NA	NA	NA	NA	INTRONIC	.	.	TRUE	FALSE	G	A	6.59702e-06	6	7.14856e-06	1.20425	0.27	-2.22766	1.79571	1.53896	0.21	6
9:69467979:T:C	chr9	69467979	T	C	chr9_69467979_T_C;chr9_69467977_CAT_C;chr9_69467978_A_G;chr9_69467977_C_T;chr9_69467979_T_TAG	PASS	0.000270478	1.09949e-05	909502	246	NM_001163.4	ENST00000265381	ENSG00000107282	protein_coding	APBA1	intron_variant	4.64785e-05	3.668	NA	NA	NA	NA	INTRONIC	.	.	TRUE	FALSE	C	T	0.000270478	246	5.95713e-06	2.55626	0.11	2.75619	1.96855	1.96031	0.16	5
9:69467979:T:TAG	chr9	69467979	T	TAG	chr9_69467979_T_C;chr9_69467977_CAT_C;chr9_69467978_A_G;chr9_69467977_C_T;chr9_69467979_T_TAG	PASS	1.0995e-06	1.09949e-05	909502	1	NM_001163.4	ENST00000265381	ENSG00000107282	protein_coding	APBA1	intron_variant	0	13.97	NA	NA	NA	NA	INTRONIC	.	.	TRUE	TRUE	TAG	T	1.0995e-06	1	1.19143e-06	4.48409	0.034	9.9759	4.39853	5.14386	0.023	1
9:69467981:G:C	chr9	69467981	G	C	chr9_69467981_G_C	PASS	0.0148658	0.000417806	909132	13515	NM_001163.4	ENST00000265381	ENSG00000107282	protein_coding	APBA1	intron_variant	0.0139044	16.21	NA	NA	NA	NA	INTRONIC	.	.	FALSE	FALSE	C	G	0.0148658	13515	0.0154262	0.0873985	0.77	0.011562	0.0389247	0.0882296	0.77	12948
9:69467983:G:C	chr9	69467983	G	C	chr9_69467983_G_C	PASS	1.09951e-06	1.53929e-05	909498	1	NM_001163.4	ENST00000265381	ENSG00000107282	protein_coding	APBA1	intron_variant	0	15.2	NA	NA	NA	NA	INTRONIC	.	.	FALSE	FALSE	C	G	1.09951e-06	1	1.19144e-06	3.0216	0.082	7.06765	4.3991	2.5812	0.11	1
9:69467984:C:T	chr9	69467984	C	T	chr9_69467984_C_T	PASS	4.39796e-06	0	909512	4	NM_001163.4	ENST00000265381	ENSG00000107282	protein_coding	APBA1	intron_variant	0	5.126	NA	NA	NA	NA	INTRONIC	.	.	FALSE	FALSE	T	C	4.39796e-06	4	4.76567e-06	1.05491	0.3	0.555013	2.19929	0.0636857	0.8	4
9:69467987:C:G	chr9	69467987	C	G	chr9_69467987_C_G	PASS	2.52884e-05	4.39796e-06	909508	23	NM_001163.4	ENST00000265381	ENSG00000107282	protein_coding	APBA1	intron_variant	7.74234e-05	3.063	NA	NA	NA	NA	INTRONIC	.	.	FALSE	FALSE	G	C	2.52884e-05	23	2.74027e-05	0.0558039	0.81	0.0428008	0.917185	0.00217766	0.96	23
9:69467988:AG:A	chr9	69467988	AG	A	chr9_69467989_G_C;chr9_69467988_AG_A;chr9_69467989_G_A;chr9_69467988_A_G	PASS	1.97911e-05	1.53929e-05	909498	18	NM_001163.4	ENST00000265381	ENSG00000107282	protein_coding	APBA1	intron_variant	0	9.946	NA	NA	NA	NA	INTRONIC	.	.	TRUE	TRUE	A	AG	1.97911e-05	18	2.14459e-05	0.182386	0.67	0.667233	1.03677	0.414178	0.52	18
9:69467989:G:A	chr9	69467989	G	A	chr9_69467989_G_C;chr9_69467988_AG_A;chr9_69467989_G_A;chr9_69467988_A_G	PASS	2.19902e-06	1.53929e-05	909498	2	NM_001163.4	ENST00000265381	ENSG00000107282	protein_coding	APBA1	intron_variant	0	11.33	NA	NA	NA	NA	INTRONIC	.	.	TRUE	FALSE	A	G	2.19902e-06	2	2.38288e-06	0.229823	0.63	0.0330727	3.11023	0.000113072	0.99	2
9:69467989:G:C	chr9	69467989	G	C	chr9_69467989_G_C;chr9_69467988_AG_A;chr9_69467989_G_A;chr9_69467988_A_G	PASS	7.14682e-05	1.75919e-05	909496	65	NM_001163.4	ENST00000265381	ENSG00000107282	protein_coding	APBA1	intron_variant	4.6454e-05	12.58	NA	NA	NA	NA	INTRONIC	.	.	TRUE	FALSE	C	G	7.14682e-05	65	2.14459e-05	0.192701	0.66	0.0478232	1.03678	0.00212768	0.96	18
9:69467991:G:A	chr9	69467991	G	A	chr9_69467991_G_A	PASS	3.29849e-06	4.39796e-06	909508	3	NM_001163.4	ENST00000265381	ENSG00000107282	protein_coding	APBA1	intron_variant	0	14.54	NA	NA	NA	NA	INTRONIC	.	.	FALSE	FALSE	A	G	3.29849e-06	3	3.57427e-06	1.11591	0.29	-2.2165	2.53954	0.761775	0.38	3
9:69467994:G:T	chr9	69467994	G	T	chr9_69467994_G_T;chr9_69467994_G_A;chr9_69467994_G_C	PASS	2.199e-06	6.59694e-06	909506	2	NM_001163.4	ENST00000265381	ENSG00000107282	protein_coding	APBA1	intron_variant	0	9.057	NA	NA	NA	NA	INTRONIC	.	.	TRUE	FALSE	T	G	2.199e-06	2	2.38285e-06	2.15072	0.14	-4.06117	3.11022	1.70498	0.19	2
9:69467998:C:A	chr9	69467998	C	A	chr9_69467998_C_A	PASS	1.09951e-06	1.53929e-05	909498	1	NM_001163.4	ENST00000265381	ENSG00000107282	protein_coding	APBA1	intron_variant	0	4.652	NA	NA	NA	NA	INTRONIC	.	.	FALSE	FALSE	A	C	1.09951e-06	1	1.19144e-06	2.11297	0.15	5.87733	4.39852	1.78545	0.18	1
9:69467999:C:T	chr9	69467999	C	T	chr9_69467999_C_T	PASS	3.29851e-06	1.09949e-05	909502	3	NM_001163.4	ENST00000265381	ENSG00000107282	protein_coding	APBA1	intron_variant	0	10.22	NA	NA	NA	NA	INTRONIC	.	.	FALSE	FALSE	T	C	3.29851e-06	3	3.5743e-06	1.30912	0.25	2.73041	2.5395	1.156	0.28	3
9:69468000:A:G	chr9	69468000	A	G	chr9_69468000_A_G	PASS	1.09951e-06	2.19898e-05	909492	1	NM_001163.4	ENST00000265381	ENSG00000107282	protein_coding	APBA1	intron_variant	0	9.113	NA	NA	NA	NA	INTRONIC	.	.	FALSE	FALSE	G	A	1.09951e-06	1	1.19145e-06	0.369453	0.54	-3.01964	4.39851	0.471301	0.49	1
9:69468001:T:C	chr9	69468001	T	C	chr9_69468001_T_C	PASS	6.48707e-05	1.09949e-05	909502	59	NM_001163.4	ENST00000265381	ENSG00000107282	protein_coding	APBA1	intron_variant	9.29454e-05	8.776	NA	NA	NA	NA	INTRONIC	.	.	FALSE	FALSE	C	T	6.48707e-05	59	6.79116e-05	0.844616	0.36	0.826287	0.582642	2.01121	0.16	57
9:69468002:C:T	chr9	69468002	C	T	chr9_69468002_C_T	PASS	4.39803e-06	1.53929e-05	909498	4	NM_001163.4	ENST00000265381	ENSG00000107282	protein_coding	APBA1	intron_variant	0	4.338	NA	NA	NA	NA	INTRONIC	.	.	FALSE	FALSE	T	C	4.39803e-06	4	4.76575e-06	0.290276	0.59	-1.07591	2.19927	0.239329	0.62	4
9:69468007:G:T	chr9	69468007	G	T	chr9_69468007_G_T	PASS	2.19906e-06	3.51837e-05	909480	2	NM_001163.4	ENST00000265381	ENSG00000107282	protein_coding	APBA1	intron_variant	0	9.071	NA	NA	NA	NA	INTRONIC	.	.	FALSE	FALSE	T	G	2.19906e-06	2	2.38292e-06	0.125361	0.72	3.3067	3.11025	1.13031	0.29	2
9:69468011:G:A	chr9	69468011	G	A	chr9_69468011_G_A	PASS	9.89731e-06	0.000191311	909338	9	NM_001163.4	ENST00000265381	ENSG00000107282	protein_coding	APBA1	intron_variant	1.54861e-05	1.498	NA	NA	NA	NA	INTRONIC	.	.	FALSE	FALSE	A	G	9.89731e-06	9	1.07248e-05	1.18282e-06	1	-0.187773	1.46619	0.0164015	0.9	9
9:69468014:C:A	chr9	69468014	C	A	chr9_69468014_C_A	PASS	1.09961e-06	0.000112148	909410	1	NM_001163.4	ENST00000265381	ENSG00000107282	protein_coding	APBA1	intron_variant	0	0.033	NA	NA	NA	NA	INTRONIC	.	.	FALSE	FALSE	A	C	1.09961e-06	1	1.19156e-06	2.09223	0.15	-6.24124	4.39851	2.0134	0.16	1
9:69468017:G:C	chr9	69468017	G	C	chr9_69468017_G_C	PASS	1.09996e-06	0.000431	909120	1	NM_001163.4	ENST00000265381	ENSG00000107282	protein_coding	APBA1	intron_variant	0	0.037	NA	NA	NA	NA	INTRONIC	.	.	FALSE	FALSE	C	G	1.09996e-06	1	1.19193e-06	0.532531	0.47	-0.587709	4.39854	0.0178528	0.89	1
9:69468018:C:A	chr9	69468018	C	A	chr9_69468018_C_A	PASS	3.30089e-05	0.000732261	908846	30	NM_001163.4	ENST00000265381	ENSG00000107282	protein_coding	APBA1	intron_variant	0.000139388	0.184	NA	NA	NA	NA	INTRONIC	.	.	FALSE	FALSE	A	C	3.30089e-05	30	1.43076e-05	0.0295873	0.86	-0.94404	1.27007	0.552487	0.46	12
9:69468020:A:C	chr9	69468020	A	C	chr9_69468020_A_C	PASS	3.30077e-06	0.000694878	908880	3	NM_001163.4	ENST00000265381	ENSG00000107282	protein_coding	APBA1	intron_variant	0	0.022	NA	NA	NA	NA	INTRONIC	.	.	FALSE	FALSE	C	A	3.30077e-06	3	3.57673e-06	0.120319	0.73	0.918836	2.5395	0.130912	0.72	3
9:69468021:A:G	chr9	69468021	A	G	chr9_69468021_A_G	PASS	1.10086e-06	0.00124462	908380	1	NM_001163.4	ENST00000265381	ENSG00000107282	protein_coding	APBA1	intron_variant	0	0.034	NA	NA	NA	NA	INTRONIC	.	.	FALSE	FALSE	G	A	1.10086e-06	1	1.19288e-06	2.11829	0.15	-2.85366	4.39849	0.420919	0.52	1
9:69468023:C:T	chr9	69468023	C	T	chr9_69468023_C_T	PASS	1.10094e-06	0.00131279	908318	1	NM_001163.4	ENST00000265381	ENSG00000107282	protein_coding	APBA1	intron_variant	0	0.131	NA	NA	NA	NA	INTRONIC	.	.	FALSE	FALSE	T	C	1.10094e-06	1	1.19299e-06	0.00929553	0.92	-0.0482136	4.39852	0.00012015	0.99	1
9:69468034:C:A	chr9	69468034	C	A	chr9_69468034_C_A	PASS	1.21233e-05	0.00238809	907340	11	NM_001163.4	ENST00000265381	ENSG00000107282	protein_coding	APBA1	intron_variant	0	0.29	NA	NA	NA	NA	INTRONIC	.	.	FALSE	FALSE	A	C	1.21233e-05	11	1.31372e-05	0.975497	0.32	-1.35818	1.32623	1.04876	0.31	11
9:69468036:C:T	chr9	69468036	C	T	chr9_69468036_C_T	PASS	4.73922e-05	0.00240788	907322	43	NM_001163.4	ENST00000265381	ENSG00000107282	protein_coding	APBA1	intron_variant	4.64583e-05	1.881	NA	NA	NA	NA	INTRONIC	.	.	FALSE	FALSE	T	C	4.73922e-05	43	5.01614e-05	0.426718	0.51	-0.610405	0.678762	0.808724	0.37	42
9:69468054:C:A	chr9	69468054	C	A	chr9_69468054_C_A	PASS	0.194091	0.0137568	897000	174100	NM_001163.4	ENST00000265381	ENSG00000107282	protein_coding	APBA1	intron_variant	0.187634	1.549	NA	NA	NA	NA	INTRONIC	.	.	FALSE	FALSE	A	C	0.194091	174100	0.196834	0.464951	0.5	-0.00619437	0.0121267	0.260919	0.61	165210
9:69468059:C:CTG	chr9	69468059	C	CTG	chr9_69468059_C_CTG	PASS	1.18298e-06	0.0705741	845324	1	NM_001163.4	ENST00000265381	ENSG00000107282	protein_coding	APBA1	intron_variant	0	0.372	NA	NA	NA	NA	INTRONIC	.	.	FALSE	TRUE	CTG	C	1.18298e-06	1	1.28167e-06	0.0904862	0.76	3.79064	4.39853	0.742694	0.39	1
9:69468062:C:G	chr9	69468062	C	G	chr9_69468062_C_G	PASS	1.119e-06	0.0174313	893658	1	NM_001163.4	ENST00000265381	ENSG00000107282	protein_coding	APBA1	intron_variant	0	1.87	NA	NA	NA	NA	INTRONIC	.	.	FALSE	FALSE	G	C	1.119e-06	1	1.21247e-06	0.775193	0.38	2.66126	4.39852	0.366066	0.55	1
9:69468068:C:A	chr9	69468068	C	A	chr9_69468068_C_A	PASS	1.12441e-06	0.0221613	889356	1	NM_001163.4	ENST00000265381	ENSG00000107282	protein_coding	APBA1	intron_variant	0	0.773	NA	NA	NA	NA	INTRONIC	.	.	FALSE	FALSE	A	C	1.12441e-06	1	1.21835e-06	0.657748	0.42	-4.18768	4.3985	0.906435	0.34	1
9:69471564:T:C	chr9	69471564	T	C	chr9_69471564_T_C	PASS	1.51489e-06	0.274211	660114	1	NM_001163.4	ENST00000265381	ENSG00000107282	protein_coding	APBA1	intron_variant	0	5.234	NA	NA	NA	NA	INTRONIC	.	.	FALSE	FALSE	C	T	1.51489e-06	1	1.64082e-06	0.00971006	0.92	2.02504	4.39864	0.211948	0.65	1
9:69471569:T:C	chr9	69471569	T	C	chr9_69471569_T_C	PASS	1.43226e-06	0.232338	698198	1	NM_001163.4	ENST00000265381	ENSG00000107282	protein_coding	APBA1	intron_variant	0	0.832	NA	NA	NA	NA	INTRONIC	.	.	FALSE	FALSE	C	T	1.43226e-06	1	1.55181e-06	2.64238	0.1	-4.83747	4.39854	1.20953	0.27	1
9:69471571:G:A	chr9	69471571	G	A	chr9_69471571_G_A	PASS	2.83431e-06	0.224155	705640	2	NM_001163.4	ENST00000265381	ENSG00000107282	protein_coding	APBA1	intron_variant	0	0.063	NA	NA	NA	NA	INTRONIC	.	.	FALSE	FALSE	A	G	2.83431e-06	2	3.07098e-06	11.5502	0.00068	11.7438	3.11031	14.2565	0.00016	3
9:69471575:T:C	chr9	69471575	T	C	chr9_69471575_T_C	PASS	6.00681e-05	0.194621	732502	44	NM_001163.4	ENST00000265381	ENSG00000107282	protein_coding	APBA1	intron_variant	0	0.734	NA	NA	NA	NA	INTRONIC	.	.	FALSE	FALSE	C	T	6.00681e-05	44	7.39461e-06	0.0106046	0.92	0.335275	1.96712	0.0290495	0.86	6
9:69471581:T:C	chr9	69471581	T	C	chr9_69471581_T_C	PASS	1.30774e-06	0.159241	764680	1	NM_001163.4	ENST00000265381	ENSG00000107282	protein_coding	APBA1	intron_variant	0	3.396	NA	NA	NA	NA	INTRONIC	.	.	FALSE	FALSE	C	T	1.30774e-06	1	1.41677e-06	0.911712	0.34	-1.32325	4.39852	0.0905045	0.76	1
9:69471583:A:G	chr9	69471583	A	G	chr9_69471583_AGTGC_A;chr9_69471583_A_G	PASS	1.37572e-06	0.200789	726892	1	NM_001163.4	ENST00000265381	ENSG00000107282	protein_coding	APBA1	intron_variant	0	4.314	NA	NA	NA	NA	INTRONIC	.	.	TRUE	FALSE	G	A	1.37572e-06	1	1.49022e-06	0.000921287	0.98	0.782917	4.39854	0.0316821	0.86	1
9:69471588:T:TA	chr9	69471588	T	TA	chr9_69471588_T_TA	PASS	2.1767e-05	0.44437	505352	11	NM_001163.4	ENST00000265381	ENSG00000107282	protein_coding	APBA1	intron_variant	0	7.408	NA	NA	NA	NA	INTRONIC	.	.	FALSE	TRUE	TA	T	2.1767e-05	11	2.14224e-06	0.109981	0.74	-2.73045	4.39854	0.385346	0.53	2
9:69471589:T:TAAGA	chr9	69471589	T	TAAGA	chr9_69471589_T_TAAGA	PASS	1.95581e-05	0.437835	511296	10	NM_001163.4	ENST00000265381	ENSG00000107282	protein_coding	APBA1	intron_variant	0	4.751	NA	NA	NA	NA	INTRONIC	.	.	FALSE	TRUE	TAAGA	T	1.95581e-05	10	2.11772e-06	0.109899	0.74	-2.73004	4.39854	0.385233	0.53	2
9:69471594:T:A	chr9	69471594	T	A	chr9_69471594_T_A	PASS	1.2095e-06	0.0909543	826788	1	NM_001163.4	ENST00000265381	ENSG00000107282	protein_coding	APBA1	intron_variant	0	2.699	NA	NA	NA	NA	INTRONIC	.	.	FALSE	FALSE	A	T	1.2095e-06	1	1.31038e-06	0.103944	0.75	-2.49389	4.39852	0.321472	0.57	1
9:69471595:G:A	chr9	69471595	G	A	chr9_69471595_G_A	PASS	1.21137e-06	0.092355	825514	1	NM_001163.4	ENST00000265381	ENSG00000107282	protein_coding	APBA1	intron_variant	0	5.33	NA	NA	NA	NA	INTRONIC	.	.	FALSE	FALSE	A	G	1.21137e-06	1	1.31242e-06	0.0647669	0.8	-0.359118	4.39855	0.00666585	0.93	1
9:69471596:C:A	chr9	69471596	C	A	chr9_69471596_C_A;chr9_69471596_C_T	PASS	1.19491e-06	0.0798538	836884	1	NM_001163.4	ENST00000265381	ENSG00000107282	protein_coding	APBA1	intron_variant	0	7.857	NA	NA	NA	NA	INTRONIC	.	.	TRUE	FALSE	A	C	1.19491e-06	1	1.29453e-06	2.12029	0.15	4.66708	4.39854	1.12583	0.29	1
9:69471597:C:T	chr9	69471597	C	T	chr9_69471597_C_T	PASS	5.90553e-06	0.0691008	846664	5	NM_001163.4	ENST00000265381	ENSG00000107282	protein_coding	APBA1	intron_variant	0	3.849	NA	NA	NA	NA	INTRONIC	.	.	FALSE	FALSE	T	C	5.90553e-06	5	6.39818e-06	1.04674	0.31	-1.70894	1.9671	0.754747	0.38	5
9:69471601:A:G	chr9	69471601	A	G	chr9_69471601_A_G	PASS	2.31964e-06	0.0520169	862202	2	NM_001163.4	ENST00000265381	ENSG00000107282	protein_coding	APBA1	intron_variant	1.54851e-05	8.307	NA	NA	NA	NA	INTRONIC	.	.	FALSE	FALSE	G	A	2.31964e-06	2	2.5133e-06	1.43286	0.23	-4.07883	3.11023	1.71983	0.19	2
9:69471609:A:G	chr9	69471609	A	G	chr9_69471609_A_G	PASS	1.45854e-05	0.0200217	891302	13	NM_001163.4	ENST00000265381	ENSG00000107282	protein_coding	APBA1	intron_variant	0	15.09	NA	NA	NA	NA	INTRONIC	.	.	FALSE	FALSE	G	A	1.45854e-05	13	1.5803e-05	0.846208	0.36	-1.1158	1.21995	0.83655	0.36	13
9:69471611:A:T	chr9	69471611	A	T	chr9_69471611_A_T	PASS	5.6043e-06	0.0190652	892172	5	NM_001163.4	ENST00000265381	ENSG00000107282	protein_coding	APBA1	intron_variant	0	13.91	NA	NA	NA	NA	INTRONIC	.	.	FALSE	FALSE	T	A	5.6043e-06	5	6.07198e-06	0.139367	0.71	1.69291	1.96711	0.740644	0.39	5
9:69471623:C:T	chr9	69471623	C	T	chr9_69471623_C_T	PASS	2.21295e-06	0.00631108	903772	2	NM_001163.4	ENST00000265381	ENSG00000107282	protein_coding	APBA1	intron_variant	0	13.88	NA	NA	NA	NA	INTRONIC	.	.	FALSE	FALSE	T	C	2.21295e-06	2	2.39793e-06	0.790508	0.37	-4.16338	3.11024	1.79186	0.18	2
9:69471625:C:G	chr9	69471625	C	G	chr9_69471625_C_G	PASS	1.10684e-06	0.00664312	903470	1	NM_001163.4	ENST00000265381	ENSG00000107282	protein_coding	APBA1	intron_variant	0	8.86	NA	NA	NA	NA	INTRONIC	.	.	FALSE	FALSE	G	C	1.10684e-06	1	1.19935e-06	2.87713	0.09	8.30791	4.39852	3.56755	0.059	1
9:69471627:G:A	chr9	69471627	G	A	chr9_69471627_G_A	PASS	1.10689e-06	0.0066827	903434	1	NM_001163.4	ENST00000265381	ENSG00000107282	protein_coding	APBA1	intron_variant	0	10.48	NA	NA	NA	NA	INTRONIC	.	.	FALSE	FALSE	A	G	1.10689e-06	1	1.19939e-06	0.886766	0.35	-3.3773	4.39851	0.589562	0.44	1
9:69471632:C:T	chr9	69471632	C	T	chr9_69471632_C_T	PASS	1.10493e-06	0.00492572	905032	1	NM_001163.4	ENST00000265381	ENSG00000107282	protein_coding	APBA1	intron_variant	0	11.25	NA	NA	NA	NA	INTRONIC	.	.	FALSE	FALSE	T	C	1.10493e-06	1	1.1973e-06	0.0741853	0.79	1.05933	4.39854	0.0580028	0.81	1
9:69471647:A:T	chr9	69471647	A	T	chr9_69471647_A_T	PASS	1.10072e-06	0.00111928	908494	1	NM_001163.4	ENST00000265381	ENSG00000107282	protein_coding	APBA1	intron_variant	0	13.95	NA	NA	NA	NA	INTRONIC	.	.	FALSE	FALSE	T	A	1.10072e-06	1	1.19274e-06	0.0755437	0.78	-2.70468	4.39864	0.37809	0.54	1
9:69471651:C:T	chr9	69471651	C	T	chr9_69471651_C_T	PASS	1.10013e-06	0.000580531	908984	1	NM_001163.4	ENST00000265381	ENSG00000107282	protein_coding	APBA1	splice_region_variant&intron_variant	0	22.8	NA	NA	NA	NA	NONCODING	.	.	FALSE	FALSE	T	C	1.10013e-06	1	1.19209e-06	1.58948	0.21	-4.49587	4.3985	1.04476	0.31	1
9:69471656:C:G	chr9	69471656	C	G	chr9_69471656_C_G	PASS	1.10011e-06	0.000562939	909000	1	NM_001163.4	ENST00000265381	ENSG00000107282	protein_coding	APBA1	missense_variant&splice_region_variant	0	35	0.194	deleterious(0.01)	benign(0.06)	NA	MISSENSE	V/L	446	FALSE	FALSE	G	C	1.10011e-06	1	1.19208e-06	0.0682047	0.79	-1.89031	4.3985	0.184696	0.67	1
9:69471661:A:G	chr9	69471661	A	G	chr9_69471661_A_G	PASS	3.30055e-06	0.000628909	908940	3	NM_001163.4	ENST00000265381	ENSG00000107282	protein_coding	APBA1	missense_variant	0	27.2	0.266	deleterious(0.02)	probably_damaging(0.956)	NA	MISSENSE	V/A	444	FALSE	FALSE	G	A	3.30055e-06	3	3.57646e-06	0.979465	0.32	-2.37623	2.53948	0.875564	0.35	3
9:69471662:C:T	chr9	69471662	C	T	chr9_69471662_C_T	PASS	2.19964e-06	0.00030126	909238	2	NM_001163.4	ENST00000265381	ENSG00000107282	protein_coding	APBA1	missense_variant	1.54871e-05	26.6	0.149	deleterious(0.01)	probably_damaging(0.959)	NA	MISSENSE	V/I	444	FALSE	FALSE	T	C	2.19964e-06	2	1.19177e-06	0.0133823	0.91	0.23488	4.39853	0.00285154	0.96	1
9:69471663:G:A	chr9	69471663	G	A	chr9_69471663_G_A;chr9_69471663_G_C	PASS	3.4101e-05	0.000492572	909064	31	NM_001163.4	ENST00000265381	ENSG00000107282	protein_coding	APBA1	synonymous_variant	4.64698e-05	10.15	NA	NA	NA	NA	SYN	Y	443	TRUE	FALSE	A	G	3.4101e-05	31	3.21839e-05	0.00520818	0.94	-0.0995049	0.846524	0.0138169	0.91	27
9:69471663:G:C	chr9	69471663	G	C	chr9_69471663_G_A;chr9_69471663_G_C	PASS	1.10003e-06	0.000492572	909064	1	NM_001163.4	ENST00000265381	ENSG00000107282	protein_coding	APBA1	stop_gained	0	40	NA	NA	NA	HC	PTV	Y/*	443	TRUE	FALSE	C	G	1.10003e-06	1	1.19199e-06	1.38885	0.24	7.1748	4.39855	2.66072	0.1	1
9:69471668:T:C	chr9	69471668	T	C	chr9_69471668_T_C	PASS	3.95927e-05	0.000279271	909258	36	NM_001163.4	ENST00000265381	ENSG00000107282	protein_coding	APBA1	missense_variant	7.74401e-05	24.2	0.203	tolerated(0.24)	probably_damaging(0.956)	NA	MISSENSE	T/A	442	FALSE	FALSE	C	T	3.95927e-05	36	2.74099e-05	1.35408	0.24	-0.259988	0.917189	0.0803508	0.78	23
9:69471670:G:A	chr9	69471670	G	A	chr9_69471670_G_A	PASS	8.79898e-06	0.000347439	909196	8	NM_001163.4	ENST00000265381	ENSG00000107282	protein_coding	APBA1	missense_variant	1.54895e-05	32	0.31	deleterious(0)	probably_damaging(0.996)	NA	MISSENSE	P/L	441	FALSE	FALSE	A	G	8.79898e-06	8	9.53471e-06	0.0794614	0.78	-0.268023	1.55512	0.0297041	0.86	8
9:69471672:G:C	chr9	69471672	G	C	chr9_69471672_G_A;chr9_69471672_G_C	PASS	2.19963e-06	0.000296863	909242	2	NM_001163.4	ENST00000265381	ENSG00000107282	protein_coding	APBA1	missense_variant	0	24.3	0.152	deleterious(0.04)	probably_damaging(0.931)	NA	MISSENSE	F/L	440	TRUE	FALSE	C	G	2.19963e-06	2	2.38352e-06	2.23128	0.14	-4.58958	3.11027	2.17746	0.14	2
9:69471682:A:G	chr9	69471682	A	G	chr9_69471682_A_G	PASS	2.19933e-06	0.000158327	909368	2	NM_001163.4	ENST00000265381	ENSG00000107282	protein_coding	APBA1	missense_variant	0	29	0.332	deleterious(0.03)	probably_damaging(0.991)	NA	MISSENSE	L/S	437	FALSE	FALSE	G	A	2.19933e-06	2	2.38322e-06	1.90636	0.17	-6.47652	3.11021	4.33615	0.037	2
9:69471693:T:C	chr9	69471693	T	C	chr9_69471693_T_C;chr9_69471693_T_G	PASS	3.29957e-06	0.000332046	909210	3	NM_001163.4	ENST00000265381	ENSG00000107282	protein_coding	APBA1	splice_region_variant&synonymous_variant	0	15.47	NA	NA	NA	NA	NONCODING	S	433	TRUE	FALSE	C	T	3.29957e-06	3	3.57545e-06	3.26909	0.071	-3.36951	2.53948	1.76053	0.18	3
9:69471693:T:G	chr9	69471693	T	G	chr9_69471693_T_C;chr9_69471693_T_G	PASS	1.09986e-06	0.000332046	909210	1	NM_001163.4	ENST00000265381	ENSG00000107282	protein_coding	APBA1	splice_region_variant&synonymous_variant	0	15.61	NA	NA	NA	NA	NONCODING	S	433	TRUE	FALSE	G	T	1.09986e-06	1	1.19182e-06	0.883959	0.35	0.940311	4.3985	0.0457019	0.83	1
9:69471703:A:G	chr9	69471703	A	G	chr9_69471703_A_G	PASS	6.60172e-06	0.000723465	908854	6	NM_001163.4	ENST00000265381	ENSG00000107282	protein_coding	APBA1	splice_region_variant&intron_variant	3.09674e-05	10.42	NA	NA	NA	NA	NONCODING	.	.	FALSE	FALSE	G	A	6.60172e-06	6	7.15374e-06	2.29188	0.13	2.62282	1.7957	2.13338	0.14	6
9:69471725:G:C	chr9	69471725	G	C	chr9_69471725_G_C	PASS	1.10272e-06	0.00292904	906848	1	NM_001163.4	ENST00000265381	ENSG00000107282	protein_coding	APBA1	intron_variant	0	16.57	NA	NA	NA	NA	INTRONIC	.	.	FALSE	FALSE	C	G	1.10272e-06	1	1.19487e-06	0.0874346	0.77	4.61954	4.39849	1.10304	0.29	1
9:69471741:A:T	chr9	69471741	A	T	chr9_69471741_A_T	PASS	2.14705e-05	0.0270233	884934	19	NM_001163.4	ENST00000265381	ENSG00000107282	protein_coding	APBA1	intron_variant	6.19425e-05	13.51	NA	NA	NA	NA	INTRONIC	.	.	FALSE	FALSE	T	A	2.14705e-05	19	2.32644e-05	0.928977	0.34	-1.09814	0.959857	1.3089	0.25	20
9:69471748:A:G	chr9	69471748	A	G	chr9_69471748_A_G	PASS	1.16645e-06	0.0574044	857302	1	NM_001163.4	ENST00000265381	ENSG00000107282	protein_coding	APBA1	intron_variant	0	15.42	NA	NA	NA	NA	INTRONIC	.	.	FALSE	FALSE	G	A	1.16645e-06	1	1.26365e-06	1.13463	0.29	6.31586	4.39853	2.06182	0.15	1
9:69471753:C:A	chr9	69471753	C	A	chr9_69471753_C_A;chr9_69471753_C_T	PASS	1.2042e-06	0.0869521	830428	1	NM_001163.4	ENST00000265381	ENSG00000107282	protein_coding	APBA1	intron_variant	0	7.645	NA	NA	NA	NA	INTRONIC	.	.	TRUE	FALSE	A	C	1.2042e-06	1	1.30456e-06	0.733401	0.39	3.17259	4.39851	0.520254	0.47	1
9:69471759:C:G	chr9	69471759	C	G	chr9_69471759_C_G	PASS	4.96985e-06	0.11507	804854	4	NM_001163.4	ENST00000265381	ENSG00000107282	protein_coding	APBA1	intron_variant	0	9.734	NA	NA	NA	NA	INTRONIC	.	.	FALSE	FALSE	G	C	4.96985e-06	4	5.38428e-06	0.0663662	0.8	-1.19236	2.19928	0.293937	0.59	5
9:69471761:T:G	chr9	69471761	T	G	chr9_69471761_T_G	PASS	2.53077e-06	0.131101	790274	2	NM_001163.4	ENST00000265381	ENSG00000107282	protein_coding	APBA1	intron_variant	1.54861e-05	12.79	NA	NA	NA	NA	INTRONIC	.	.	FALSE	FALSE	G	T	2.53077e-06	2	2.7422e-06	0.190403	0.66	0.337567	3.11025	0.0117795	0.91	2
9:69471763:C:T	chr9	69471763	C	T	chr9_69471763_C_T;chr9_69471763_C_A;chr9_69471763_CA_C	PASS	2.57437e-06	0.145817	776890	2	NM_001163.4	ENST00000265381	ENSG00000107282	protein_coding	APBA1	intron_variant	0	11.55	NA	NA	NA	NA	INTRONIC	.	.	TRUE	FALSE	T	C	2.57437e-06	2	1.39468e-06	0.443467	0.51	-3.84164	4.3985	0.762826	0.38	1
9:69471763:CA:C	chr9	69471763	CA	C	chr9_69471763_C_T;chr9_69471763_C_A;chr9_69471763_CA_C	PASS	2.12507e-06	0.48261	470572	1	NM_001163.4	ENST00000265381	ENSG00000107282	protein_coding	APBA1	intron_variant	0	9.48	NA	NA	NA	NA	INTRONIC	.	.	TRUE	TRUE	C	CA	2.12507e-06	1	2.3025e-06	0.857128	0.35	4.11925	4.3985	0.877053	0.35	2
9:69471766:G:A	chr9	69471766	G	A	chr9_69471766_G_A	PASS	1.83025e-05	0.158973	764924	14	NM_001163.4	ENST00000265381	ENSG00000107282	protein_coding	APBA1	intron_variant	1.54861e-05	14.67	NA	NA	NA	NA	INTRONIC	.	.	FALSE	FALSE	A	G	1.83025e-05	14	1.98332e-05	3.52074	0.061	1.29756	1.17558	1.2183	0.27	17
9:69471774:A:G	chr9	69471774	A	G	chr9_69471774_A_G	PASS	1.48225e-05	0.18405	742116	11	NM_001163.4	ENST00000265381	ENSG00000107282	protein_coding	APBA1	intron_variant	0	13.78	NA	NA	NA	NA	INTRONIC	.	.	FALSE	FALSE	G	A	1.48225e-05	11	1.46007e-05	3.85788	0.05	4.15449	1.39096	8.92088	0.0028	12
9:69471780:A:G	chr9	69471780	A	G	chr9_69471780_A_G	PASS	8.31142e-06	0.20628	721898	6	NM_001163.4	ENST00000265381	ENSG00000107282	protein_coding	APBA1	intron_variant	0	14.45	NA	NA	NA	NA	INTRONIC	.	.	FALSE	FALSE	G	A	8.31142e-06	6	7.503e-06	0.0547563	0.81	0.477601	1.96708	0.0589504	0.81	6
9:69471783:T:C	chr9	69471783	T	C	chr9_69471783_T_C	PASS	2.92687e-06	0.248692	683324	2	NM_001163.4	ENST00000265381	ENSG00000107282	protein_coding	APBA1	intron_variant	0	3.821	NA	NA	NA	NA	INTRONIC	.	.	FALSE	FALSE	C	T	2.92687e-06	2	3.17066e-06	0.253381	0.61	-0.252536	3.11047	0.00659164	0.94	3
9:69471785:C:T	chr9	69471785	C	T	chr9_69471785_C_T	PASS	3.14587e-06	0.300994	635754	2	NM_001163.4	ENST00000265381	ENSG00000107282	protein_coding	APBA1	intron_variant	0	0.209	NA	NA	NA	NA	INTRONIC	.	.	FALSE	FALSE	T	C	3.14587e-06	2	3.40725e-06	0.359277	0.55	-0.119904	3.11024	0.00148621	0.97	3
9:69471794:T:G	chr9	69471794	T	G	chr9_69471794_T_G	PASS	1.74732e-06	0.370755	572306	1	NM_001163.4	ENST00000265381	ENSG00000107282	protein_coding	APBA1	intron_variant	0	5.378	NA	NA	NA	NA	INTRONIC	.	.	FALSE	FALSE	G	T	1.74732e-06	1	1.89297e-06	0.432962	0.51	2.52538	4.39891	0.329581	0.57	2
9:69475952:T:C	chr9	69475952	T	C	chr9_69475952_T_C	PASS	1.24933e-05	0.383953	560302	7	NM_001163.4	ENST00000265381	ENSG00000107282	protein_coding	APBA1	intron_variant	0	1.133	NA	NA	NA	NA	INTRONIC	.	.	FALSE	FALSE	C	T	1.24933e-05	7	5.79665e-06	0.266604	0.61	-1.23768	2.5396	0.237513	0.63	5
9:69475956:G:A	chr9	69475956	G	A	chr9_69475956_G_A	PASS	1.65759e-06	0.336695	603284	1	NM_001163.4	ENST00000265381	ENSG00000107282	protein_coding	APBA1	intron_variant	1.54828e-05	1.93	NA	NA	NA	NA	INTRONIC	.	.	FALSE	FALSE	A	G	1.65759e-06	1	1.79503e-06	0.390002	0.53	-3.4922	4.39849	0.630363	0.43	2
9:69475959:C:T	chr9	69475959	C	T	chr9_69475959_C_T	PASS	2.12352e-05	0.326901	612192	13	NM_001163.4	ENST00000265381	ENSG00000107282	protein_coding	APBA1	intron_variant	1.54885e-05	0.572	NA	NA	NA	NA	INTRONIC	.	.	FALSE	FALSE	T	C	2.12352e-05	13	2.12283e-05	0.33351	0.56	0.125485	1.26976	0.00976651	0.92	18
9:69475960:G:A	chr9	69475960	G	A	chr9_69475960_G_A;chr9_69475960_G_T	PASS	1.9281e-05	0.315706	622374	12	NM_001163.4	ENST00000265381	ENSG00000107282	protein_coding	APBA1	intron_variant	0	0.797	NA	NA	NA	NA	INTRONIC	.	.	TRUE	FALSE	A	G	1.9281e-05	12	1.74019e-05	0.00070547	0.98	-0.103045	1.39097	0.00548808	0.94	15
9:69475960:G:T	chr9	69475960	G	T	chr9_69475960_G_A;chr9_69475960_G_T	PASS	1.60675e-06	0.315706	622374	1	NM_001163.4	ENST00000265381	ENSG00000107282	protein_coding	APBA1	intron_variant	0	0.631	NA	NA	NA	NA	INTRONIC	.	.	TRUE	FALSE	T	G	1.60675e-06	1	1.74019e-06	0.00400857	0.95	-1.47495	4.39856	0.112443	0.74	1
9:69475964:T:A	chr9	69475964	T	A	chr9_69475964_T_C;chr9_69475964_T_TA;chr9_69475964_T_A	PASS	1.48781e-06	0.260999	672130	1	NM_001163.4	ENST00000265381	ENSG00000107282	protein_coding	APBA1	intron_variant	0	0.228	NA	NA	NA	NA	INTRONIC	.	.	TRUE	FALSE	A	T	1.48781e-06	1	1.61165e-06	3.39514	0.065	-7.173	4.39853	2.65941	0.1	1
9:69475964:T:C	chr9	69475964	T	C	chr9_69475964_T_C;chr9_69475964_T_TA;chr9_69475964_T_A	PASS	5.95123e-06	0.260999	672130	4	NM_001163.4	ENST00000265381	ENSG00000107282	protein_coding	APBA1	intron_variant	0	0.495	NA	NA	NA	NA	INTRONIC	.	.	TRUE	FALSE	C	T	5.95123e-06	4	4.83494e-06	1.58582	0.21	-4.23631	2.53952	2.78273	0.095	4
9:69475965:A:C	chr9	69475965	A	C	chr9_69475965_A_C	PASS	1.48059e-06	0.257395	675408	1	NM_001163.4	ENST00000265381	ENSG00000107282	protein_coding	APBA1	intron_variant	0	6.578	NA	NA	NA	NA	INTRONIC	.	.	FALSE	FALSE	C	A	1.48059e-06	1	1.60378e-06	0.0654867	0.8	1.54529	4.39859	0.123422	0.73	1
9:69475968:A:C	chr9	69475968	A	C	chr9_69475968_A_C	PASS	1.41784e-06	0.224529	705300	1	NM_001163.4	ENST00000265381	ENSG00000107282	protein_coding	APBA1	intron_variant	0	1.255	NA	NA	NA	NA	INTRONIC	.	.	FALSE	FALSE	C	A	1.41784e-06	1	1.53569e-06	0.300453	0.58	-1.94245	4.39849	0.195026	0.66	1
9:69475970:G:A	chr9	69475970	G	A	chr9_69475970_G_A	PASS	0.000228519	0.215744	713290	163	NM_001163.4	ENST00000265381	ENSG00000107282	protein_coding	APBA1	intron_variant	9.29023e-05	5.242	NA	NA	NA	NA	INTRONIC	.	.	FALSE	FALSE	A	G	0.000228519	163	0.000242993	0.666453	0.41	-0.336718	0.347849	0.937023	0.33	204
9:69475973:G:C	chr9	69475973	G	C	chr9_69475973_G_C	PASS	1.33355e-06	0.175514	749880	1	NM_001163.4	ENST00000265381	ENSG00000107282	protein_coding	APBA1	intron_variant	0	6.019	NA	NA	NA	NA	INTRONIC	.	.	FALSE	FALSE	C	G	1.33355e-06	1	1.44474e-06	0.68673	0.41	-4.31477	4.39851	0.962288	0.33	1
9:69475976:T:C	chr9	69475976	T	C	chr9_69475976_T_C	PASS	3.90036e-06	0.154316	769160	3	NM_001163.4	ENST00000265381	ENSG00000107282	protein_coding	APBA1	intron_variant	0	2.488	NA	NA	NA	NA	INTRONIC	.	.	FALSE	FALSE	C	T	3.90036e-06	3	4.22495e-06	0.0604468	0.81	-0.417343	2.5395	0.0270077	0.87	4
9:69475986:C:A	chr9	69475986	C	A	chr9_69475986_C_A;chr9_69475986_C_T	PASS	3.64908e-06	0.0960801	822126	3	NM_001163.4	ENST00000265381	ENSG00000107282	protein_coding	APBA1	intron_variant	0	0.005	NA	NA	NA	NA	INTRONIC	.	.	TRUE	FALSE	A	C	3.64908e-06	3	3.9536e-06	6.50933	0.011	7.33975	2.5395	8.35346	0.0038	3
9:69475987:A:C	chr9	69475987	A	C	chr9_69475987_A_C;chr9_69475987_A_G	PASS	4.37997e-05	0.0963022	821924	36	NM_001163.4	ENST00000265381	ENSG00000107282	protein_coding	APBA1	intron_variant	6.19348e-05	5.863	NA	NA	NA	NA	INTRONIC	.	.	TRUE	FALSE	C	A	4.37997e-05	36	3.69113e-05	1.19224	0.27	-0.616561	0.831294	0.550102	0.46	31
9:69475988:G:T	chr9	69475988	G	T	chr9_69475988_G_T;chr9_69475988_G_A	PASS	4.8641e-06	0.0958316	822352	4	NM_001163.4	ENST00000265381	ENSG00000107282	protein_coding	APBA1	intron_variant	0	0.027	NA	NA	NA	NA	INTRONIC	.	.	TRUE	FALSE	T	G	4.8641e-06	4	5.27037e-06	0.464827	0.5	1.84381	2.19929	0.702853	0.4	4
9:69475994:T:C	chr9	69475994	T	C	chr9_69475994_T_C	PASS	1.19061e-06	0.076529	839908	1	NM_001163.4	ENST00000265381	ENSG00000107282	protein_coding	APBA1	intron_variant	0	1.432	NA	NA	NA	NA	INTRONIC	.	.	FALSE	FALSE	C	T	1.19061e-06	1	1.29002e-06	0.00626557	0.94	-0.476029	4.39849	0.0117128	0.91	1
9:69475996:T:C	chr9	69475996	T	C	chr9_69475996_TTAGAG_T;chr9_69476000_A_G;chr9_69475999_G_T;chr9_69475996_T_C;chr9_69475997_T_C	PASS	1.20913e-06	0.0906772	827040	1	NM_001163.4	ENST00000265381	ENSG00000107282	protein_coding	APBA1	intron_variant	0	6.054	NA	NA	NA	NA	INTRONIC	.	.	TRUE	FALSE	C	T	1.20913e-06	1	1.31014e-06	0.286758	0.59	-1.56032	4.39849	0.12584	0.72	1
9:69475996:TTAGAG:T	chr9	69475996	TTAGAG	T	chr9_69475996_TTAGAG_T;chr9_69476000_A_G;chr9_69475999_G_T;chr9_69475996_T_C;chr9_69475997_T_C	PASS	5.53818e-05	0.265441	668090	37	NM_001163.4	ENST00000265381	ENSG00000107282	protein_coding	APBA1	intron_variant	0.00010842	0.295	NA	NA	NA	NA	INTRONIC	.	.	TRUE	TRUE	T	TTAGAG	5.53818e-05	37	5.99779e-05	0.15026	0.7	-0.43869	0.723155	0.368004	0.54	50
9:69475997:T:C	chr9	69475997	T	C	chr9_69475996_TTAGAG_T;chr9_69476000_A_G;chr9_69475999_G_T;chr9_69475996_T_C;chr9_69475997_T_C	PASS	1.20913e-06	0.0906772	827040	1	NM_001163.4	ENST00000265381	ENSG00000107282	protein_coding	APBA1	intron_variant	0	0.095	NA	NA	NA	NA	INTRONIC	.	.	TRUE	FALSE	C	T	1.20913e-06	1	1.31014e-06	0.467162	0.49	-4.39711	4.39856	0.999339	0.32	1
9:69475999:G:T	chr9	69475999	G	T	chr9_69475996_TTAGAG_T;chr9_69476000_A_G;chr9_69475999_G_T;chr9_69475996_T_C;chr9_69475997_T_C	PASS	4.83653e-06	0.0906772	827040	4	NM_001163.4	ENST00000265381	ENSG00000107282	protein_coding	APBA1	intron_variant	0	0.138	NA	NA	NA	NA	INTRONIC	.	.	TRUE	FALSE	T	G	4.83653e-06	4	1.31014e-06	0.0530923	0.82	-0.492473	4.39929	0.0125314	0.91	1
9:69476006:G:C	chr9	69476006	G	C	chr9_69476006_G_C	PASS	1.122e-06	0.0200613	891266	1	NM_001163.4	ENST00000265381	ENSG00000107282	protein_coding	APBA1	intron_variant	0	2.356	NA	NA	NA	NA	INTRONIC	.	.	FALSE	FALSE	C	G	1.122e-06	1	1.21588e-06	0.187942	0.66	-0.630781	4.39852	0.0205658	0.89	1
9:69476013:G:A	chr9	69476013	G	A	chr9_69476013_G_A	PASS	2.23333e-06	0.0153797	895524	2	NM_001163.4	ENST00000265381	ENSG00000107282	protein_coding	APBA1	intron_variant	0	5.478	NA	NA	NA	NA	INTRONIC	.	.	FALSE	FALSE	A	G	2.23333e-06	2	2.42021e-06	1.57012	0.21	2.53616	3.11021	0.664927	0.41	2
9:69476017:C:G	chr9	69476017	C	G	chr9_69476017_C_G	PASS	1.10736e-06	0.00710711	903048	1	NM_001163.4	ENST00000265381	ENSG00000107282	protein_coding	APBA1	intron_variant	0	0.096	NA	NA	NA	NA	INTRONIC	.	.	FALSE	FALSE	G	C	1.10736e-06	1	1.19994e-06	1.5056	0.22	-5.39567	4.3985	1.50481	0.22	1
9:69476023:C:A	chr9	69476023	C	A	chr9_69476023_C_A	PASS	5.51968e-06	0.00402634	905850	5	NM_001163.4	ENST00000265381	ENSG00000107282	protein_coding	APBA1	intron_variant	0	3.623	NA	NA	NA	NA	INTRONIC	.	.	FALSE	FALSE	A	C	5.51968e-06	5	5.98123e-06	0.0247363	0.88	0.364559	1.96726	0.0343411	0.85	5
9:69476029:T:A	chr9	69476029	T	A	chr9_69476029_T_A	PASS	4.40878e-06	0.00245406	907280	4	NM_001163.4	ENST00000265381	ENSG00000107282	protein_coding	APBA1	intron_variant	1.54904e-05	0.044	NA	NA	NA	NA	INTRONIC	.	.	FALSE	FALSE	A	T	4.40878e-06	4	4.77742e-06	0.0131328	0.91	-0.222774	2.19986	0.0102551	0.92	4
9:69476031:A:G	chr9	69476031	A	G	chr9_69476031_A_G	PASS	1.10265e-06	0.00286527	906906	1	NM_001163.4	ENST00000265381	ENSG00000107282	protein_coding	APBA1	intron_variant	0	2.154	NA	NA	NA	NA	INTRONIC	.	.	FALSE	FALSE	G	A	1.10265e-06	1	1.19483e-06	3.04725	0.081	-7.01655	4.39852	2.54469	0.11	1
9:69476051:T:G	chr9	69476051	T	G	chr9_69476051_T_G	PASS	1.10048e-06	0.000901582	908692	1	NM_001163.4	ENST00000265381	ENSG00000107282	protein_coding	APBA1	missense_variant	0	24.2	0.087	tolerated(0.07)	probably_damaging(0.987)	NA	MISSENSE	K/N	431	FALSE	FALSE	G	T	1.10048e-06	1	1.19251e-06	8.37468	0.0038	14.2127	4.39864	10.4404	0.0012	1
9:69476057:A:G	chr9	69476057	A	G	chr9_69476057_A_G	PASS	1.1005e-06	0.000921373	908674	1	NM_001163.4	ENST00000265381	ENSG00000107282	protein_coding	APBA1	synonymous_variant	1.54885e-05	1.115	NA	NA	NA	NA	SYN	T	429	FALSE	FALSE	G	A	1.1005e-06	1	1.1925e-06	3.8876	0.049	6.99713	4.39861	2.53052	0.11	1
9:69476063:C:G	chr9	69476063	C	G	chr9_69476063_C_T;chr9_69476063_C_G	PASS	1.09966e-06	0.00015173	909374	1	NM_001163.4	ENST00000265381	ENSG00000107282	protein_coding	APBA1	synonymous_variant	0	9.938	NA	NA	NA	NA	SYN	A	427	TRUE	FALSE	G	C	1.09966e-06	1	1.1916e-06	0.0171031	0.9	-0.998479	4.39876	0.051525	0.82	1
9:69476063:C:T	chr9	69476063	C	T	chr9_69476063_C_T;chr9_69476063_C_G	PASS	4.28866e-05	0.00015173	909374	39	NM_001163.4	ENST00000265381	ENSG00000107282	protein_coding	APBA1	synonymous_variant	3.09789e-05	10.42	NA	NA	NA	NA	SYN	A	427	TRUE	FALSE	T	C	4.28866e-05	39	3.45564e-05	4.30306	0.038	1.95841	0.816821	5.7485	0.017	29
9:69476064:G:A	chr9	69476064	G	A	chr9_69476064_G_A	PASS	5.50084e-06	0.000615715	908952	5	NM_001163.4	ENST00000265381	ENSG00000107282	protein_coding	APBA1	missense_variant	0	22.7	0.107	tolerated(0.22)	benign(0.017)	NA	MISSENSE	A/V	427	FALSE	FALSE	A	G	5.50084e-06	5	5.96065e-06	0.0204818	0.89	1.59967	1.96708	0.661331	0.42	5
9:69476068:C:T	chr9	69476068	C	T	chr9_69476068_C_T	PASS	3.29861e-06	4.17806e-05	909474	3	NM_001163.4	ENST00000265381	ENSG00000107282	protein_coding	APBA1	missense_variant	1.54861e-05	24.2	0.214	deleterious(0.03)	benign(0.257)	NA	MISSENSE	E/K	426	FALSE	FALSE	T	C	3.29861e-06	3	1.19147e-06	1.82107e-05	1	-0.214936	4.3985	0.00238785	0.96	1
9:69476069:C:T	chr9	69476069	C	T	chr9_69476069_C_T	PASS	1.09957e-06	7.47654e-05	909444	1	NM_001163.4	ENST00000265381	ENSG00000107282	protein_coding	APBA1	synonymous_variant	0	6.629	NA	NA	NA	NA	SYN	V	425	FALSE	FALSE	T	C	1.09957e-06	1	1.19151e-06	0.303254	0.58	-0.279038	4.39854	0.00402448	0.95	1
9:69476079:C:G	chr9	69476079	C	G	chr9_69476079_C_G	PASS	1.09951e-06	1.75919e-05	909496	1	NM_001163.4	ENST00000265381	ENSG00000107282	protein_coding	APBA1	missense_variant	0	19.69	0.062	tolerated(0.25)	benign(0.017)	NA	MISSENSE	S/T	422	FALSE	FALSE	G	C	1.09951e-06	1	1.19144e-06	2.51622	0.11	-5.2551	4.3985	1.42743	0.23	1
9:69476083:G:C	chr9	69476083	G	C	chr9_69476083_G_C	PASS	1.09959e-06	9.01582e-05	909430	1	NM_001163.4	ENST00000265381	ENSG00000107282	protein_coding	APBA1	missense_variant	0	19.55	0.051	tolerated_low_confidence(0.27)	benign(0.015)	NA	MISSENSE	P/A	421	FALSE	FALSE	C	G	1.09959e-06	1	1.19153e-06	0.000301913	0.99	1.30365	4.39852	0.0878435	0.77	1
9:69476093:T:C	chr9	69476093	T	C	chr9_69476093_T_C	PASS	7.69655e-06	1.53929e-05	909498	7	NM_001163.4	ENST00000265381	ENSG00000107282	protein_coding	APBA1	synonymous_variant	0	10.58	NA	NA	NA	NA	SYN	T	417	FALSE	FALSE	C	T	7.69655e-06	7	7.14863e-06	0.0896328	0.76	0.366137	1.7957	0.0415738	0.84	6
9:69476097:C:T	chr9	69476097	C	T	chr9_69476097_C_T	PASS	7.2568e-05	2.19898e-05	909492	66	NM_001163.4	ENST00000265381	ENSG00000107282	protein_coding	APBA1	missense_variant	3.0977e-05	17.11	0.049	tolerated(0.21)	benign(0)	NA	MISSENSE	S/N	416	FALSE	FALSE	T	C	7.2568e-05	66	7.38695e-05	0.497026	0.48	0.393643	0.558659	0.496491	0.48	62
9:69476098:T:C	chr9	69476098	T	C	chr9_69476098_T_C	PASS	1.09951e-06	1.31939e-05	909500	1	NM_001163.4	ENST00000265381	ENSG00000107282	protein_coding	APBA1	missense_variant	0	15.15	0.079	tolerated(0.35)	benign(0)	NA	MISSENSE	S/G	416	FALSE	FALSE	C	T	1.09951e-06	1	1.19144e-06	0.647277	0.42	-3.44281	4.39849	0.612659	0.43	1
9:69476103:G:A	chr9	69476103	G	A	chr9_69476103_G_A	PASS	0.000167128	3.29847e-05	909482	152	NM_001163.4	ENST00000265381	ENSG00000107282	protein_coding	APBA1	missense_variant	6.1954e-05	24.8	0.113	deleterious(0.03)	benign(0.021)	NA	MISSENSE	S/L	414	FALSE	FALSE	A	G	0.000167128	152	7.62533e-05	1.79488	0.18	-0.586241	0.549912	1.13649	0.29	64
9:69476104:A:T	chr9	69476104	A	T	chr9_69476104_A_T	PASS	1.42939e-05	3.95817e-05	909476	13	NM_001163.4	ENST00000265381	ENSG00000107282	protein_coding	APBA1	missense_variant	0	23.5	0.162	tolerated(0.1)	possibly_damaging(0.525)	NA	MISSENSE	S/T	414	FALSE	FALSE	T	A	1.42939e-05	13	1.54891e-05	1.76869	0.18	-1.52349	1.21994	1.55956	0.21	13
9:69476115:A:G	chr9	69476115	A	G	chr9_69476115_A_G	PASS	1.09953e-06	3.29847e-05	909482	1	NM_001163.4	ENST00000265381	ENSG00000107282	protein_coding	APBA1	missense_variant	0	22.2	0.096	tolerated(0.37)	benign(0.015)	NA	MISSENSE	L/S	410	FALSE	FALSE	G	A	1.09953e-06	1	1.19146e-06	1.07597	0.3	-3.62558	4.39855	0.679416	0.41	1
9:69476116:A:G	chr9	69476116	A	G	chr9_69476116_A_G	PASS	1.09955e-06	5.27756e-05	909464	1	NM_001163.4	ENST00000265381	ENSG00000107282	protein_coding	APBA1	synonymous_variant	0	9.589	NA	NA	NA	NA	SYN	L	410	FALSE	FALSE	G	A	1.09955e-06	1	1.19148e-06	1.19258	0.27	-2.61223	4.39853	0.352701	0.55	1
9:69476117:G:A	chr9	69476117	G	A	chr9_69476117_G_A;chr9_69476117_G_C	PASS	5.49778e-06	5.93725e-05	909458	5	NM_001163.4	ENST00000265381	ENSG00000107282	protein_coding	APBA1	synonymous_variant	1.5488e-05	10.37	NA	NA	NA	NA	SYN	P	409	TRUE	FALSE	A	G	5.49778e-06	5	5.95742e-06	2.03813	0.15	2.14283	1.9671	1.18664	0.28	5
9:69476117:G:C	chr9	69476117	G	C	chr9_69476117_G_A;chr9_69476117_G_C	PASS	1.09956e-06	5.93725e-05	909458	1	NM_001163.4	ENST00000265381	ENSG00000107282	protein_coding	APBA1	synonymous_variant	0	9.691	NA	NA	NA	NA	SYN	P	409	TRUE	FALSE	C	G	1.09956e-06	1	1.19148e-06	1.19326	0.27	4.09631	4.3985	0.867314	0.35	1
9:69476118:G:C	chr9	69476118	G	C	chr9_69476118_G_C;chr9_69476118_G_T;chr9_69476118_G_A	PASS	2.63906e-05	0.000105551	909416	24	NM_001163.4	ENST00000265381	ENSG00000107282	protein_coding	APBA1	missense_variant	1.54861e-05	27.2	0.241	deleterious(0)	probably_damaging(0.996)	NA	MISSENSE	P/R	409	TRUE	FALSE	C	G	2.63906e-05	24	2.8597e-05	0.637308	0.42	0.675332	0.897929	0.565654	0.45	24
9:69476118:G:T	chr9	69476118	G	T	chr9_69476118_G_C;chr9_69476118_G_T;chr9_69476118_G_A	PASS	1.42949e-05	0.000105551	909416	13	NM_001163.4	ENST00000265381	ENSG00000107282	protein_coding	APBA1	missense_variant	3.09722e-05	27.2	0.221	deleterious(0)	probably_damaging(0.997)	NA	MISSENSE	P/H	409	TRUE	FALSE	T	G	1.42949e-05	13	1.42985e-05	0.101442	0.75	-0.702668	1.26977	0.306232	0.58	12
9:69476121:G:A	chr9	69476121	G	A	chr9_69476121_G_C;chr9_69476121_G_A	PASS	2.19904e-06	2.63878e-05	909488	2	NM_001163.4	ENST00000265381	ENSG00000107282	protein_coding	APBA1	missense_variant	0	23.4	0.145	tolerated(0.06)	benign(0.424)	NA	MISSENSE	S/F	408	TRUE	FALSE	A	G	2.19904e-06	2	1.19145e-06	4.63582e-05	0.99	1.00443	4.39861	0.0521446	0.82	1
9:69476121:G:C	chr9	69476121	G	C	chr9_69476121_G_C;chr9_69476121_G_A	PASS	2.30899e-05	2.63878e-05	909488	21	NM_001163.4	ENST00000265381	ENSG00000107282	protein_coding	APBA1	missense_variant	0	26.1	0.162	deleterious(0.03)	possibly_damaging(0.498)	NA	MISSENSE	S/C	408	TRUE	FALSE	C	G	2.30899e-05	21	2.3829e-05	2.91781	0.088	-1.37186	0.98356	1.94543	0.16	20
9:69476123:G:A	chr9	69476123	G	A	chr9_69476123_G_A	PASS	1.0997e-06	0.000186913	909342	1	NM_001163.4	ENST00000265381	ENSG00000107282	protein_coding	APBA1	synonymous_variant	0	10.88	NA	NA	NA	NA	SYN	S	407	FALSE	FALSE	A	G	1.0997e-06	1	1.19165e-06	0.215774	0.64	4.61477	4.39851	1.10076	0.29	1
9:69476132:A:G	chr9	69476132	A	G	chr9_69476132_A_G	PASS	1.09977e-06	0.000255082	909280	1	NM_001163.4	ENST00000265381	ENSG00000107282	protein_coding	APBA1	synonymous_variant	0	6.756	NA	NA	NA	NA	SYN	P	404	FALSE	FALSE	G	A	1.09977e-06	1	1.19171e-06	1.40517	0.24	4.09942	4.39853	0.86862	0.35	1
9:69476133:G:A	chr9	69476133	G	A	chr9_69476133_G_A	PASS	2.19987e-06	0.000402414	909146	2	NM_001163.4	ENST00000265381	ENSG00000107282	protein_coding	APBA1	missense_variant	0	24.9	0.078	deleterious(0.02)	benign(0.005)	NA	MISSENSE	P/L	404	FALSE	FALSE	A	G	2.19987e-06	2	2.38382e-06	0.157808	0.69	-0.205171	3.1102	0.00435167	0.95	2
9:69476134:G:A	chr9	69476134	G	A	chr9_69476134_G_C;chr9_69476134_G_A	PASS	1.09972e-06	0.000204505	909326	1	NM_001163.4	ENST00000265381	ENSG00000107282	protein_coding	APBA1	missense_variant	0	22.2	0.136	tolerated(0.36)	benign(0.009)	NA	MISSENSE	P/S	404	TRUE	FALSE	A	G	1.09972e-06	1	1.19165e-06	0.0245506	0.88	3.14692	4.39857	0.511856	0.47	1
9:69476134:G:C	chr9	69476134	G	C	chr9_69476134_G_C;chr9_69476134_G_A	PASS	2.08946e-05	0.000204505	909326	19	NM_001163.4	ENST00000265381	ENSG00000107282	protein_coding	APBA1	missense_variant	1.54866e-05	23.3	0.189	deleterious(0.02)	benign(0.058)	NA	MISSENSE	P/A	404	TRUE	FALSE	C	G	2.08946e-05	19	2.26414e-05	0.928549	0.34	0.958964	1.00912	0.90306	0.34	19
9:69476138:C:T	chr9	69476138	C	T	chr9_69476138_C_T;chr9_69476138_C_A	PASS	5.94087e-05	0.000609118	908958	54	NM_001163.4	ENST00000265381	ENSG00000107282	protein_coding	APBA1	synonymous_variant	0	1.884	NA	NA	NA	NA	SYN	P	402	TRUE	FALSE	T	C	5.94087e-05	54	2.02667e-05	1.67839	0.2	-1.37072	1.06682	1.65087	0.2	17
9:69476139:G:A	chr9	69476139	G	A	chr9_69476139_G_A	PASS	1.43084e-05	0.00105111	908556	13	NM_001163.4	ENST00000265381	ENSG00000107282	protein_coding	APBA1	missense_variant	1.5488e-05	31	0.216	deleterious(0.05)	probably_damaging(0.997)	NA	MISSENSE	P/L	402	FALSE	FALSE	A	G	1.43084e-05	13	1.1927e-06	0.966976	0.33	3.82549	4.39878	0.756327	0.38	1
9:69476140:G:A	chr9	69476140	G	A	chr9_69476140_G_A	PASS	9.89894e-06	0.000356235	909188	9	NM_001163.4	ENST00000265381	ENSG00000107282	protein_coding	APBA1	missense_variant	0	24.5	0.189	tolerated(0.06)	probably_damaging(0.994)	NA	MISSENSE	P/S	402	FALSE	FALSE	A	G	9.89894e-06	9	1.07264e-05	0.0491743	0.82	-0.576898	1.46618	0.154818	0.69	9
9:69476147:G:GA	chr9	69476147	G	GA	chr9_69476147_G_GA	PASS	3.31241e-06	0.00420885	905684	3	NM_001163.4	ENST00000265381	ENSG00000107282	protein_coding	APBA1	splice_region_variant&intron_variant	0	13.66	NA	NA	NA	NA	NONCODING	.	.	FALSE	TRUE	GA	G	3.31241e-06	3	3.58926e-06	0.121755	0.73	-0.96928	2.53953	0.145678	0.7	3
9:69476153:A:G	chr9	69476153	A	G	chr9_69476153_A_G	PASS	4.42297e-06	0.00565358	904370	4	NM_001163.4	ENST00000265381	ENSG00000107282	protein_coding	APBA1	intron_variant	0	19.54	NA	NA	NA	NA	INTRONIC	.	.	FALSE	FALSE	G	A	4.42297e-06	4	2.3963e-06	1.26785	0.26	4.93311	3.11058	2.51512	0.11	2
9:69476160:G:A	chr9	69476160	G	A	chr9_69476160_G_A	PASS	1.11481e-06	0.0137392	897016	1	NM_001163.4	ENST00000265381	ENSG00000107282	protein_coding	APBA1	intron_variant	0	3.352	NA	NA	NA	NA	INTRONIC	.	.	FALSE	FALSE	A	G	1.11481e-06	1	1.20784e-06	0.547132	0.46	-4.1054	4.39851	0.871165	0.35	1
9:69476166:A:T	chr9	69476166	A	T	chr9_69476166_A_T	PASS	3.23765e-05	0.015173	895712	29	NM_001163.4	ENST00000265381	ENSG00000107282	protein_coding	APBA1	intron_variant	3.09732e-05	4.003	NA	NA	NA	NA	INTRONIC	.	.	FALSE	FALSE	T	A	3.23765e-05	29	1.2097e-06	0.284622	0.59	2.70205	4.39879	0.377329	0.54	1
9:69476167:C:T	chr9	69476167	C	T	chr9_69476167_C_T	PASS	1.11097e-06	0.010333	900114	1	NM_001163.4	ENST00000265381	ENSG00000107282	protein_coding	APBA1	intron_variant	0	7.729	NA	NA	NA	NA	INTRONIC	.	.	FALSE	FALSE	T	C	1.11097e-06	1	1.2038e-06	2.68366	0.1	-6.34111	4.39859	2.07828	0.15	1
9:69476168:A:G	chr9	69476168	A	G	chr9_69476168_A_G	PASS	5.59388e-06	0.0172378	893834	5	NM_001163.4	ENST00000265381	ENSG00000107282	protein_coding	APBA1	intron_variant	3.09732e-05	8.608	NA	NA	NA	NA	INTRONIC	.	.	FALSE	FALSE	G	A	5.59388e-06	5	6.06118e-06	0.0343608	0.85	-0.348777	1.96711	0.0314367	0.86	5
9:69476173:G:A	chr9	69476173	G	A	chr9_69476173_G_A	PASS	5.59909e-06	0.0181526	893002	5	NM_001163.4	ENST00000265381	ENSG00000107282	protein_coding	APBA1	intron_variant	0	15.8	NA	NA	NA	NA	INTRONIC	.	.	FALSE	FALSE	A	G	5.59909e-06	5	6.0665e-06	0.97179	0.32	-1.99985	1.96708	1.0336	0.31	5
9:69476178:TGA:T	chr9	69476178	TGA	T	chr9_69476178_TGA_T;chr9_69476179_G_A;chr9_69476178_T_G	PASS	8.79479e-06	0.124887	795926	7	NM_001163.4	ENST00000265381	ENSG00000107282	protein_coding	APBA1	intron_variant	0	2.951	NA	NA	NA	NA	INTRONIC	.	.	TRUE	TRUE	T	TGA	8.79479e-06	7	9.52601e-06	1.0608	0.3	-2.48559	1.66256	2.23513	0.13	8
9:69476179:G:A	chr9	69476179	G	A	chr9_69476178_TGA_T;chr9_69476179_G_A;chr9_69476178_T_G	PASS	4.54452e-06	0.0322503	880180	4	NM_001163.4	ENST00000265381	ENSG00000107282	protein_coding	APBA1	intron_variant	1.54861e-05	5.961	NA	NA	NA	NA	INTRONIC	.	.	TRUE	FALSE	A	G	4.54452e-06	4	4.92373e-06	0.0481654	0.83	-0.247982	2.19929	0.0127138	0.91	4
9:69476181:G:A	chr9	69476181	G	A	chr9_69476181_G_A	PASS	1.12477e-06	0.0224736	889072	1	NM_001163.4	ENST00000265381	ENSG00000107282	protein_coding	APBA1	intron_variant	0	7.176	NA	NA	NA	NA	INTRONIC	.	.	FALSE	FALSE	A	G	1.12477e-06	1	1.21865e-06	0.656504	0.42	6.06241	4.39852	1.89967	0.17	1
9:69476184:A:T	chr9	69476184	A	T	chr9_69476184_A_T	PASS	2.07461e-05	0.0460467	867632	18	NM_001163.4	ENST00000265381	ENSG00000107282	protein_coding	APBA1	intron_variant	0	1.764	NA	NA	NA	NA	INTRONIC	.	.	FALSE	FALSE	T	A	2.07461e-05	18	1.24865e-06	0.540012	0.46	2.41709	4.3996	0.301828	0.58	1
9:69476187:C:A	chr9	69476187	C	A	chr9_69476187_C_T;chr9_69476187_C_A	PASS	2.30543e-06	0.0461742	867516	2	NM_001163.4	ENST00000265381	ENSG00000107282	protein_coding	APBA1	intron_variant	0	0.04	NA	NA	NA	NA	INTRONIC	.	.	TRUE	FALSE	A	C	2.30543e-06	2	2.4977e-06	0.821804	0.36	-0.148089	3.11022	0.00226706	0.96	2
9:69476187:C:T	chr9	69476187	C	T	chr9_69476187_C_T;chr9_69476187_C_A	PASS	1.49853e-05	0.0461742	867516	13	NM_001163.4	ENST00000265381	ENSG00000107282	protein_coding	APBA1	intron_variant	1.5488e-05	0.046	NA	NA	NA	NA	INTRONIC	.	.	TRUE	FALSE	T	C	1.49853e-05	13	1.24885e-05	1.87993	0.17	-1.42545	1.39095	1.05022	0.31	10
9:69476188:G:A	chr9	69476188	G	A	chr9_69476188_G_T;chr9_69476188_G_A	PASS	1.05682e-05	0.0636649	851608	9	NM_001163.4	ENST00000265381	ENSG00000107282	protein_coding	APBA1	intron_variant	0	2.667	NA	NA	NA	NA	INTRONIC	.	.	TRUE	FALSE	A	G	1.05682e-05	9	5.08691e-06	0.227711	0.63	-0.64392	2.19971	0.0856902	0.77	4
9:69476188:G:T	chr9	69476188	G	T	chr9_69476188_G_T;chr9_69476188_G_A	PASS	0.192821	0.0611515	853894	164649	NM_001163.4	ENST00000265381	ENSG00000107282	protein_coding	APBA1	intron_variant	0.191291	2.637	NA	NA	NA	NA	INTRONIC	.	.	TRUE	FALSE	T	G	0.192821	164649	0.189035	2.59984	0.11	-0.0266782	0.0125855	4.49335	0.034	158664
9:69476195:A:C	chr9	69476195	A	C	chr9_69476195_A_C	PASS	1.20724e-06	0.0892523	828336	1	NM_001163.4	ENST00000265381	ENSG00000107282	protein_coding	APBA1	intron_variant	0	0.103	NA	NA	NA	NA	INTRONIC	.	.	FALSE	FALSE	C	A	1.20724e-06	1	1.30774e-06	0.0475505	0.83	-1.24151	4.39855	0.0796673	0.78	1
9:69476203:G:C	chr9	69476203	G	C	chr9_69476203_G_C	PASS	1.24254e-06	0.115125	804804	1	NM_001163.4	ENST00000265381	ENSG00000107282	protein_coding	APBA1	intron_variant	0	0.06	NA	NA	NA	NA	INTRONIC	.	.	FALSE	FALSE	C	G	1.24254e-06	1	1.34589e-06	0.40582	0.52	-2.52682	4.39857	0.330008	0.57	1
9:69476204:G:A	chr9	69476204	G	A	chr9_69476204_G_A	PASS	1.24642e-06	0.117881	802298	1	NM_001163.4	ENST00000265381	ENSG00000107282	protein_coding	APBA1	intron_variant	0	6.726	NA	NA	NA	NA	INTRONIC	.	.	FALSE	FALSE	A	G	1.24642e-06	1	1.35014e-06	0.485453	0.49	-3.5029	4.39872	0.634166	0.43	1
9:69476206:G:A	chr9	69476206	G	A	chr9_69476206_G_A;chr9_69476206_G_C	PASS	1.27676e-06	0.138841	783234	1	NM_001163.4	ENST00000265381	ENSG00000107282	protein_coding	APBA1	intron_variant	0	0.938	NA	NA	NA	NA	INTRONIC	.	.	TRUE	FALSE	A	G	1.27676e-06	1	1.38289e-06	3.78952	0.052	7.77942	4.39854	3.12808	0.077	1
9:69476206:G:C	chr9	69476206	G	C	chr9_69476206_G_A;chr9_69476206_G_C	PASS	1.27676e-06	0.138841	783234	1	NM_001163.4	ENST00000265381	ENSG00000107282	protein_coding	APBA1	intron_variant	0	0.833	NA	NA	NA	NA	INTRONIC	.	.	TRUE	FALSE	C	G	1.27676e-06	1	1.38289e-06	0.470863	0.49	-2.76999	4.39852	0.396593	0.53	1
9:69476207:G:A	chr9	69476207	G	A	chr9_69476207_G_A;chr9_69476207_G_T	PASS	1.30561e-06	0.157874	765924	1	NM_001163.4	ENST00000265381	ENSG00000107282	protein_coding	APBA1	intron_variant	0	3.205	NA	NA	NA	NA	INTRONIC	.	.	TRUE	FALSE	A	G	1.30561e-06	1	1.41397e-06	0.0226356	0.88	-1.27887	4.39854	0.0845346	0.77	1
9:69476207:G:T	chr9	69476207	G	T	chr9_69476207_G_A;chr9_69476207_G_T	PASS	1.30561e-06	0.157874	765924	1	NM_001163.4	ENST00000265381	ENSG00000107282	protein_coding	APBA1	intron_variant	0	2.79	NA	NA	NA	NA	INTRONIC	.	.	TRUE	FALSE	T	G	1.30561e-06	1	1.41397e-06	19.658	9.3e-06	22.4976	4.39854	26.161	3.1e-07	1
9:69476211:G:A	chr9	69476211	G	A	chr9_69476211_G_C;chr9_69476211_G_A	PASS	1.29805e-06	0.15297	770384	1	NM_001163.4	ENST00000265381	ENSG00000107282	protein_coding	APBA1	intron_variant	0	6.897	NA	NA	NA	NA	INTRONIC	.	.	TRUE	FALSE	A	G	1.29805e-06	1	1.40567e-06	0.697177	0.4	-2.26153	4.39915	0.264283	0.61	1
9:69476211:G:C	chr9	69476211	G	C	chr9_69476211_G_C;chr9_69476211_G_A	PASS	2.59611e-06	0.15297	770384	2	NM_001163.4	ENST00000265381	ENSG00000107282	protein_coding	APBA1	intron_variant	0	6.466	NA	NA	NA	NA	INTRONIC	.	.	TRUE	FALSE	C	G	2.59611e-06	2	1.40567e-06	0.0159918	0.9	-1.2222	4.39849	0.0772104	0.78	1
9:69476216:C:T	chr9	69476216	C	T	chr9_69476216_C_T	PASS	2.28814e-05	0.231172	699258	16	NM_001163.4	ENST00000265381	ENSG00000107282	protein_coding	APBA1	intron_variant	3.09905e-05	0.004	NA	NA	NA	NA	INTRONIC	.	.	FALSE	FALSE	T	C	2.28814e-05	16	2.47697e-05	0.736219	0.39	-0.541165	1.09966	0.242184	0.62	21
9:69476217:G:A	chr9	69476217	G	A	chr9_69476217_G_A;chr9_69476217_G_T	PASS	1.15725e-05	0.239931	691292	8	NM_001163.4	ENST00000265381	ENSG00000107282	protein_coding	APBA1	intron_variant	0	1.01	NA	NA	NA	NA	INTRONIC	.	.	TRUE	FALSE	A	G	1.15725e-05	8	1.25258e-05	0.801863	0.37	-0.973421	1.55512	0.391808	0.53	11
9:69476217:G:T	chr9	69476217	G	T	chr9_69476217_G_A;chr9_69476217_G_T	PASS	2.89313e-06	0.239931	691292	2	NM_001163.4	ENST00000265381	ENSG00000107282	protein_coding	APBA1	intron_variant	0	0.989	NA	NA	NA	NA	INTRONIC	.	.	TRUE	FALSE	T	G	2.89313e-06	2	3.13146e-06	0.470959	0.49	1.64063	3.11022	0.278253	0.6	3
9:69476227:A:T	chr9	69476227	A	T	chr9_69476227_A_T	PASS	5.1663e-06	0.361541	580686	3	NM_001163.4	ENST00000265381	ENSG00000107282	protein_coding	APBA1	intron_variant	0	5.675	NA	NA	NA	NA	INTRONIC	.	.	FALSE	FALSE	T	A	5.1663e-06	3	3.72685e-06	0.843765	0.36	2.89159	3.11022	0.864357	0.35	3
9:69476229:C:G	chr9	69476229	C	G	chr9_69476229_C_G	PASS	1.8787e-06	0.414761	532282	1	NM_001163.4	ENST00000265381	ENSG00000107282	protein_coding	APBA1	intron_variant	0	1.75	NA	NA	NA	NA	INTRONIC	.	.	FALSE	FALSE	G	C	1.8787e-06	1	2.03281e-06	0.429826	0.51	-2.87002	4.39851	0.425753	0.51	2
9:69515916:C:T	chr9	69515916	C	T	chr9_69515916_C_T	PASS	5.75599e-05	0.0258138	886034	51	NM_001163.4	ENST00000265381	ENSG00000107282	protein_coding	APBA1	intron_variant	1.54875e-05	9.465	NA	NA	NA	NA	INTRONIC	.	.	FALSE	FALSE	T	C	5.75599e-05	51	4.64673e-05	0.281883	0.6	0.399298	0.713562	0.313134	0.58	39
9:69515917:G:A	chr9	69515917	G	A	chr9_69515917_G_A	PASS	2.25521e-06	0.0249343	886834	2	NM_001163.4	ENST00000265381	ENSG00000107282	protein_coding	APBA1	intron_variant	1.54904e-05	5.548	NA	NA	NA	NA	INTRONIC	.	.	FALSE	FALSE	A	G	2.25521e-06	2	1.22171e-06	4.71745e-06	1	2.76767	4.39854	0.395923	0.53	1
9:69515918:T:G	chr9	69515918	T	G	chr9_69515918_T_C;chr9_69515918_T_G	PASS	1.13475e-06	0.0310738	881250	1	NM_001163.4	ENST00000265381	ENSG00000107282	protein_coding	APBA1	intron_variant	0	5.948	NA	NA	NA	NA	INTRONIC	.	.	TRUE	FALSE	G	T	1.13475e-06	1	1.22949e-06	0.601864	0.44	-1.6911	4.39875	0.147801	0.7	1
9:69515919:A:G	chr9	69515919	A	G	chr9_69515919_A_G	PASS	3.37598e-06	0.0229574	888632	3	NM_001163.4	ENST00000265381	ENSG00000107282	protein_coding	APBA1	intron_variant	0	6.549	NA	NA	NA	NA	INTRONIC	.	.	FALSE	FALSE	G	A	3.37598e-06	3	3.65785e-06	2.81496	0.093	-5.04427	2.53951	3.94546	0.047	3
9:69515927:T:C	chr9	69515927	T	C	chr9_69515927_T_C	PASS	1.1188e-06	0.0172554	893818	1	NM_001163.4	ENST00000265381	ENSG00000107282	protein_coding	APBA1	intron_variant	0	7.625	NA	NA	NA	NA	INTRONIC	.	.	FALSE	FALSE	C	T	1.1188e-06	1	1.21236e-06	0.013267	0.91	-0.81479	4.39851	0.0343147	0.85	1
9:69515929:C:A	chr9	69515929	C	A	chr9_69515929_C_A	PASS	1.55419e-05	0.00959196	900788	14	NM_001163.4	ENST00000265381	ENSG00000107282	protein_coding	APBA1	intron_variant	1.54861e-05	5.979	NA	NA	NA	NA	INTRONIC	.	.	FALSE	FALSE	A	C	1.55419e-05	14	1.56372e-05	0.142502	0.71	0.264448	1.21996	0.0469885	0.83	13
9:69515931:C:T	chr9	69515931	C	T	chr9_69515931_C_T	PASS	2.22006e-06	0.0094952	900876	2	NM_001163.4	ENST00000265381	ENSG00000107282	protein_coding	APBA1	intron_variant	0	5.802	NA	NA	NA	NA	INTRONIC	.	.	FALSE	FALSE	T	C	2.22006e-06	2	2.40584e-06	0.314116	0.58	-1.7948	3.11021	0.333005	0.56	2
9:69515939:C:A	chr9	69515939	C	A	chr9_69515939_C_A	PASS	5.51677e-06	0.00350078	906328	5	NM_001163.4	ENST00000265381	ENSG00000107282	protein_coding	APBA1	intron_variant	0	0.886	NA	NA	NA	NA	INTRONIC	.	.	FALSE	FALSE	A	C	5.51677e-06	5	5.97816e-06	6.23224	0.013	6.01587	1.96709	9.35292	0.0022	5
9:69515940:A:G	chr9	69515940	A	G	chr9_69515940_A_G	PASS	3.31538e-06	0.00509944	904874	3	NM_001163.4	ENST00000265381	ENSG00000107282	protein_coding	APBA1	intron_variant	0	0.571	NA	NA	NA	NA	INTRONIC	.	.	FALSE	FALSE	G	A	3.31538e-06	3	2.39505e-06	0.248399	0.62	1.17587	3.11023	0.142934	0.71	2
9:69515948:A:G	chr9	69515948	A	G	chr9_69515948_A_G	PASS	1.10677e-06	0.00657715	903530	1	NM_001163.4	ENST00000265381	ENSG00000107282	protein_coding	APBA1	intron_variant	0	0.71	NA	NA	NA	NA	INTRONIC	.	.	FALSE	FALSE	G	A	1.10677e-06	1	1.19933e-06	0.176076	0.67	3.61873	4.39855	0.676853	0.41	1
9:69515953:G:A	chr9	69515953	G	A	chr9_69515953_G_A	PASS	9.91213e-06	0.00168662	907978	9	NM_001163.4	ENST00000265381	ENSG00000107282	protein_coding	APBA1	intron_variant	0	6.621	NA	NA	NA	NA	INTRONIC	.	.	FALSE	FALSE	A	G	9.91213e-06	9	2.38686e-06	2.73345	0.098	-3.28309	3.11024	1.11424	0.29	2
9:69515954:C:T	chr9	69515954	C	T	chr9_69515954_C_T;chr9_69515954_C_G	PASS	2.20395e-06	0.00225616	907460	2	NM_001163.4	ENST00000265381	ENSG00000107282	protein_coding	APBA1	intron_variant	3.09761e-05	5.672	NA	NA	NA	NA	INTRONIC	.	.	TRUE	FALSE	T	C	2.20395e-06	2	1.19407e-06	0.708401	0.4	0.293234	4.39851	0.00444442	0.95	1
9:69515955:G:A	chr9	69515955	G	A	chr9_69515955_G_A	PASS	1.1022e-06	0.00245406	907280	1	NM_001163.4	ENST00000265381	ENSG00000107282	protein_coding	APBA1	intron_variant	0	1.175	NA	NA	NA	NA	INTRONIC	.	.	FALSE	FALSE	A	G	1.1022e-06	1	1.19433e-06	1.54949	0.21	7.43035	4.39894	2.85313	0.091	1
9:69515969:C:T	chr9	69515969	C	T	chr9_69515969_C_T	PASS	1.10022e-06	0.000661893	908910	1	NM_001163.4	ENST00000265381	ENSG00000107282	protein_coding	APBA1	intron_variant	0	0.515	NA	NA	NA	NA	INTRONIC	.	.	FALSE	FALSE	T	C	1.10022e-06	1	1.19222e-06	0.103045	0.75	-1.23718	4.39849	0.0791143	0.78	1
9:69515970:AC:A	chr9	69515970	AC	A	chr9_69515970_AC_A;chr9_69515971_C_T	PASS	2.20115e-06	0.000985144	908616	2	NM_001163.4	ENST00000265381	ENSG00000107282	protein_coding	APBA1	intron_variant	0	0.537	NA	NA	NA	NA	INTRONIC	.	.	TRUE	TRUE	A	AC	2.20115e-06	2	2.38516e-06	4.00308	0.045	4.07933	3.1102	1.72028	0.19	2
9:69515971:C:T	chr9	69515971	C	T	chr9_69515970_AC_A;chr9_69515971_C_T	PASS	1.10037e-06	0.000796031	908788	1	NM_001163.4	ENST00000265381	ENSG00000107282	protein_coding	APBA1	intron_variant	0	1.123	NA	NA	NA	NA	INTRONIC	.	.	TRUE	FALSE	T	C	1.10037e-06	1	1.19235e-06	0.710277	0.4	-4.86652	4.39862	1.22406	0.27	1
9:69515975:G:A	chr9	69515975	G	A	chr9_69515975_G_A;chr9_69515975_G_C;chr9_69515975_G_T	PASS	8.79883e-05	0.000329847	909212	80	NM_001163.4	ENST00000265381	ENSG00000107282	protein_coding	APBA1	intron_variant	1.54871e-05	0.075	NA	NA	NA	NA	INTRONIC	.	.	TRUE	FALSE	A	G	8.79883e-05	80	9.53452e-05	1.61838	0.2	-0.712046	0.491824	2.09602	0.15	80
9:69515975:G:C	chr9	69515975	G	C	chr9_69515975_G_A;chr9_69515975_G_C;chr9_69515975_G_T	PASS	1.09985e-06	0.000329847	909212	1	NM_001163.4	ENST00000265381	ENSG00000107282	protein_coding	APBA1	intron_variant	0	0.063	NA	NA	NA	NA	INTRONIC	.	.	TRUE	FALSE	C	G	1.09985e-06	1	1.19182e-06	0.409377	0.52	-5.75685	4.3985	1.71302	0.19	1
9:69515975:G:T	chr9	69515975	G	T	chr9_69515975_G_A;chr9_69515975_G_C;chr9_69515975_G_T	PASS	1.09985e-06	0.000329847	909212	1	NM_001163.4	ENST00000265381	ENSG00000107282	protein_coding	APBA1	intron_variant	0	0.058	NA	NA	NA	NA	INTRONIC	.	.	TRUE	FALSE	T	G	1.09985e-06	1	1.19182e-06	0.129495	0.72	2.27157	4.39851	0.266711	0.61	1
9:69515977:G:A	chr9	69515977	G	A	chr9_69515977_G_A	PASS	1.09967e-06	0.000160526	909366	1	NM_001163.4	ENST00000265381	ENSG00000107282	protein_coding	APBA1	intron_variant	0	2.84	NA	NA	NA	NA	INTRONIC	.	.	FALSE	FALSE	A	G	1.09967e-06	1	1.19161e-06	1.56264	0.21	-3.58769	4.3985	0.665305	0.41	1
9:69515978:G:A	chr9	69515978	G	A	chr9_69515978_G_A	PASS	0.00268109	0.000197908	909332	2438	NM_001163.4	ENST00000265381	ENSG00000107282	protein_coding	APBA1	intron_variant	0.00212193	1.535	NA	NA	NA	NA	INTRONIC	.	.	FALSE	FALSE	A	G	0.00268109	2438	0.00285403	1.74164	0.19	0.0334893	0.0898432	0.138945	0.71	2395
9:69515982:C:G	chr9	69515982	C	G	chr9_69515982_C_G	PASS	1.0996e-06	9.67552e-05	909424	1	NM_001163.4	ENST00000265381	ENSG00000107282	protein_coding	APBA1	intron_variant	0	0.029	NA	NA	NA	NA	INTRONIC	.	.	FALSE	FALSE	G	C	1.0996e-06	1	1.19153e-06	0.0487152	0.83	-2.97544	4.39849	0.457611	0.5	1
9:69515995:AC:A	chr9	69515995	AC	A	chr9_69515995_AC_A	PASS	2.199e-06	8.79593e-06	909504	2	NM_001163.4	ENST00000265381	ENSG00000107282	protein_coding	APBA1	intron_variant	0	6.913	NA	NA	NA	NA	INTRONIC	.	.	FALSE	TRUE	A	AC	2.199e-06	2	2.38286e-06	1.05116	0.31	-3.80279	3.11024	1.49492	0.22	2
9:69515998:C:G	chr9	69515998	C	G	chr9_69515998_C_T;chr9_69515998_C_G	PASS	1.09949e-06	2.19898e-06	909510	1	NM_001163.4	ENST00000265381	ENSG00000107282	protein_coding	APBA1	intron_variant	0	7.593	NA	NA	NA	NA	INTRONIC	.	.	TRUE	FALSE	G	C	1.09949e-06	1	1.19142e-06	0.0250816	0.87	-1.08703	4.39869	0.0610711	0.8	1
9:69515998:C:T	chr9	69515998	C	T	chr9_69515998_C_T;chr9_69515998_C_G	PASS	2.19899e-06	2.19898e-06	909510	2	NM_001163.4	ENST00000265381	ENSG00000107282	protein_coding	APBA1	intron_variant	0	8.464	NA	NA	NA	NA	INTRONIC	.	.	TRUE	FALSE	T	C	2.19899e-06	2	2.38284e-06	0.0218201	0.88	-0.282845	3.11026	0.00826995	0.93	2
9:69515999:G:A	chr9	69515999	G	A	chr9_69515999_G_A	PASS	1.09951e-06	1.31939e-05	909500	1	NM_001163.4	ENST00000265381	ENSG00000107282	protein_coding	APBA1	intron_variant	1.54981e-05	1.076	NA	NA	NA	NA	INTRONIC	.	.	FALSE	FALSE	A	G	1.09951e-06	1	1.19144e-06	0.024406	0.88	1.66017	4.39861	0.142455	0.71	1
9:69516000:C:T	chr9	69516000	C	T	chr9_69516000_C_T	PASS	1.09949e-06	0	909512	1	NM_001163.4	ENST00000265381	ENSG00000107282	protein_coding	APBA1	intron_variant	1.54928e-05	8.864	NA	NA	NA	NA	INTRONIC	.	.	FALSE	FALSE	T	C	1.09949e-06	1	1.19142e-06	1.39179	0.24	3.37993	4.39852	0.590474	0.44	1
9:69516002:C:A	chr9	69516002	C	A	chr9_69516002_C_A	PASS	1.0995e-06	4.39796e-06	909508	1	NM_001163.4	ENST00000265381	ENSG00000107282	protein_coding	APBA1	intron_variant	0	8.307	NA	NA	NA	NA	INTRONIC	.	.	FALSE	FALSE	A	C	1.0995e-06	1	1.19142e-06	2.49866	0.11	5.07253	4.39853	1.32994	0.25	1
9:69516010:C:T	chr9	69516010	C	T	chr9_69516010_C_T	PASS	1.09949e-06	2.19898e-06	909510	1	NM_001163.4	ENST00000265381	ENSG00000107282	protein_coding	APBA1	splice_donor_variant	0	34	NA	NA	NA	HC	PTV	.	.	FALSE	FALSE	T	C	1.09949e-06	1	1.19142e-06	0.145034	0.7	1.18229	4.39851	0.07225	0.79	1
9:69516012:T:A	chr9	69516012	T	A	chr9_69516012_T_A;chr9_69516012_T_G	PASS	1.09949e-06	0	909512	1	NM_001163.4	ENST00000265381	ENSG00000107282	protein_coding	APBA1	missense_variant&splice_region_variant	0	26.1	0.202	deleterious(0.01)	benign(0.261)	NA	MISSENSE	D/V	400	TRUE	FALSE	A	T	1.09949e-06	1	1.19142e-06	2.77376	0.096	8.10988	4.39855	3.39945	0.065	1
9:69516012:T:G	chr9	69516012	T	G	chr9_69516012_T_A;chr9_69516012_T_G	PASS	1.09949e-06	0	909512	1	NM_001163.4	ENST00000265381	ENSG00000107282	protein_coding	APBA1	missense_variant&splice_region_variant	0	23.9	0.202	tolerated(0.08)	benign(0.036)	NA	MISSENSE	D/A	400	TRUE	FALSE	G	T	1.09949e-06	1	1.19142e-06	0.00307782	0.96	0.296532	4.3985	0.00454498	0.95	1
9:69516014:T:A	chr9	69516014	T	A	chr9_69516014_T_C;chr9_69516014_T_A	PASS	1.0995e-06	4.39796e-06	909508	1	NM_001163.4	ENST00000265381	ENSG00000107282	protein_coding	APBA1	synonymous_variant	0	8.539	NA	NA	NA	NA	SYN	G	399	TRUE	FALSE	A	T	1.0995e-06	1	1.19142e-06	0.654252	0.42	-2.95094	4.3985	0.450103	0.5	1
9:69516014:T:C	chr9	69516014	T	C	chr9_69516014_T_C;chr9_69516014_T_A	PASS	1.0995e-06	4.39796e-06	909508	1	NM_001163.4	ENST00000265381	ENSG00000107282	protein_coding	APBA1	synonymous_variant	0	10.12	NA	NA	NA	NA	SYN	G	399	TRUE	FALSE	C	T	1.0995e-06	1	1.19142e-06	0.525594	0.47	-2.69749	4.39852	0.376102	0.54	1
9:69516020:C:T	chr9	69516020	C	T	chr9_69516020_C_T	PASS	2.19898e-06	0	909512	2	NM_001163.4	ENST00000265381	ENSG00000107282	protein_coding	APBA1	missense_variant	0	10.94	0.065	tolerated_low_confidence(0.23)	benign(0)	NA	MISSENSE	M/I	397	FALSE	FALSE	T	C	2.19898e-06	2	2.38284e-06	0.00743753	0.93	-2.62469	3.11036	0.712091	0.4	2
9:69516022:T:C	chr9	69516022	T	C	chr9_69516022_T_C	PASS	1.09949e-06	0	909512	1	NM_001163.4	ENST00000265381	ENSG00000107282	protein_coding	APBA1	missense_variant	0	5.566	0.087	tolerated_low_confidence(0.64)	benign(0)	NA	MISSENSE	M/V	397	FALSE	FALSE	C	T	1.09949e-06	1	1.19142e-06	0.158523	0.69	-4.01448	4.39851	0.833005	0.36	1
9:69516024:G:T	chr9	69516024	G	T	chr9_69516024_G_T;chr9_69516024_G_A	PASS	0.000156128	4.39796e-06	909508	142	NM_001163.4	ENST00000265381	ENSG00000107282	protein_coding	APBA1	missense_variant	7.74978e-05	26	0.281	deleterious_low_confidence(0.01)	probably_damaging(0.999)	NA	MISSENSE	P/Q	396	TRUE	FALSE	T	G	0.000156128	142	0.000166799	0.0464378	0.83	-0.133195	0.369191	0.13016	0.72	140
9:69516026:C:T	chr9	69516026	C	T	chr9_69516026_C_T	PASS	7.69644e-06	0	909512	7	NM_001163.4	ENST00000265381	ENSG00000107282	protein_coding	APBA1	synonymous_variant	1.54904e-05	11.1	NA	NA	NA	NA	SYN	R	395	FALSE	FALSE	T	C	7.69644e-06	7	5.95709e-06	0.867709	0.35	2.67433	1.96711	1.84829	0.17	5
9:69516027:C:T	chr9	69516027	C	T	chr9_69516027_C_T	PASS	1.09949e-06	0	909512	1	NM_001163.4	ENST00000265381	ENSG00000107282	protein_coding	APBA1	missense_variant	0	22.5	0.163	tolerated_low_confidence(0.09)	benign(0.112)	NA	MISSENSE	R/K	395	FALSE	FALSE	T	C	1.09949e-06	1	1.19142e-06	0.00716091	0.93	1.93389	4.39851	0.193309	0.66	1
9:69516029:C:T	chr9	69516029	C	T	chr9_69516029_C_T	PASS	1.09949e-06	0	909512	1	NM_001163.4	ENST00000265381	ENSG00000107282	protein_coding	APBA1	synonymous_variant	0	8.018	NA	NA	NA	NA	SYN	Q	394	FALSE	FALSE	T	C	1.09949e-06	1	1.19142e-06	0.00716091	0.93	1.93389	4.39851	0.193309	0.66	1
9:69516030:T:A	chr9	69516030	T	A	chr9_69516030_T_A;chr9_69516030_T_C	PASS	1.09949e-06	0	909512	1	NM_001163.4	ENST00000265381	ENSG00000107282	protein_coding	APBA1	missense_variant	6.19867e-05	22.6	0.164	deleterious(0.04)	benign(0)	NA	MISSENSE	Q/L	394	TRUE	FALSE	A	T	1.09949e-06	1	1.19142e-06	0.887391	0.35	-0.789077	4.39858	0.032182	0.86	1
9:69516034:C:A	chr9	69516034	C	A	chr9_69516034_C_A	PASS	5.49745e-06	0	909512	5	NM_001163.4	ENST00000265381	ENSG00000107282	protein_coding	APBA1	missense_variant	3.09809e-05	25.7	0.27	deleterious(0.02)	probably_damaging(0.921)	NA	MISSENSE	D/Y	393	FALSE	FALSE	A	C	5.49745e-06	5	5.95709e-06	0.196976	0.66	-0.480826	1.96738	0.0597311	0.81	5
9:69516039:C:T	chr9	69516039	C	T	chr9_69516039_C_T	PASS	7.69645e-06	2.19898e-06	909510	7	NM_001163.4	ENST00000265381	ENSG00000107282	protein_coding	APBA1	missense_variant	0	22.5	0.104	deleterious(0.04)	benign(0)	NA	MISSENSE	C/Y	391	FALSE	FALSE	T	C	7.69645e-06	7	8.33995e-06	0.0202473	0.89	-0.037519	1.6625	0.000509307	0.98	7
9:69516045:C:T	chr9	69516045	C	T	chr9_69516045_C_T	PASS	1.09949e-06	0	909512	1	NM_001163.4	ENST00000265381	ENSG00000107282	protein_coding	APBA1	missense_variant	0	17.1	0.072	tolerated(0.37)	benign(0)	NA	MISSENSE	R/K	389	FALSE	FALSE	T	C	1.09949e-06	1	1.19142e-06	0.451726	0.5	3.25738	4.39851	0.548436	0.46	1
9:69516047:G:A	chr9	69516047	G	A	chr9_69516047_G_A	PASS	4.39796e-06	0	909512	4	NM_001163.4	ENST00000265381	ENSG00000107282	protein_coding	APBA1	synonymous_variant	1.54933e-05	8.747	NA	NA	NA	NA	SYN	T	388	FALSE	FALSE	A	G	4.39796e-06	4	4.76567e-06	0.504973	0.48	1.84423	2.19933	0.703156	0.4	4
9:69516051:G:A	chr9	69516051	G	A	chr9_69516051_G_A	PASS	2.19898e-06	0	909512	2	NM_001163.4	ENST00000265381	ENSG00000107282	protein_coding	APBA1	missense_variant	0	29.4	0.391	deleterious(0)	probably_damaging(0.997)	NA	MISSENSE	P/L	387	FALSE	FALSE	A	G	2.19898e-06	2	2.38284e-06	0.546433	0.46	-4.7086	3.11022	2.29193	0.13	2
9:69516053:G:A	chr9	69516053	G	A	chr9_69516053_G_A	PASS	1.09949e-06	0	909512	1	NM_001163.4	ENST00000265381	ENSG00000107282	protein_coding	APBA1	synonymous_variant	0	9.728	NA	NA	NA	NA	SYN	S	386	FALSE	FALSE	A	G	1.09949e-06	1	1.19142e-06	1.20986	0.27	-6.28818	4.39849	2.04381	0.15	1
9:69516058:T:A	chr9	69516058	T	A	chr9_69516058_T_A;chr9_69516058_T_C	PASS	2.19898e-06	0	909512	2	NM_001163.4	ENST00000265381	ENSG00000107282	protein_coding	APBA1	missense_variant	0	23.2	0.173	deleterious(0.02)	benign(0.153)	NA	MISSENSE	I/F	385	TRUE	FALSE	A	T	2.19898e-06	2	2.38284e-06	0.989072	0.32	-0.77208	3.11023	0.0616223	0.8	2
9:69516058:T:C	chr9	69516058	T	C	chr9_69516058_T_A;chr9_69516058_T_C	PASS	1.09949e-06	0	909512	1	NM_001163.4	ENST00000265381	ENSG00000107282	protein_coding	APBA1	missense_variant	0	18.44	0.042	tolerated(0.28)	benign(0.003)	NA	MISSENSE	I/V	385	TRUE	FALSE	C	T	1.09949e-06	1	1.19142e-06	0.0890237	0.77	1.52126	4.39899	0.119591	0.73	1
9:69516061:C:T	chr9	69516061	C	T	chr9_69516061_C_T	PASS	5.49745e-06	0	909512	5	NM_001163.4	ENST00000265381	ENSG00000107282	protein_coding	APBA1	missense_variant	1.54899e-05	27.1	0.243	deleterious(0.01)	probably_damaging(0.922)	NA	MISSENSE	D/N	384	FALSE	FALSE	T	C	5.49745e-06	5	5.95709e-06	0.46944	0.49	0.594956	1.96709	0.0914791	0.76	5
9:69516066:C:T	chr9	69516066	C	T	chr9_69516066_C_T	PASS	2.19898e-06	0	909512	2	NM_001163.4	ENST00000265381	ENSG00000107282	protein_coding	APBA1	missense_variant	0	27.6	0.322	deleterious(0)	probably_damaging(0.996)	NA	MISSENSE	R/H	382	FALSE	FALSE	T	C	2.19898e-06	2	1.19142e-06	0.162225	0.69	-0.217169	4.39851	0.00243773	0.96	1
9:69516071:G:A	chr9	69516071	G	A	chr9_69516071_G_A	PASS	1.09949e-06	0	909512	1	NM_001163.4	ENST00000265381	ENSG00000107282	protein_coding	APBA1	synonymous_variant	0	8.518	NA	NA	NA	NA	SYN	V	380	FALSE	FALSE	A	G	1.09949e-06	1	1.19142e-06	0.0422664	0.84	0.819917	4.39853	0.0347476	0.85	1
9:69516075:C:G	chr9	69516075	C	G	chr9_69516075_CAG_C;chr9_69516077_G_A;chr9_69516075_C_G	PASS	1.09949e-06	0	909512	1	NM_001163.4	ENST00000265381	ENSG00000107282	protein_coding	APBA1	missense_variant	0	29	0.342	deleterious(0)	probably_damaging(0.996)	NA	MISSENSE	W/S	379	TRUE	FALSE	G	C	1.09949e-06	1	1.19142e-06	0.925205	0.34	-5.45693	4.39854	1.53915	0.21	1
9:69516075:CAG:C	chr9	69516075	CAG	C	chr9_69516075_CAG_C;chr9_69516077_G_A;chr9_69516075_C_G	PASS	3.29847e-06	0	909512	3	NM_001163.4	ENST00000265381	ENSG00000107282	protein_coding	APBA1	frameshift_variant	0	33	NA	NA	NA	HC	PTV	IW/MX	378-379	TRUE	TRUE	C	CAG	3.29847e-06	3	3.57425e-06	0.845292	0.36	3.41265	2.5395	1.80587	0.18	3
9:69516077:G:A	chr9	69516077	G	A	chr9_69516075_CAG_C;chr9_69516077_G_A;chr9_69516075_C_G	PASS	2.19898e-06	0	909512	2	NM_001163.4	ENST00000265381	ENSG00000107282	protein_coding	APBA1	synonymous_variant	0	10.53	NA	NA	NA	NA	SYN	I	378	TRUE	FALSE	A	G	2.19898e-06	2	2.38284e-06	0.353771	0.55	-2.50593	3.11056	0.649025	0.42	2
9:69516079:T:C	chr9	69516079	T	C	chr9_69516079_T_C	PASS	1.09949e-06	0	909512	1	NM_001163.4	ENST00000265381	ENSG00000107282	protein_coding	APBA1	missense_variant	0	23.6	0.275	tolerated(0.27)	probably_damaging(0.952)	NA	MISSENSE	I/V	378	FALSE	FALSE	C	T	1.09949e-06	1	1.19142e-06	1.04145	0.31	-4.04254	4.39857	0.844669	0.36	1
9:69516082:G:C	chr9	69516082	G	C	chr9_69516082_G_A;chr9_69516082_G_C	PASS	1.09949e-06	2.19898e-06	909510	1	NM_001163.4	ENST00000265381	ENSG00000107282	protein_coding	APBA1	missense_variant	4.64698e-05	25.8	0.238	deleterious(0)	probably_damaging(0.994)	NA	MISSENSE	P/A	377	TRUE	FALSE	C	G	1.09949e-06	1	1.19142e-06	2.14163	0.14	-6.73334	4.39854	2.34339	0.13	1
9:69516088:T:C	chr9	69516088	T	C	chr9_69516088_T_C	PASS	0.000103352	0	909512	94	NM_001163.4	ENST00000265381	ENSG00000107282	protein_coding	APBA1	missense_variant	0	22.9	0.178	tolerated(0.19)	benign(0.236)	NA	MISSENSE	K/E	375	FALSE	FALSE	C	T	0.000103352	94	0.000110802	1.25955	0.26	-0.435415	0.451361	0.930589	0.33	93
9:69516089:G:A	chr9	69516089	G	A	chr9_69516089_G_A	PASS	2.19898e-06	0	909512	2	NM_001163.4	ENST00000265381	ENSG00000107282	protein_coding	APBA1	synonymous_variant	0	10.9	NA	NA	NA	NA	SYN	P	374	FALSE	FALSE	A	G	2.19898e-06	2	2.38284e-06	0.15612	0.69	2.90649	3.11022	0.873287	0.35	2
9:69516095:G:A	chr9	69516095	G	A	chr9_69516095_G_A	PASS	1.09949e-06	2.19898e-06	909510	1	NM_001163.4	ENST00000265381	ENSG00000107282	protein_coding	APBA1	synonymous_variant	0	9.435	NA	NA	NA	NA	SYN	D	372	FALSE	FALSE	A	G	1.09949e-06	1	1.19142e-06	4.04008	0.044	12.0486	4.3985	7.5035	0.0062	1
9:69516097:C:T	chr9	69516097	C	T	chr9_69516097_C_T	PASS	7.69649e-05	6.59694e-06	909506	70	NM_001163.4	ENST00000265381	ENSG00000107282	protein_coding	APBA1	missense_variant	1.54919e-05	26.3	0.175	deleterious(0.03)	possibly_damaging(0.746)	NA	MISSENSE	D/N	372	FALSE	FALSE	T	C	7.69649e-05	70	7.98256e-05	0.364504	0.55	-0.664605	0.537435	1.52924	0.22	67
9:69516098:G:C	chr9	69516098	G	C	chr9_69516098_G_C	PASS	2.19899e-06	4.39796e-06	909508	2	NM_001163.4	ENST00000265381	ENSG00000107282	protein_coding	APBA1	synonymous_variant	0	9.945	NA	NA	NA	NA	SYN	P	371	FALSE	FALSE	C	G	2.19899e-06	2	2.38285e-06	0.102617	0.75	-1.16003	3.11036	0.139097	0.71	2
9:69516101:G:A	chr9	69516101	G	A	chr9_69516101_G_A	PASS	1.09949e-06	2.19898e-06	909510	1	NM_001163.4	ENST00000265381	ENSG00000107282	protein_coding	APBA1	synonymous_variant	0	8.093	NA	NA	NA	NA	SYN	T	370	FALSE	FALSE	A	G	1.09949e-06	1	1.19142e-06	0.0612011	0.8	-1.15535	4.3985	0.0689951	0.79	1
9:69516105:T:C	chr9	69516105	T	C	chr9_69516105_T_C	PASS	1.09949e-06	0	909512	1	NM_001163.4	ENST00000265381	ENSG00000107282	protein_coding	APBA1	missense_variant	0	28.5	0.3	deleterious(0.05)	probably_damaging(0.997)	NA	MISSENSE	Y/C	369	FALSE	FALSE	C	T	1.09949e-06	1	1.19142e-06	2.25278	0.13	7.2305	4.39852	2.70224	0.1	1
9:69516110:C:A	chr9	69516110	C	A	chr9_69516110_C_T;chr9_69516110_C_A	PASS	1.09949e-06	2.19898e-06	909510	1	NM_001163.4	ENST00000265381	ENSG00000107282	protein_coding	APBA1	synonymous_variant	0	10.56	NA	NA	NA	NA	SYN	S	367	TRUE	FALSE	A	C	1.09949e-06	1	1.19142e-06	4.06999	0.044	7.49883	4.3985	2.90656	0.088	1
9:69516110:C:T	chr9	69516110	C	T	chr9_69516110_C_T;chr9_69516110_C_A	PASS	2.19899e-06	2.19898e-06	909510	2	NM_001163.4	ENST00000265381	ENSG00000107282	protein_coding	APBA1	synonymous_variant	0	11.19	NA	NA	NA	NA	SYN	S	367	TRUE	FALSE	T	C	2.19899e-06	2	1.19142e-06	3.09362	0.079	10.0885	4.39853	5.26067	0.022	1
9:69516112:A:G	chr9	69516112	A	G	chr9_69516112_A_G	PASS	4.39796e-06	0	909512	4	NM_001163.4	ENST00000265381	ENSG00000107282	protein_coding	APBA1	missense_variant	0	25.6	0.552	tolerated(0.06)	probably_damaging(0.994)	NA	MISSENSE	S/P	367	FALSE	FALSE	G	A	4.39796e-06	4	4.76567e-06	0.236699	0.63	1.29759	2.19926	0.348113	0.56	4
9:69516114:C:T	chr9	69516114	C	T	chr9_69516114_C_T;chr9_69516114_C_G	PASS	2.19898e-06	0	909512	2	NM_001163.4	ENST00000265381	ENSG00000107282	protein_coding	APBA1	missense_variant	0	27.9	0.299	deleterious(0.02)	probably_damaging(0.996)	NA	MISSENSE	R/H	366	TRUE	FALSE	T	C	2.19898e-06	2	2.38284e-06	1.31736	0.25	2.74652	3.11024	0.779789	0.38	2
9:69516128:T:C	chr9	69516128	T	C	chr9_69516128_T_C	PASS	4.39796e-06	0	909512	4	NM_001163.4	ENST00000265381	ENSG00000107282	protein_coding	APBA1	synonymous_variant	0	10.42	NA	NA	NA	NA	SYN	K	361	FALSE	FALSE	C	T	4.39796e-06	4	1.19142e-06	4.39564	0.036	8.21145	4.40083	3.48154	0.062	1
9:69516140:G:A	chr9	69516140	G	A	chr9_69516140_G_A	PASS	3.29848e-06	2.19898e-06	909510	3	NM_001163.4	ENST00000265381	ENSG00000107282	protein_coding	APBA1	synonymous_variant	0	8.229	NA	NA	NA	NA	SYN	I	357	FALSE	FALSE	A	G	3.29848e-06	3	3.57426e-06	0.000873726	0.98	-0.313838	2.53952	0.0152724	0.9	3
9:69516142:T:C	chr9	69516142	T	C	chr9_69516142_T_C	PASS	2.19899e-06	4.39796e-06	909508	2	NM_001163.4	ENST00000265381	ENSG00000107282	protein_coding	APBA1	missense_variant	0	23.3	0.15	deleterious(0.04)	benign(0.127)	NA	MISSENSE	I/V	357	FALSE	FALSE	C	T	2.19899e-06	2	2.38285e-06	1.77987	0.18	3.56518	3.11021	1.31396	0.25	2
9:69516144:G:A	chr9	69516144	G	A	chr9_69516144_G_A	PASS	2.19898e-06	0	909512	2	NM_001163.4	ENST00000265381	ENSG00000107282	protein_coding	APBA1	missense_variant	0	27	0.315	deleterious(0)	probably_damaging(0.994)	NA	MISSENSE	A/V	356	FALSE	FALSE	A	G	2.19898e-06	2	2.38284e-06	0.117694	0.73	1.17085	3.11022	0.141715	0.71	2
9:69516146:C:T	chr9	69516146	C	T	chr9_69516146_C_T;chr9_69516146_CTCCTTGATG_C;chr9_69516150_T_C	PASS	9.89546e-06	4.39796e-06	909508	9	NM_001163.4	ENST00000265381	ENSG00000107282	protein_coding	APBA1	synonymous_variant	1.55048e-05	9.364	NA	NA	NA	NA	SYN	E	355	TRUE	FALSE	T	C	9.89546e-06	9	1.07228e-05	0.0271761	0.87	-0.705645	1.46619	0.231629	0.63	9
9:69516146:CTCCTTGATG:C	chr9	69516146	CTCCTTGATG	C	chr9_69516146_C_T;chr9_69516146_CTCCTTGATG_C;chr9_69516150_T_C	PASS	1.0995e-06	4.39796e-06	909508	1	NM_001163.4	ENST00000265381	ENSG00000107282	protein_coding	APBA1	inframe_deletion	0	19.57	NA	NA	NA	NA	INFRAME	DIKE/E	352-355	TRUE	TRUE	C	CTCCTTGATG	1.0995e-06	1	1.19142e-06	0.388956	0.53	-3.06801	4.3985	0.486525	0.49	1
9:69516150:T:C	chr9	69516150	T	C	chr9_69516146_C_T;chr9_69516146_CTCCTTGATG_C;chr9_69516150_T_C	PASS	1.0995e-06	4.39796e-06	909508	1	NM_001163.4	ENST00000265381	ENSG00000107282	protein_coding	APBA1	missense_variant	0	24.2	0.117	tolerated(0.13)	possibly_damaging(0.505)	NA	MISSENSE	K/R	354	TRUE	FALSE	C	T	1.0995e-06	1	1.19142e-06	0.971768	0.32	-4.20186	4.39851	0.91258	0.34	1
9:69516157:C:T	chr9	69516157	C	T	chr9_69516157_C_T	PASS	1.09949e-05	0	909512	10	NM_001163.4	ENST00000265381	ENSG00000107282	protein_coding	APBA1	missense_variant	0	24.9	0.194	tolerated(0.06)	probably_damaging(0.996)	NA	MISSENSE	D/N	352	FALSE	FALSE	T	C	1.09949e-05	10	1.19142e-05	1.47545	0.22	-1.26105	1.39095	0.821948	0.36	10
9:69516159:T:A	chr9	69516159	T	A	chr9_69516159_T_A	PASS	1.09949e-06	0	909512	1	NM_001163.4	ENST00000265381	ENSG00000107282	protein_coding	APBA1	missense_variant	0	28.2	0.328	deleterious(0)	probably_damaging(0.997)	NA	MISSENSE	K/M	351	FALSE	FALSE	A	T	1.09949e-06	1	1.19142e-06	2.76128	0.097	7.62136	4.39852	3.00229	0.083	1
9:69516170:C:A	chr9	69516170	C	A	chr9_69516170_C_T;chr9_69516170_C_A	PASS	2.19898e-06	0	909512	2	NM_001163.4	ENST00000265381	ENSG00000107282	protein_coding	APBA1	synonymous_variant	0	7.026	NA	NA	NA	NA	SYN	S	347	TRUE	FALSE	A	C	2.19898e-06	2	2.38284e-06	0.00043049	0.98	0.857969	3.11022	0.0760959	0.78	2
9:69516170:C:T	chr9	69516170	C	T	chr9_69516170_C_T;chr9_69516170_C_A	PASS	0.000137436	0	909512	125	NM_001163.4	ENST00000265381	ENSG00000107282	protein_coding	APBA1	synonymous_variant	4.65622e-05	7.607	NA	NA	NA	NA	SYN	S	347	TRUE	FALSE	T	C	0.000137436	125	9.53134e-06	0.114902	0.73	-0.351114	1.55538	0.0509591	0.82	8
9:69516175:T:G	chr9	69516175	T	G	chr9_69516175_T_G	PASS	1.09949e-06	0	909512	1	NM_001163.4	ENST00000265381	ENSG00000107282	protein_coding	APBA1	missense_variant	3.1054e-05	24.5	0.217	tolerated(0.17)	probably_damaging(0.952)	NA	MISSENSE	I/L	346	FALSE	FALSE	G	T	1.09949e-06	1	1.19142e-06	0.343775	0.56	0.506282	4.39856	0.0132484	0.91	1
9:69516176:G:T	chr9	69516176	G	T	chr9_69516176_G_T	PASS	2.19899e-06	4.39796e-06	909508	2	NM_001163.4	ENST00000265381	ENSG00000107282	protein_coding	APBA1	synonymous_variant	1.55265e-05	9.668	NA	NA	NA	NA	SYN	A	345	FALSE	FALSE	T	G	2.19899e-06	2	2.38285e-06	0.00478193	0.94	0.336227	3.11024	0.0116863	0.91	2
9:69516178:C:T	chr9	69516178	C	T	chr9_69516178_C_T	PASS	1.42934e-05	0	909512	13	NM_001163.4	ENST00000265381	ENSG00000107282	protein_coding	APBA1	missense_variant	1.55299e-05	23.8	0.281	deleterious(0.02)	benign(0.417)	NA	MISSENSE	A/T	345	FALSE	FALSE	T	C	1.42934e-05	13	1.54884e-05	0.514432	0.47	-0.57845	1.21998	0.224815	0.64	13
9:69516180:T:C	chr9	69516180	T	C	chr9_69516180_T_TC;chr9_69516180_T_C	PASS	1.09949e-06	0	909512	1	NM_001163.4	ENST00000265381	ENSG00000107282	protein_coding	APBA1	missense_variant	0	28	0.282	deleterious(0.01)	possibly_damaging(0.793)	NA	MISSENSE	D/G	344	TRUE	FALSE	C	T	1.09949e-06	1	1.19142e-06	0.391562	0.53	-1.62582	4.39848	0.136628	0.71	1
9:69516180:T:TC	chr9	69516180	T	TC	chr9_69516180_T_TC;chr9_69516180_T_C	PASS	1.09949e-06	0	909512	1	NM_001163.4	ENST00000265381	ENSG00000107282	protein_coding	APBA1	frameshift_variant	0	32	NA	NA	NA	HC	PTV	D/GX	344	TRUE	TRUE	TC	T	1.09949e-06	1	1.19142e-06	9.05522	0.0026	11.9453	4.3985	7.37532	0.0066	1
9:69516182:G:A	chr9	69516182	G	A	chr9_69516182_G_A	PASS	3.29848e-06	2.19898e-06	909510	3	NM_001163.4	ENST00000265381	ENSG00000107282	protein_coding	APBA1	synonymous_variant	0	7.296	NA	NA	NA	NA	SYN	R	343	FALSE	FALSE	A	G	3.29848e-06	3	1.19142e-06	0.00209729	0.96	2.13047	4.39854	0.234603	0.63	1
9:69516183:C:T	chr9	69516183	C	T	chr9_69516183_C_T	PASS	3.29848e-06	2.19898e-06	909510	3	NM_001163.4	ENST00000265381	ENSG00000107282	protein_coding	APBA1	missense_variant	0	26.5	0.231	deleterious(0.01)	probably_damaging(0.994)	NA	MISSENSE	R/H	343	FALSE	FALSE	T	C	3.29848e-06	3	1.19142e-06	0.645567	0.42	-1.63725	4.39893	0.138527	0.71	1
9:69516187:TCTC:T	chr9	69516187	TCTC	T	chr9_69516190_C_G;chr9_69516187_TCTC_T	PASS	1.09949e-06	2.19898e-06	909510	1	NM_001163.4	ENST00000265381	ENSG00000107282	protein_coding	APBA1	inframe_deletion	0	18.28	NA	NA	NA	NA	INFRAME	E/-	341	TRUE	TRUE	T	TCTC	1.09949e-06	1	1.19142e-06	0.0409162	0.84	-1.25812	4.3985	0.0818158	0.77	1
9:69516190:C:G	chr9	69516190	C	G	chr9_69516190_C_G;chr9_69516187_TCTC_T	PASS	3.29848e-06	2.19898e-06	909510	3	NM_001163.4	ENST00000265381	ENSG00000107282	protein_coding	APBA1	missense_variant	0	21.9	0.068	tolerated(0.14)	benign(0.035)	NA	MISSENSE	E/Q	341	TRUE	FALSE	G	C	3.29848e-06	3	3.57426e-06	0.481306	0.49	2.3393	2.53951	0.84854	0.36	3
9:69516194:G:A	chr9	69516194	G	A	chr9_69516194_G_C;chr9_69516194_G_A	PASS	1.09949e-06	0	909512	1	NM_001163.4	ENST00000265381	ENSG00000107282	protein_coding	APBA1	synonymous_variant	0	9.751	NA	NA	NA	NA	SYN	S	339	TRUE	FALSE	A	G	1.09949e-06	1	1.19142e-06	1.09566	0.3	6.96606	4.39849	2.50823	0.11	1
9:69516194:G:C	chr9	69516194	G	C	chr9_69516194_G_C;chr9_69516194_G_A	PASS	2.19898e-06	0	909512	2	NM_001163.4	ENST00000265381	ENSG00000107282	protein_coding	APBA1	missense_variant	0	24	0.175	deleterious(0.03)	possibly_damaging(0.601)	NA	MISSENSE	S/R	339	TRUE	FALSE	C	G	2.19898e-06	2	2.38284e-06	0.135953	0.71	-0.786124	3.11023	0.0638847	0.8	2
9:69516201:C:A	chr9	69516201	C	A	chr9_69516201_C_T;chr9_69516201_C_A	PASS	1.09949e-06	0	909512	1	NM_001163.4	ENST00000265381	ENSG00000107282	protein_coding	APBA1	missense_variant	0	24	0.136	deleterious_low_confidence(0.01)	benign(0.045)	NA	MISSENSE	R/L	337	TRUE	FALSE	A	C	1.09949e-06	1	1.19142e-06	0.207308	0.65	2.10263	4.39852	0.228514	0.63	1
9:69516201:C:T	chr9	69516201	C	T	chr9_69516201_C_T;chr9_69516201_C_A	PASS	1.09949e-06	0	909512	1	NM_001163.4	ENST00000265381	ENSG00000107282	protein_coding	APBA1	missense_variant	0	23.1	0.088	tolerated_low_confidence(0.05)	benign(0)	NA	MISSENSE	R/Q	337	TRUE	FALSE	T	C	1.09949e-06	1	1.19142e-06	0.016528	0.9	-2.96272	4.39853	0.453698	0.5	1
9:69516202:G:A	chr9	69516202	G	A	chr9_69516202_G_A	PASS	4.39798e-06	4.39796e-06	909508	4	NM_001163.4	ENST00000265381	ENSG00000107282	protein_coding	APBA1	missense_variant	1.56323e-05	24.6	0.169	deleterious_low_confidence(0)	benign(0)	NA	MISSENSE	R/W	337	FALSE	FALSE	A	G	4.39798e-06	4	3.57427e-06	1.26748	0.26	3.08609	2.5395	1.4768	0.22	3
9:69516203:C:A	chr9	69516203	C	A	chr9_69516203_C_A	PASS	1.64924e-05	0	909512	15	NM_001163.4	ENST00000265381	ENSG00000107282	protein_coding	APBA1	missense_variant	1.56431e-05	14.83	0.078	tolerated_low_confidence(0.22)	benign(0.271)	NA	MISSENSE	Q/H	336	FALSE	FALSE	A	C	1.64924e-05	15	1.78713e-05	2.33529	0.13	2.16151	1.13587	3.62126	0.057	15
9:69516204:T:C	chr9	69516204	T	C	chr9_69516204_T_G;chr9_69516204_T_C	PASS	3.29848e-06	2.19898e-06	909510	3	NM_001163.4	ENST00000265381	ENSG00000107282	protein_coding	APBA1	missense_variant	0	13.47	0.079	tolerated_low_confidence(0.36)	benign(0.001)	NA	MISSENSE	Q/R	336	TRUE	FALSE	C	T	3.29848e-06	3	3.57426e-06	0.0948279	0.76	-1.03558	2.53949	0.166292	0.68	3
9:69516204:T:G	chr9	69516204	T	G	chr9_69516204_T_G;chr9_69516204_T_C	PASS	1.86914e-05	2.19898e-06	909510	17	NM_001163.4	ENST00000265381	ENSG00000107282	protein_coding	APBA1	missense_variant	1.56509e-05	15.53	0.085	tolerated_low_confidence(0.11)	benign(0.139)	NA	MISSENSE	Q/P	336	TRUE	FALSE	G	T	1.86914e-05	17	1.90627e-05	1.75079	0.19	1.86876	1.09979	2.88727	0.089	16
9:69516206:C:G	chr9	69516206	C	G	chr9_69516206_C_G	PASS	2.19898e-06	0	909512	2	NM_001163.4	ENST00000265381	ENSG00000107282	protein_coding	APBA1	synonymous_variant	0	1.167	NA	NA	NA	NA	SYN	G	335	FALSE	FALSE	G	C	2.19898e-06	2	2.38284e-06	0.111917	0.74	-0.847167	3.11023	0.0741914	0.79	2
9:69516207:C:T	chr9	69516207	C	T	chr9_69516207_C_T	PASS	1.09949e-06	2.19898e-06	909510	1	NM_001163.4	ENST00000265381	ENSG00000107282	protein_coding	APBA1	missense_variant	0	6.656	0.054	tolerated_low_confidence(0.34)	benign(0)	NA	MISSENSE	G/E	335	FALSE	FALSE	T	C	1.09949e-06	1	1.19142e-06	0.916831	0.34	-6.09462	4.39849	1.91993	0.17	1
9:69516210:G:A	chr9	69516210	G	A	chr9_69516210_G_A	PASS	1.09949e-06	0	909512	1	NM_001163.4	ENST00000265381	ENSG00000107282	protein_coding	APBA1	missense_variant	0	3.094	0.018	tolerated_low_confidence(0.18)	benign(0)	NA	MISSENSE	A/V	334	FALSE	FALSE	A	G	1.09949e-06	1	1.19142e-06	0.0951176	0.76	-2.14209	4.39855	0.237168	0.63	1
9:69516212:C:T	chr9	69516212	C	T	chr9_69516212_C_T	PASS	9.89544e-06	2.19898e-06	909510	9	NM_001163.4	ENST00000265381	ENSG00000107282	protein_coding	APBA1	synonymous_variant	0	1.386	NA	NA	NA	NA	SYN	E	333	FALSE	FALSE	T	C	9.89544e-06	9	1.07228e-05	3.45859	0.063	2.31039	1.46619	2.48306	0.12	9
9:69516215:G:A	chr9	69516215	G	A	chr9_69516215_G_A	PASS	4.17812e-05	1.31939e-05	909500	38	NM_001163.4	ENST00000265381	ENSG00000107282	protein_coding	APBA1	synonymous_variant	1.56818e-05	2.516	NA	NA	NA	NA	SYN	G	332	FALSE	FALSE	A	G	4.17812e-05	38	4.52745e-05	0.265972	0.61	0.149008	0.713613	0.0436008	0.83	38
9:69516218:G:A	chr9	69516218	G	A	chr9_69516218_G_A	PASS	2.19903e-06	2.19898e-05	909492	2	NM_001163.4	ENST00000265381	ENSG00000107282	protein_coding	APBA1	synonymous_variant	0	3.11	NA	NA	NA	NA	SYN	G	331	FALSE	FALSE	A	G	2.19903e-06	2	2.38289e-06	3.06615	0.08	3.74132	3.11021	1.44701	0.23	2
9:69516221:G:C	chr9	69516221	G	C	chr9_69516221_G_C	PASS	1.31942e-05	2.41888e-05	909490	12	NM_001163.4	ENST00000265381	ENSG00000107282	protein_coding	APBA1	synonymous_variant	3.13962e-05	0.551	NA	NA	NA	NA	SYN	G	330	FALSE	FALSE	C	G	1.31942e-05	12	1.42974e-05	0.330948	0.57	-0.847463	1.2698	0.445421	0.5	12
9:69516222:C:A	chr9	69516222	C	A	chr9_69516222_C_A;chr9_69516222_C_T	PASS	2.19902e-06	1.97908e-05	909494	2	NM_001163.4	ENST00000265381	ENSG00000107282	protein_coding	APBA1	missense_variant	0	7.493	0.073	tolerated(0.15)	benign(0.059)	NA	MISSENSE	G/V	330	TRUE	FALSE	A	C	2.19902e-06	2	2.38289e-06	0.00815746	0.93	0.856178	3.11024	0.0757774	0.78	2
9:69516222:C:T	chr9	69516222	C	T	chr9_69516222_C_A;chr9_69516222_C_T	PASS	1.09951e-06	1.97908e-05	909494	1	NM_001163.4	ENST00000265381	ENSG00000107282	protein_coding	APBA1	missense_variant	0	6.312	0.094	tolerated(0.39)	benign(0.059)	NA	MISSENSE	G/D	330	TRUE	FALSE	T	C	1.09951e-06	1	1.19144e-06	1.36008	0.24	-5.30379	4.39865	1.45389	0.23	1
9:69516225:G:A	chr9	69516225	G	A	chr9_69516225_G_A;chr9_69516225_G_T	PASS	1.64928e-05	2.85868e-05	909486	15	NM_001163.4	ENST00000265381	ENSG00000107282	protein_coding	APBA1	missense_variant	1.56799e-05	0.793	0.008	tolerated(0.72)	benign(0)	NA	MISSENSE	A/V	329	TRUE	FALSE	A	G	1.64928e-05	15	1.3106e-05	3.78105	0.052	1.94093	1.32622	2.14184	0.14	11
9:69516225:G:T	chr9	69516225	G	T	chr9_69516225_G_A;chr9_69516225_G_T	PASS	1.09952e-06	2.85868e-05	909486	1	NM_001163.4	ENST00000265381	ENSG00000107282	protein_coding	APBA1	missense_variant	0	3.401	0.011	tolerated(0.12)	benign(0.014)	NA	MISSENSE	A/E	329	TRUE	FALSE	T	G	1.09952e-06	1	1.19145e-06	0.00675161	0.93	2.34772	4.3985	0.284895	0.59	1
9:69516226:C:T	chr9	69516226	C	T	chr9_69516226_C_T	PASS	1.09951e-06	2.19898e-05	909492	1	NM_001163.4	ENST00000265381	ENSG00000107282	protein_coding	APBA1	missense_variant	1.56784e-05	2.873	0.092	tolerated(0.42)	benign(0)	NA	MISSENSE	A/T	329	FALSE	FALSE	T	C	1.09951e-06	1	1.19145e-06	1.82242	0.18	-3.93745	4.39851	0.801343	0.37	1
9:69516227:G:C	chr9	69516227	G	C	chr9_69516227_G_C	PASS	6.5971e-06	2.41888e-05	909490	6	NM_001163.4	ENST00000265381	ENSG00000107282	protein_coding	APBA1	synonymous_variant	0	0.385	NA	NA	NA	NA	SYN	P	328	FALSE	FALSE	C	G	6.5971e-06	6	2.38289e-06	0.0510822	0.82	-0.618099	3.11025	0.0394935	0.84	2
9:69516228:G:T	chr9	69516228	G	T	chr9_69516228_G_T	PASS	1.09953e-06	3.29847e-05	909482	1	NM_001163.4	ENST00000265381	ENSG00000107282	protein_coding	APBA1	missense_variant	0	15.96	0.059	deleterious(0)	benign(0.093)	NA	MISSENSE	P/H	328	FALSE	FALSE	T	G	1.09953e-06	1	1.19146e-06	0.301331	0.58	-1.08116	4.39855	0.0604172	0.81	1
9:69516229:G:A	chr9	69516229	G	A	chr9_69516229_G_A	PASS	1.09953e-06	3.29847e-05	909482	1	NM_001163.4	ENST00000265381	ENSG00000107282	protein_coding	APBA1	missense_variant	0	1.846	0.076	tolerated(0.14)	benign(0)	NA	MISSENSE	P/S	328	FALSE	FALSE	A	G	1.09953e-06	1	1.19146e-06	0.154977	0.69	-1.04982	4.40076	0.0569077	0.81	1
9:69516233:C:T	chr9	69516233	C	T	chr9_69516233_C_T	PASS	3.95828e-05	2.85868e-05	909486	36	NM_001163.4	ENST00000265381	ENSG00000107282	protein_coding	APBA1	synonymous_variant	1.56534e-05	0.369	NA	NA	NA	NA	SYN	V	326	FALSE	FALSE	T	C	3.95828e-05	36	4.28923e-05	0.988051	0.32	-0.705537	0.733149	0.926093	0.34	36
9:69516235:C:T	chr9	69516235	C	T	chr9_69516235_C_T	PASS	2.85875e-05	2.41888e-05	909490	26	NM_001163.4	ENST00000265381	ENSG00000107282	protein_coding	APBA1	missense_variant	3.13165e-05	2.768	0.024	tolerated(0.13)	benign(0.088)	NA	MISSENSE	V/M	326	FALSE	FALSE	T	C	2.85875e-05	26	2.85947e-05	3.49808	0.061	1.48386	0.897866	2.73124	0.098	24
9:69516236:C:G	chr9	69516236	C	G	chr9_69516236_C_G;chr9_69516236_C_A;chr9_69516236_C_T	PASS	4.39807e-06	2.41888e-05	909490	4	NM_001163.4	ENST00000265381	ENSG00000107282	protein_coding	APBA1	synonymous_variant	0	0.298	NA	NA	NA	NA	SYN	A	325	TRUE	FALSE	G	C	4.39807e-06	4	4.76579e-06	0.0471573	0.83	0.757322	2.19926	0.118579	0.73	4
9:69516237:G:A	chr9	69516237	G	A	chr9_69516237_G_A	PASS	1.09953e-06	3.73827e-05	909478	1	NM_001163.4	ENST00000265381	ENSG00000107282	protein_coding	APBA1	missense_variant	0	7.403	0.02	tolerated(0.18)	benign(0.003)	NA	MISSENSE	A/V	325	FALSE	FALSE	A	G	1.09953e-06	1	1.19146e-06	1.21067	0.27	5.61446	4.39851	1.62931	0.2	1
9:69516238:C:T	chr9	69516238	C	T	chr9_69516238_C_T	PASS	5.49762e-06	3.07857e-05	909484	5	NM_001163.4	ENST00000265381	ENSG00000107282	protein_coding	APBA1	missense_variant	0	8.157	0.051	tolerated(0.22)	benign(0.047)	NA	MISSENSE	A/T	325	FALSE	FALSE	T	C	5.49762e-06	5	5.95727e-06	2.40357	0.12	-3.54511	1.96708	3.24799	0.072	5
9:69516241:G:A	chr9	69516241	G	A	chr9_69516241_G_A	PASS	1.09952e-06	2.41888e-05	909490	1	NM_001163.4	ENST00000265381	ENSG00000107282	protein_coding	APBA1	missense_variant	1.5647e-05	20.3	0.045	deleterious(0)	benign(0)	NA	MISSENSE	R/W	324	FALSE	FALSE	A	G	1.09952e-06	1	1.19145e-06	0.295702	0.59	-4.24829	4.39849	0.932873	0.33	1
9:69516249:C:G	chr9	69516249	C	G	chr9_69516249_C_T;chr9_69516249_C_G	PASS	1.09951e-06	1.75919e-05	909496	1	NM_001163.4	ENST00000265381	ENSG00000107282	protein_coding	APBA1	missense_variant	1.56392e-05	13.57	0.056	tolerated(0.26)	benign(0.015)	NA	MISSENSE	G/A	321	TRUE	FALSE	G	C	1.09951e-06	1	1.19144e-06	1.04636	0.31	-4.62114	4.39855	1.10377	0.29	1
9:69516249:C:T	chr9	69516249	C	T	chr9_69516249_C_T;chr9_69516249_C_G	PASS	1.09951e-06	1.75919e-05	909496	1	NM_001163.4	ENST00000265381	ENSG00000107282	protein_coding	APBA1	missense_variant	0	15.31	0.092	tolerated(0.1)	benign(0)	NA	MISSENSE	G/E	321	TRUE	FALSE	T	C	1.09951e-06	1	1.19144e-06	1.19731	0.27	-3.35422	4.39851	0.581531	0.45	1
9:69516252:G:A	chr9	69516252	G	A	chr9_69516252_G_A	PASS	6.59709e-06	2.19898e-05	909492	6	NM_001163.4	ENST00000265381	ENSG00000107282	protein_coding	APBA1	missense_variant	1.56446e-05	9.841	0.083	tolerated(0.16)	benign(0)	NA	MISSENSE	A/V	320	FALSE	FALSE	A	G	6.59709e-06	6	7.14866e-06	0.0933557	0.76	-0.133587	1.79568	0.00553438	0.94	6
9:69516253:C:G	chr9	69516253	C	G	chr9_69516253_C_G;chr9_69516253_C_T	PASS	7.69662e-06	2.41888e-05	909490	7	NM_001163.4	ENST00000265381	ENSG00000107282	protein_coding	APBA1	missense_variant	1.56372e-05	8.032	0.029	tolerated(0.24)	benign(0.063)	NA	MISSENSE	A/P	320	TRUE	FALSE	G	C	7.69662e-06	7	8.3401e-06	0.0270832	0.87	0.443893	1.66249	0.0712915	0.79	7
9:69516254:C:T	chr9	69516254	C	T	chr9_69516254_C_T	PASS	2.19904e-06	2.63878e-05	909488	2	NM_001163.4	ENST00000265381	ENSG00000107282	protein_coding	APBA1	synonymous_variant	0	0.288	NA	NA	NA	NA	SYN	P	319	FALSE	FALSE	T	C	2.19904e-06	2	2.3829e-06	0.0143737	0.9	0.273708	3.11023	0.00774443	0.93	2
9:69516255:G:A	chr9	69516255	G	A	chr9_69516255_G_A	PASS	2.19902e-06	1.97908e-05	909494	2	NM_001163.4	ENST00000265381	ENSG00000107282	protein_coding	APBA1	missense_variant	0	8.889	0.085	tolerated(0.11)	benign(0)	NA	MISSENSE	P/L	319	FALSE	FALSE	A	G	2.19902e-06	2	2.38288e-06	0.0226029	0.88	-1.41966	3.1102	0.208349	0.65	2
9:69516256:G:GCGCC	chr9	69516256	G	GCGCC	chr9_69516256_G_GCGCC	PASS	1.09953e-06	3.29847e-05	909482	1	NM_001163.4	ENST00000265381	ENSG00000107282	protein_coding	APBA1	frameshift_variant	0	22.7	NA	NA	NA	HC	PTV	-/GX	318-319	FALSE	TRUE	GCGCC	G	1.09953e-06	1	1.19146e-06	0.174529	0.68	-1.17736	4.39849	0.0716494	0.79	1
9:69516257:C:G	chr9	69516257	C	G	chr9_69516257_C_T;chr9_69516257_C_G	PASS	2.19902e-06	1.75919e-05	909496	2	NM_001163.4	ENST00000265381	ENSG00000107282	protein_coding	APBA1	synonymous_variant	0	0.28	NA	NA	NA	NA	SYN	A	318	TRUE	FALSE	G	C	2.19902e-06	2	1.19144e-06	0.762299	0.38	4.37426	4.39851	0.989007	0.32	1
9:69516257:C:T	chr9	69516257	C	T	chr9_69516257_C_T;chr9_69516257_C_G	PASS	3.29853e-06	1.75919e-05	909496	3	NM_001163.4	ENST00000265381	ENSG00000107282	protein_coding	APBA1	synonymous_variant	0	0.34	NA	NA	NA	NA	SYN	A	318	TRUE	FALSE	T	C	3.29853e-06	3	3.57431e-06	0.440293	0.51	2.24159	2.5395	0.779141	0.38	3
9:69516265:G:A	chr9	69516265	G	A	chr9_69516265_G_A	PASS	5.49749e-06	6.59694e-06	909506	5	NM_001163.4	ENST00000265381	ENSG00000107282	protein_coding	APBA1	synonymous_variant	0	2.493	NA	NA	NA	NA	SYN	L	316	FALSE	FALSE	A	G	5.49749e-06	5	4.76569e-06	0.0202566	0.89	0.330256	2.19928	0.0225496	0.88	4
9:69516268:C:G	chr9	69516268	C	G	chr9_69516268_C_G	PASS	2.19899e-06	4.39796e-06	909508	2	NM_001163.4	ENST00000265381	ENSG00000107282	protein_coding	APBA1	missense_variant	0	15.69	0.061	tolerated_low_confidence(0.05)	benign(0.087)	NA	MISSENSE	G/R	315	FALSE	FALSE	G	C	2.19899e-06	2	2.38285e-06	0.241371	0.62	-0.180451	3.11022	0.00336617	0.95	2
9:69516271:G:A	chr9	69516271	G	A	chr9_69516271_G_A	PASS	3.2985e-06	8.79593e-06	909504	3	NM_001163.4	ENST00000265381	ENSG00000107282	protein_coding	APBA1	missense_variant	0	17.43	0.074	tolerated_low_confidence(0.3)	benign(0)	NA	MISSENSE	P/S	314	FALSE	FALSE	A	G	3.2985e-06	3	3.57429e-06	0.848486	0.36	-2.34837	2.53957	0.855092	0.36	3
9:69516273:C:T	chr9	69516273	C	T	chr9_69516273_C_T	PASS	1.31939e-05	0	909512	12	NM_001163.4	ENST00000265381	ENSG00000107282	protein_coding	APBA1	missense_variant	3.12344e-05	17.61	0.074	tolerated_low_confidence(0.12)	benign(0.035)	NA	MISSENSE	S/N	313	FALSE	FALSE	T	C	1.31939e-05	12	1.31056e-05	1.58822	0.21	2.05684	1.32621	2.40532	0.12	11
9:69516277:C:G	chr9	69516277	C	G	chr9_69516277_C_T;chr9_69516277_C_G	PASS	1.42934e-05	0	909512	13	NM_001163.4	ENST00000265381	ENSG00000107282	protein_coding	APBA1	missense_variant	0	18.43	0.054	tolerated_low_confidence(0.06)	benign(0.001)	NA	MISSENSE	D/H	312	TRUE	FALSE	G	C	1.42934e-05	13	1.54884e-05	1.24328	0.26	1.41801	1.21997	1.351	0.25	13
9:69516277:C:T	chr9	69516277	C	T	chr9_69516277_C_T;chr9_69516277_C_G	PASS	1.53929e-05	0	909512	14	NM_001163.4	ENST00000265381	ENSG00000107282	protein_coding	APBA1	missense_variant	0	17.97	0.039	tolerated_low_confidence(0.29)	benign(0.012)	NA	MISSENSE	D/N	312	TRUE	FALSE	T	C	1.53929e-05	14	1.66799e-05	0.0600923	0.81	0.0296445	1.17557	0.000635899	0.98	14
9:69516278:G:A	chr9	69516278	G	A	chr9_69516278_G_A;chr9_69516278_G_C	PASS	0.000324351	4.39796e-06	909508	295	NM_001163.4	ENST00000265381	ENSG00000107282	protein_coding	APBA1	synonymous_variant	6.24473e-05	3.264	NA	NA	NA	NA	SYN	P	311	TRUE	FALSE	A	G	0.000324351	295	1.31056e-05	0.153197	0.7	0.393081	1.32631	0.0878361	0.77	11
9:69516278:G:C	chr9	69516278	G	C	chr9_69516278_G_A;chr9_69516278_G_C	PASS	3.29849e-06	4.39796e-06	909508	3	NM_001163.4	ENST00000265381	ENSG00000107282	protein_coding	APBA1	synonymous_variant	0	2.849	NA	NA	NA	NA	SYN	P	311	TRUE	FALSE	C	G	3.29849e-06	3	3.57425e-06	0.0229384	0.88	-0.265477	2.53949	0.0109285	0.92	3
9:69516279:G:A	chr9	69516279	G	A	chr9_69516279_G_A	PASS	3.29847e-06	0	909512	3	NM_001163.4	ENST00000265381	ENSG00000107282	protein_coding	APBA1	missense_variant	0	19.69	0.04	tolerated_low_confidence(0.09)	benign(0.015)	NA	MISSENSE	P/L	311	FALSE	FALSE	A	G	3.29847e-06	3	2.38284e-06	0.775171	0.38	2.14891	3.11041	0.477312	0.49	2
9:69516282:C:A	chr9	69516282	C	A	chr9_69516282_C_A	PASS	5.49747e-06	2.19898e-06	909510	5	NM_001163.4	ENST00000265381	ENSG00000107282	protein_coding	APBA1	missense_variant	0	6.932	0.031	tolerated_low_confidence(0.29)	benign(0)	NA	MISSENSE	R/L	310	FALSE	FALSE	A	C	5.49747e-06	5	4.76568e-06	2.92396	0.087	2.11327	2.19927	0.923323	0.34	4
9:69516284:AC:A	chr9	69516284	AC	A	chr9_69516284_AC_A;chr9_69516285_C_T	PASS	3.29852e-06	1.31939e-05	909500	3	NM_001163.4	ENST00000265381	ENSG00000107282	protein_coding	APBA1	frameshift_variant	0	22.9	NA	NA	NA	HC	PTV	G/X	309	TRUE	TRUE	A	AC	3.29852e-06	3	3.57431e-06	0.125976	0.72	0.0476703	2.53949	0.000352372	0.99	3
9:69516287:C:T	chr9	69516287	C	T	chr9_69516287_C_T	PASS	1.09949e-06	2.19898e-06	909510	1	NM_001163.4	ENST00000265381	ENSG00000107282	protein_coding	APBA1	synonymous_variant	0	1.237	NA	NA	NA	NA	SYN	G	308	FALSE	FALSE	T	C	1.09949e-06	1	1.19142e-06	5.06563	0.024	9.46225	4.3985	4.62785	0.031	1
9:69516290:G:A	chr9	69516290	G	A	chr9_69516290_G_A	PASS	3.29848e-06	2.19898e-06	909510	3	NM_001163.4	ENST00000265381	ENSG00000107282	protein_coding	APBA1	synonymous_variant	0	0.97	NA	NA	NA	NA	SYN	A	307	FALSE	FALSE	A	G	3.29848e-06	3	3.57426e-06	1.17073	0.28	1.62037	2.5395	0.407132	0.52	3
9:69516293:C:T	chr9	69516293	C	T	chr9_69516293_C_T;chr9_69516293_CG_C;chr9_69516294_G_A;chr9_69516294_G_C;chr9_69516294_G_T	PASS	6.59694e-06	0	909512	6	NM_001163.4	ENST00000265381	ENSG00000107282	protein_coding	APBA1	synonymous_variant	0	0.073	NA	NA	NA	NA	SYN	P	306	TRUE	FALSE	T	C	6.59694e-06	6	5.95709e-06	0.971286	0.32	0.557433	1.96711	0.0803025	0.78	5
9:69516293:CG:C	chr9	69516293	CG	C	chr9_69516293_C_T;chr9_69516293_CG_C;chr9_69516294_G_A;chr9_69516294_G_C;chr9_69516294_G_T	PASS	2.19898e-06	0	909512	2	NM_001163.4	ENST00000265381	ENSG00000107282	protein_coding	APBA1	frameshift_variant	0	25.5	NA	NA	NA	HC	PTV	P/X	306	TRUE	TRUE	C	CG	2.19898e-06	2	2.38284e-06	1.21419	0.27	-1.96537	3.11021	0.399312	0.53	2
9:69516294:G:A	chr9	69516294	G	A	chr9_69516293_C_T;chr9_69516293_CG_C;chr9_69516294_G_A;chr9_69516294_G_C;chr9_69516294_G_T	PASS	2.19898e-06	0	909512	2	NM_001163.4	ENST00000265381	ENSG00000107282	protein_coding	APBA1	missense_variant	0	18.06	0.061	tolerated_low_confidence(0.18)	benign(0)	NA	MISSENSE	P/L	306	TRUE	FALSE	A	G	2.19898e-06	2	1.19142e-06	0.113645	0.74	-2.2847	4.3985	0.269804	0.6	1
9:69516294:G:T	chr9	69516294	G	T	chr9_69516293_C_T;chr9_69516293_CG_C;chr9_69516294_G_A;chr9_69516294_G_C;chr9_69516294_G_T	PASS	1.09949e-06	0	909512	1	NM_001163.4	ENST00000265381	ENSG00000107282	protein_coding	APBA1	missense_variant	0	21.5	0.047	deleterious_low_confidence(0.04)	benign(0.078)	NA	MISSENSE	P/Q	306	TRUE	FALSE	T	G	1.09949e-06	1	1.19142e-06	0.00563512	0.94	-2.28797	4.3985	0.270576	0.6	1
9:69516295:G:A	chr9	69516295	G	A	chr9_69516295_G_A	PASS	1.09949e-06	0	909512	1	NM_001163.4	ENST00000265381	ENSG00000107282	protein_coding	APBA1	missense_variant	0	17.54	0.081	tolerated_low_confidence(0.17)	benign(0.001)	NA	MISSENSE	P/S	306	FALSE	FALSE	A	G	1.09949e-06	1	1.19142e-06	0.00834312	0.93	0.054634	4.39852	0.000154281	0.99	1
9:69516302:G:C	chr9	69516302	G	C	chr9_69516302_G_C	PASS	0.000229795	4.39796e-06	909508	209	NM_001163.4	ENST00000265381	ENSG00000107282	protein_coding	APBA1	synonymous_variant	1.55492e-05	5.399	NA	NA	NA	NA	SYN	P	303	FALSE	FALSE	C	G	0.000229795	209	7.14854e-06	0.76473	0.38	2.12268	1.79756	1.39445	0.24	6
9:69516304:G:A	chr9	69516304	G	A	chr9_69516304_G_A	PASS	6.70689e-05	0	909512	61	NM_001163.4	ENST00000265381	ENSG00000107282	protein_coding	APBA1	missense_variant	6.22065e-05	13.1	0.051	tolerated_low_confidence(0.4)	benign(0)	NA	MISSENSE	P/S	303	FALSE	FALSE	A	G	6.70689e-05	61	7.14851e-05	4.08635	0.043	-0.753716	0.567901	1.76145	0.18	60
9:69516306:C:T	chr9	69516306	C	T	chr9_69516306_C_T	PASS	1.09949e-06	2.19898e-06	909510	1	NM_001163.4	ENST00000265381	ENSG00000107282	protein_coding	APBA1	missense_variant	1.55492e-05	15.29	0.086	tolerated_low_confidence(0.61)	benign(0)	NA	MISSENSE	R/H	302	FALSE	FALSE	T	C	1.09949e-06	1	1.19142e-06	2.6574	0.1	6.66531	4.3985	2.29631	0.13	1
9:69516307:G:A	chr9	69516307	G	A	chr9_69516307_G_A	PASS	1.09949e-06	2.19898e-06	909510	1	NM_001163.4	ENST00000265381	ENSG00000107282	protein_coding	APBA1	missense_variant	0	23.7	0.094	deleterious_low_confidence(0.03)	benign(0.253)	NA	MISSENSE	R/C	302	FALSE	FALSE	A	G	1.09949e-06	1	1.19142e-06	0.924007	0.34	-2.21581	4.3985	0.253779	0.61	1
9:69516312:A:AGGT	chr9	69516312	A	AGGT	chr9_69516312_A_AGGT	PASS	1.31939e-05	2.19898e-06	909510	12	NM_001163.4	ENST00000265381	ENSG00000107282	protein_coding	APBA1	inframe_insertion	1.5541e-05	18.01	NA	NA	NA	NA	INFRAME	L/HL	300	FALSE	TRUE	AGGT	A	1.31939e-05	12	1.31056e-05	2.70215	0.1	-2.18673	1.32622	2.71868	0.099	11
9:69516314:G:A	chr9	69516314	G	A	chr9_69516314_G_A	PASS	1.0995e-06	4.39796e-06	909508	1	NM_001163.4	ENST00000265381	ENSG00000107282	protein_coding	APBA1	synonymous_variant	0	9.038	NA	NA	NA	NA	SYN	D	299	FALSE	FALSE	A	G	1.0995e-06	1	1.19142e-06	3.28263	0.07	9.60262	4.39857	4.76602	0.029	1
9:69516315:T:C	chr9	69516315	T	C	chr9_69516315_T_C;chr9_69516315_T_G	PASS	1.42934e-05	2.19898e-06	909510	13	NM_001163.4	ENST00000265381	ENSG00000107282	protein_coding	APBA1	missense_variant	1.55448e-05	22.3	0.078	tolerated_low_confidence(0.13)	benign(0)	NA	MISSENSE	D/G	299	TRUE	FALSE	C	T	1.42934e-05	13	1.4297e-05	2.19572	0.14	-1.93239	1.26976	2.31606	0.13	12
9:69516315:T:G	chr9	69516315	T	G	chr9_69516315_T_C;chr9_69516315_T_G	PASS	3.29848e-06	2.19898e-06	909510	3	NM_001163.4	ENST00000265381	ENSG00000107282	protein_coding	APBA1	missense_variant	0	22.3	0.055	tolerated_low_confidence(0.11)	benign(0.006)	NA	MISSENSE	D/A	299	TRUE	FALSE	G	T	3.29848e-06	3	3.57425e-06	0.79225	0.37	-1.31068	2.53956	0.266365	0.61	3
9:69516322:C:A	chr9	69516322	C	A	chr9_69516322_C_T;chr9_69516322_C_A	PASS	2.19899e-06	2.19898e-06	909510	2	NM_001163.4	ENST00000265381	ENSG00000107282	protein_coding	APBA1	stop_gained	0	38	NA	NA	NA	HC	PTV	E/*	297	TRUE	FALSE	A	C	2.19899e-06	2	2.38284e-06	0.276191	0.6	-1.28243	3.11023	0.170013	0.68	2
9:69516322:C:T	chr9	69516322	C	T	chr9_69516322_C_T;chr9_69516322_C_A	PASS	3.29848e-06	2.19898e-06	909510	3	NM_001163.4	ENST00000265381	ENSG00000107282	protein_coding	APBA1	missense_variant	1.55323e-05	23.6	0.05	deleterious_low_confidence(0.04)	benign(0.007)	NA	MISSENSE	E/K	297	TRUE	FALSE	T	C	3.29848e-06	3	3.57426e-06	0.00380724	0.95	-0.32086	2.53952	0.0159635	0.9	3
9:69516325:C:T	chr9	69516325	C	T	chr9_69516325_C_T	PASS	1.42934e-05	2.19898e-06	909510	13	NM_001163.4	ENST00000265381	ENSG00000107282	protein_coding	APBA1	missense_variant	0	23	0.064	deleterious_low_confidence(0.05)	benign(0.011)	NA	MISSENSE	A/T	296	FALSE	FALSE	T	C	1.42934e-05	13	1.54884e-05	0.176552	0.67	-1.56764	1.21995	1.65123	0.2	13
9:69516331:G:A	chr9	69516331	G	A	chr9_69516331_G_A	PASS	2.19899e-06	4.39796e-06	909508	2	NM_001163.4	ENST00000265381	ENSG00000107282	protein_coding	APBA1	missense_variant	0	25.4	0.156	deleterious_low_confidence(0.01)	probably_damaging(0.968)	NA	MISSENSE	P/S	294	FALSE	FALSE	A	G	2.19899e-06	2	2.38284e-06	0.350644	0.55	-1.24302	3.11022	0.159726	0.69	2
9:69516334:T:C	chr9	69516334	T	C	chr9_69516334_T_C	PASS	2.19898e-06	0	909512	2	NM_001163.4	ENST00000265381	ENSG00000107282	protein_coding	APBA1	missense_variant	0	15.34	0.168	tolerated_low_confidence(1)	benign(0)	NA	MISSENSE	M/V	293	FALSE	FALSE	C	T	2.19898e-06	2	2.38284e-06	3.54871	0.06	-5.24421	3.11021	2.84303	0.092	2
9:69516335:G:A	chr9	69516335	G	A	chr9_69516335_G_A	PASS	2.19898e-06	0	909512	2	NM_001163.4	ENST00000265381	ENSG00000107282	protein_coding	APBA1	synonymous_variant	0	8.65	NA	NA	NA	NA	SYN	D	292	FALSE	FALSE	A	G	2.19898e-06	2	1.19142e-06	0.354047	0.55	4.86687	4.3986	1.22425	0.27	1
9:69516337:C:T	chr9	69516337	C	T	chr9_69516337_C_T	PASS	7.69645e-06	2.19898e-06	909510	7	NM_001163.4	ENST00000265381	ENSG00000107282	protein_coding	APBA1	missense_variant	0	22.2	0.054	tolerated_low_confidence(0.08)	benign(0.107)	NA	MISSENSE	D/N	292	FALSE	FALSE	T	C	7.69645e-06	7	8.33993e-06	0.0394914	0.84	-0.309036	1.66249	0.0345542	0.85	7
9:69516342:G:A	chr9	69516342	G	A	chr9_69516342_G_A	PASS	1.0995e-06	4.39796e-06	909508	1	NM_001163.4	ENST00000265381	ENSG00000107282	protein_coding	APBA1	missense_variant	0	23.2	0.07	deleterious_low_confidence(0.03)	benign(0.025)	NA	MISSENSE	A/V	290	FALSE	FALSE	A	G	1.0995e-06	1	1.19142e-06	0.380198	0.54	-0.936958	4.39849	0.0453767	0.83	1
9:69516343:C:G	chr9	69516343	C	G	chr9_69516343_C_G;chr9_69516343_C_A	PASS	5.49748e-06	4.39796e-06	909508	5	NM_001163.4	ENST00000265381	ENSG00000107282	protein_coding	APBA1	missense_variant	0	21.4	0.083	deleterious_low_confidence(0.04)	benign(0.311)	NA	MISSENSE	A/P	290	TRUE	FALSE	G	C	5.49748e-06	5	5.95709e-06	0.16412	0.69	-0.453448	1.9671	0.0531376	0.82	5
9:69516345:G:A	chr9	69516345	G	A	chr9_69516345_G_A	PASS	1.09949e-06	0	909512	1	NM_001163.4	ENST00000265381	ENSG00000107282	protein_coding	APBA1	missense_variant	0	16.71	0.042	tolerated_low_confidence(0.06)	benign(0)	NA	MISSENSE	A/V	289	FALSE	FALSE	A	G	1.09949e-06	1	1.19142e-06	0.437375	0.51	-2.77275	4.39851	0.397385	0.53	1
9:69516348:T:C	chr9	69516348	T	C	chr9_69516348_T_C	PASS	4.39797e-06	2.19898e-06	909510	4	NM_001163.4	ENST00000265381	ENSG00000107282	protein_coding	APBA1	missense_variant	0	20.5	0.042	tolerated_low_confidence(0.3)	benign(0)	NA	MISSENSE	K/R	288	FALSE	FALSE	C	T	4.39797e-06	4	4.76568e-06	0.0652471	0.8	0.387085	2.19927	0.030978	0.86	4
9:69516349:T:A	chr9	69516349	T	A	chr9_69516349_T_A	PASS	1.09949e-06	2.19898e-06	909510	1	NM_001163.4	ENST00000265381	ENSG00000107282	protein_coding	APBA1	stop_gained	0	38	NA	NA	NA	HC	PTV	K/*	288	FALSE	FALSE	A	T	1.09949e-06	1	1.19142e-06	0.252305	0.62	-3.62848	4.39856	0.680502	0.41	1
9:69516352:C:T	chr9	69516352	C	T	chr9_69516352_C_T	PASS	1.09949e-06	0	909512	1	NM_001163.4	ENST00000265381	ENSG00000107282	protein_coding	APBA1	missense_variant	0	22.2	0.117	tolerated_low_confidence(0.13)	benign(0.223)	NA	MISSENSE	D/N	287	FALSE	FALSE	T	C	1.09949e-06	1	1.19142e-06	0.042816	0.84	2.01038	4.39851	0.208904	0.65	1
9:69516353:G:A	chr9	69516353	G	A	chr9_69516353_G_A;chr9_69516353_G_T	PASS	1.86914e-05	4.39796e-06	909508	17	NM_001163.4	ENST00000265381	ENSG00000107282	protein_coding	APBA1	synonymous_variant	0	4.346	NA	NA	NA	NA	SYN	L	286	TRUE	FALSE	A	G	1.86914e-05	17	2.02542e-05	0.267441	0.61	-0.417396	1.06683	0.153076	0.7	17
9:69516353:G:T	chr9	69516353	G	T	chr9_69516353_G_A;chr9_69516353_G_T	PASS	4.39798e-06	4.39796e-06	909508	4	NM_001163.4	ENST00000265381	ENSG00000107282	protein_coding	APBA1	synonymous_variant	0	3.832	NA	NA	NA	NA	SYN	L	286	TRUE	FALSE	T	G	4.39798e-06	4	4.76569e-06	1.15518	0.28	0.523375	2.19932	0.0566301	0.81	4
9:69516363:G:A	chr9	69516363	G	A	chr9_69516363_G_A	PASS	1.0995e-06	8.79593e-06	909504	1	NM_001163.4	ENST00000265381	ENSG00000107282	protein_coding	APBA1	missense_variant	0	24	0.073	deleterious_low_confidence(0.04)	benign(0.003)	NA	MISSENSE	S/L	283	FALSE	FALSE	A	G	1.0995e-06	1	1.19143e-06	0.625157	0.43	-1.25995	4.3985	0.082053	0.77	1
9:69516368:C:T	chr9	69516368	C	T	chr9_69516368_C_T	PASS	1.0995e-06	4.39796e-06	909508	1	NM_001163.4	ENST00000265381	ENSG00000107282	protein_coding	APBA1	missense_variant	0	23	0.12	deleterious_low_confidence(0.02)	benign(0.003)	NA	MISSENSE	M/I	281	FALSE	FALSE	T	C	1.0995e-06	1	1.19142e-06	0.140706	0.71	-3.38404	4.39851	0.591915	0.44	1
9:69516372:C:T	chr9	69516372	C	T	chr9_69516372_C_T	PASS	4.39796e-06	0	909512	4	NM_001163.4	ENST00000265381	ENSG00000107282	protein_coding	APBA1	missense_variant	0	22.9	0.161	deleterious_low_confidence(0.05)	benign(0.005)	NA	MISSENSE	S/N	280	FALSE	FALSE	T	C	4.39796e-06	4	4.76567e-06	0.149558	0.7	-0.495758	2.19926	0.0508144	0.82	4
9:69516374:C:G	chr9	69516374	C	G	chr9_69516374_C_G	PASS	1.09949e-06	0	909512	1	NM_001163.4	ENST00000265381	ENSG00000107282	protein_coding	APBA1	missense_variant	0	23	0.079	deleterious_low_confidence(0.02)	benign(0.201)	NA	MISSENSE	Q/H	279	FALSE	FALSE	G	C	1.09949e-06	1	1.19142e-06	0.186295	0.67	3.38097	4.39853	0.590836	0.44	1
9:69516380:C:T	chr9	69516380	C	T	chr9_69516380_C_T	PASS	6.26711e-05	2.19898e-06	909510	57	NM_001163.4	ENST00000265381	ENSG00000107282	protein_coding	APBA1	synonymous_variant	0.000155149	4.71	NA	NA	NA	NA	SYN	V	277	FALSE	FALSE	T	C	6.26711e-05	57	6.55281e-05	3.26052	0.071	1.031	0.593133	3.02146	0.082	55
9:69516385:C:T	chr9	69516385	C	T	chr9_69516385_C_T	PASS	2.19899e-06	2.19898e-06	909510	2	NM_001163.4	ENST00000265381	ENSG00000107282	protein_coding	APBA1	missense_variant	0	23.6	0.259	deleterious_low_confidence(0)	benign(0.138)	NA	MISSENSE	E/K	276	FALSE	FALSE	T	C	2.19899e-06	2	2.38284e-06	0.191746	0.66	0.370254	3.1103	0.0141708	0.91	2
9:69516386:G:A	chr9	69516386	G	A	chr9_69516386_G_A	PASS	1.0995e-05	4.39796e-06	909508	10	NM_001163.4	ENST00000265381	ENSG00000107282	protein_coding	APBA1	synonymous_variant	0	6.043	NA	NA	NA	NA	SYN	A	275	FALSE	FALSE	A	G	1.0995e-05	10	1.19142e-05	0.636095	0.43	-0.506709	1.39096	0.132706	0.72	10
9:69516389:C:T	chr9	69516389	C	T	chr9_69516389_C_T	PASS	1.09949e-06	0	909512	1	NM_001163.4	ENST00000265381	ENSG00000107282	protein_coding	APBA1	synonymous_variant	0	8.503	NA	NA	NA	NA	SYN	V	274	FALSE	FALSE	T	C	1.09949e-06	1	1.19142e-06	0.105909	0.74	-0.428792	4.39851	0.00950349	0.92	1
9:69516394:T:C	chr9	69516394	T	C	chr9_69516394_T_C	PASS	1.09949e-06	2.19898e-06	909510	1	NM_001163.4	ENST00000265381	ENSG00000107282	protein_coding	APBA1	missense_variant	0	23	0.135	deleterious_low_confidence(0)	benign(0.042)	NA	MISSENSE	I/V	273	FALSE	FALSE	C	T	1.09949e-06	1	1.19142e-06	1.97443	0.16	5.49943	4.39851	1.56324	0.21	1
9:69516400:C:T	chr9	69516400	C	T	chr9_69516400_C_T	PASS	3.29847e-06	0	909512	3	NM_001163.4	ENST00000265381	ENSG00000107282	protein_coding	APBA1	missense_variant	0	23.8	0.075	deleterious_low_confidence(0.02)	benign(0.059)	NA	MISSENSE	D/N	271	FALSE	FALSE	T	C	3.29847e-06	3	3.57425e-06	0.0251879	0.87	0.358651	2.53952	0.0199454	0.89	3
9:69516404:GTCC:G	chr9	69516404	GTCC	G	chr9_69516404_GTCC_G	PASS	4.39796e-06	0	909512	4	NM_001163.4	ENST00000265381	ENSG00000107282	protein_coding	APBA1	inframe_deletion	0	18.89	NA	NA	NA	NA	INFRAME	ED/D	268-269	FALSE	TRUE	G	GTCC	4.39796e-06	4	4.76567e-06	0.0277849	0.87	-0.173036	2.19927	0.00619039	0.94	4
9:69516409:C:CCTCCT	chr9	69516409	C	CCTCCT	chr9_69516409_C_CCTCCT	PASS	1.09949e-06	0	909512	1	NM_001163.4	ENST00000265381	ENSG00000107282	protein_coding	APBA1	frameshift_variant	0	32	NA	NA	NA	HC	PTV	-/RX	267-268	FALSE	TRUE	CCTCCT	C	1.09949e-06	1	1.19142e-06	1.98438	0.16	8.46387	4.39849	3.70281	0.054	1
9:69516415:G:C	chr9	69516415	G	C	chr9_69516415_G_C	PASS	5.49745e-06	0	909512	5	NM_001163.4	ENST00000265381	ENSG00000107282	protein_coding	APBA1	missense_variant	0	21.8	0.223	tolerated_low_confidence(0.06)	benign(0.006)	NA	MISSENSE	Q/E	266	FALSE	FALSE	C	G	5.49745e-06	5	5.95709e-06	0.64669	0.42	2.53647	1.96714	1.6626	0.2	5
9:69516416:C:T	chr9	69516416	C	T	chr9_69516416_C_T	PASS	2.19898e-06	0	909512	2	NM_001163.4	ENST00000265381	ENSG00000107282	protein_coding	APBA1	synonymous_variant	3.10106e-05	10.28	NA	NA	NA	NA	SYN	E	265	FALSE	FALSE	T	C	2.19898e-06	2	2.38284e-06	0.979572	0.32	4.30578	3.11022	1.91656	0.17	2
9:69516418:C:G	chr9	69516418	C	G	chr9_69516418_C_G	PASS	0.000365032	2.19898e-06	909510	332	NM_001163.4	ENST00000265381	ENSG00000107282	protein_coding	APBA1	missense_variant	0.000248077	23.2	0.114	deleterious_low_confidence(0.01)	benign(0.14)	NA	MISSENSE	E/Q	265	FALSE	FALSE	G	C	0.000365032	332	0.000388403	0.00349942	0.95	0.0719832	0.243926	0.0870855	0.77	326
9:69516419:G:A	chr9	69516419	G	A	chr9_69516419_G_C;chr9_69516419_G_A	PASS	2.19898e-06	0	909512	2	NM_001163.4	ENST00000265381	ENSG00000107282	protein_coding	APBA1	synonymous_variant	0	6.307	NA	NA	NA	NA	SYN	Y	264	TRUE	FALSE	A	G	2.19898e-06	2	1.19142e-06	0.0673857	0.8	1.72963	4.39851	0.154631	0.69	1
9:69516419:G:C	chr9	69516419	G	C	chr9_69516419_G_C;chr9_69516419_G_A	PASS	3.29847e-06	0	909512	3	NM_001163.4	ENST00000265381	ENSG00000107282	protein_coding	APBA1	stop_gained	0	35	NA	NA	NA	HC	PTV	Y/*	264	TRUE	FALSE	C	G	3.29847e-06	3	3.57425e-06	2.31659	0.13	3.24843	2.53947	1.63629	0.2	3
9:69516420:T:C	chr9	69516420	T	C	chr9_69516420_T_C	PASS	1.09949e-06	0	909512	1	NM_001163.4	ENST00000265381	ENSG00000107282	protein_coding	APBA1	missense_variant	0	23	0.139	tolerated_low_confidence(0.21)	benign(0)	NA	MISSENSE	Y/C	264	FALSE	FALSE	C	T	1.09949e-06	1	1.19142e-06	0.692607	0.41	-3.86362	4.39849	0.771579	0.38	1
9:69516429:A:G	chr9	69516429	A	G	chr9_69516429_A_G	PASS	1.09949e-06	0	909512	1	NM_001163.4	ENST00000265381	ENSG00000107282	protein_coding	APBA1	missense_variant	0	22	0.123	tolerated_low_confidence(0.1)	benign(0.01)	NA	MISSENSE	M/T	261	FALSE	FALSE	G	A	1.09949e-06	1	1.19142e-06	0.134786	0.71	-4.94149	4.3986	1.26208	0.26	1
9:69516431:G:A	chr9	69516431	G	A	chr9_69516431_G_A	PASS	1.09949e-06	0	909512	1	NM_001163.4	ENST00000265381	ENSG00000107282	protein_coding	APBA1	synonymous_variant	0	9.881	NA	NA	NA	NA	SYN	R	260	FALSE	FALSE	A	G	1.09949e-06	1	1.19142e-06	0.000635342	0.98	0.773248	4.39855	0.0309042	0.86	1
9:69516432:C:A	chr9	69516432	C	A	chr9_69516432_C_A	PASS	2.19898e-06	0	909512	2	NM_001163.4	ENST00000265381	ENSG00000107282	protein_coding	APBA1	missense_variant	0	25.9	0.331	deleterious_low_confidence(0.04)	possibly_damaging(0.683)	NA	MISSENSE	R/L	260	FALSE	FALSE	A	C	2.19898e-06	2	2.38284e-06	0.179671	0.67	-0.855547	3.11023	0.0756664	0.78	2
9:69516435:G:A	chr9	69516435	G	A	chr9_69516435_G_C;chr9_69516435_G_A	PASS	1.09949e-06	0	909512	1	NM_001163.4	ENST00000265381	ENSG00000107282	protein_coding	APBA1	missense_variant	0	24	0.301	deleterious_low_confidence(0.03)	benign(0.007)	NA	MISSENSE	P/L	259	TRUE	FALSE	A	G	1.09949e-06	1	1.19142e-06	2.40586	0.12	-7.00266	4.3985	2.53464	0.11	1
9:69516435:G:C	chr9	69516435	G	C	chr9_69516435_G_C;chr9_69516435_G_A	PASS	1.09949e-05	0	909512	10	NM_001163.4	ENST00000265381	ENSG00000107282	protein_coding	APBA1	missense_variant	0	26.3	0.325	deleterious_low_confidence(0)	possibly_damaging(0.798)	NA	MISSENSE	P/R	259	TRUE	FALSE	C	G	1.09949e-05	10	1.19142e-05	0.0593345	0.81	-0.409604	1.39097	0.0867149	0.77	10
9:69516438:T:A	chr9	69516438	T	A	chr9_69516438_T_A	PASS	1.09949e-06	0	909512	1	NM_001163.4	ENST00000265381	ENSG00000107282	protein_coding	APBA1	missense_variant	0	23.3	0.089	deleterious_low_confidence(0.01)	benign(0.075)	NA	MISSENSE	Y/F	258	FALSE	FALSE	A	T	1.09949e-06	1	1.19142e-06	0.839819	0.36	3.45974	4.39851	0.618694	0.43	1
9:69516440:G:A	chr9	69516440	G	A	chr9_69516440_G_A	PASS	1.09949e-06	0	909512	1	NM_001163.4	ENST00000265381	ENSG00000107282	protein_coding	APBA1	synonymous_variant	0	8.474	NA	NA	NA	NA	SYN	P	257	FALSE	FALSE	A	G	1.09949e-06	1	1.19142e-06	0.497217	0.48	-4.39975	4.3986	1.00052	0.32	1
9:69516444:G:A	chr9	69516444	G	A	chr9_69516444_G_A	PASS	2.74873e-05	0	909512	25	NM_001163.4	ENST00000265381	ENSG00000107282	protein_coding	APBA1	missense_variant	0	24.1	0.231	deleterious_low_confidence(0.04)	benign(0.143)	NA	MISSENSE	A/V	256	FALSE	FALSE	A	G	2.74873e-05	25	2.74026e-05	2.67811	0.1	-1.43052	0.917201	2.43252	0.12	23
9:69516445:C:T	chr9	69516445	C	T	chr9_69516445_C_T	PASS	1.09949e-06	0	909512	1	NM_001163.4	ENST00000265381	ENSG00000107282	protein_coding	APBA1	missense_variant	1.55029e-05	21.9	0.086	tolerated_low_confidence(0.08)	benign(0.011)	NA	MISSENSE	A/T	256	FALSE	FALSE	T	C	1.09949e-06	1	1.19142e-06	2.7563	0.097	-8.1853	4.39852	3.46303	0.063	1
9:69516452:G:A	chr9	69516452	G	A	chr9_69516452_G_C;chr9_69516452_G_A	PASS	1.09949e-06	0	909512	1	NM_001163.4	ENST00000265381	ENSG00000107282	protein_coding	APBA1	synonymous_variant	0	7.646	NA	NA	NA	NA	SYN	A	253	TRUE	FALSE	A	G	1.09949e-06	1	1.19142e-06	0.279506	0.6	-3.03147	4.39849	0.475007	0.49	1
9:69516452:G:C	chr9	69516452	G	C	chr9_69516452_G_C;chr9_69516452_G_A	PASS	2.19898e-06	0	909512	2	NM_001163.4	ENST00000265381	ENSG00000107282	protein_coding	APBA1	synonymous_variant	1.55072e-05	7.26	NA	NA	NA	NA	SYN	A	253	TRUE	FALSE	C	G	2.19898e-06	2	1.19142e-06	0.553856	0.46	3.52106	4.39855	0.640808	0.42	1
9:69516455:C:T	chr9	69516455	C	T	chr9_69516455_C_T	PASS	2.19898e-06	0	909512	2	NM_001163.4	ENST00000265381	ENSG00000107282	protein_coding	APBA1	synonymous_variant	1.54981e-05	9.082	NA	NA	NA	NA	SYN	E	252	FALSE	FALSE	T	C	2.19898e-06	2	1.19142e-06	0.323079	0.57	0.904341	4.3985	0.0422723	0.84	1
9:69516457:CCTT:C	chr9	69516457	CCTT	C	chr9_69516457_CCTT_C	PASS	1.20945e-05	6.59694e-06	909506	11	NM_001163.4	ENST00000265381	ENSG00000107282	protein_coding	APBA1	inframe_deletion	1.55029e-05	17.89	NA	NA	NA	NA	INFRAME	K/-	251	FALSE	TRUE	C	CCTT	1.20945e-05	11	1.19143e-05	0.163331	0.69	-0.359375	1.39094	0.0667538	0.8	10
9:69516464:G:C	chr9	69516464	G	C	chr9_69516464_G_C	PASS	2.08904e-05	4.39796e-06	909508	19	NM_001163.4	ENST00000265381	ENSG00000107282	protein_coding	APBA1	synonymous_variant	1.55096e-05	0.558	NA	NA	NA	NA	SYN	P	249	FALSE	FALSE	C	G	2.08904e-05	19	2.02542e-05	0.713519	0.4	0.506318	1.06684	0.22524	0.64	17
9:69516469:T:C	chr9	69516469	T	C	chr9_69516469_T_C	PASS	1.0995e-06	4.39796e-06	909508	1	NM_001163.4	ENST00000265381	ENSG00000107282	protein_coding	APBA1	missense_variant	0	22.6	0.176	tolerated_low_confidence(0.07)	benign(0.027)	NA	MISSENSE	S/G	248	FALSE	FALSE	C	T	1.0995e-06	1	1.19142e-06	0.00957463	0.92	-1.28514	4.39851	0.0853674	0.77	1
9:69516470:G:A	chr9	69516470	G	A	chr9_69516470_G_A;chr9_69516470_GT_G	PASS	7.69649e-06	6.59694e-06	909506	7	NM_001163.4	ENST00000265381	ENSG00000107282	protein_coding	APBA1	synonymous_variant	0	8.808	NA	NA	NA	NA	SYN	D	247	TRUE	FALSE	A	G	7.69649e-06	7	1.19143e-06	0.00743816	0.93	-2.78722	4.39873	0.401504	0.53	1
9:69516470:GT:G	chr9	69516470	GT	G	chr9_69516470_G_A;chr9_69516470_GT_G	PASS	1.0995e-06	6.59694e-06	909506	1	NM_001163.4	ENST00000265381	ENSG00000107282	protein_coding	APBA1	frameshift_variant	0	27.9	NA	NA	NA	HC	PTV	D/X	247	TRUE	TRUE	G	GT	1.0995e-06	1	1.19143e-06	1.50892	0.22	6.01169	4.39856	1.86798	0.17	1
9:69516472:C:A	chr9	69516472	C	A	chr9_69516472_C_A	PASS	2.19901e-06	1.31939e-05	909500	2	NM_001163.4	ENST00000265381	ENSG00000107282	protein_coding	APBA1	missense_variant	0	25.3	0.331	deleterious_low_confidence(0)	possibly_damaging(0.817)	NA	MISSENSE	D/Y	247	FALSE	FALSE	A	C	2.19901e-06	2	2.38286e-06	1.41434	0.23	-2.96642	3.11028	0.909632	0.34	2
9:69516477:T:G	chr9	69516477	T	G	chr9_69516477_T_G	PASS	1.0995e-06	4.39796e-06	909508	1	NM_001163.4	ENST00000265381	ENSG00000107282	protein_coding	APBA1	missense_variant	0	23.5	0.203	deleterious_low_confidence(0.01)	benign(0.021)	NA	MISSENSE	E/A	245	FALSE	FALSE	G	T	1.0995e-06	1	1.19142e-06	0.286043	0.59	4.63553	4.39851	1.11067	0.29	1
9:69516479:G:A	chr9	69516479	G	A	chr9_69516479_G_A	PASS	3.29849e-06	4.39796e-06	909508	3	NM_001163.4	ENST00000265381	ENSG00000107282	protein_coding	APBA1	synonymous_variant	0	7.523	NA	NA	NA	NA	SYN	G	244	FALSE	FALSE	A	G	3.29849e-06	3	1.19142e-06	0.085948	0.77	-2.80148	4.39858	0.405649	0.52	1
9:69516481:CG:C	chr9	69516481	CG	C	chr9_69516481_CG_C	PASS	2.199e-06	6.59694e-06	909506	2	NM_001163.4	ENST00000265381	ENSG00000107282	protein_coding	APBA1	frameshift_variant	0	22.9	NA	NA	NA	HC	PTV	D/X	243	FALSE	TRUE	C	CG	2.199e-06	2	2.38285e-06	0.656346	0.42	1.66964	3.11022	0.288181	0.59	2
9:69516484:C:T	chr9	69516484	C	T	chr9_69516484_C_T;chr9_69516484_C_G	PASS	1.75919e-05	2.19898e-06	909510	16	NM_001163.4	ENST00000265381	ENSG00000107282	protein_coding	APBA1	missense_variant	0	21.2	0.161	tolerated_low_confidence(0.12)	benign(0.106)	NA	MISSENSE	D/N	243	TRUE	FALSE	T	C	1.75919e-05	16	1.78713e-05	4.09651	0.043	1.57729	1.13572	1.92877	0.16	15
9:69516486:G:T	chr9	69516486	G	T	chr9_69516486_G_T	PASS	1.0995e-06	4.39796e-06	909508	1	NM_001163.4	ENST00000265381	ENSG00000107282	protein_coding	APBA1	missense_variant	0	24.7	0.337	deleterious_low_confidence(0.03)	possibly_damaging(0.459)	NA	MISSENSE	S/Y	242	FALSE	FALSE	T	G	1.0995e-06	1	1.19142e-06	0.122267	0.73	2.26169	4.39852	0.264395	0.61	1
9:69516489:C:G	chr9	69516489	C	G	chr9_69516489_C_G	PASS	6.59696e-05	2.19898e-06	909510	60	NM_001163.4	ENST00000265381	ENSG00000107282	protein_coding	APBA1	missense_variant	9.30233e-05	24.8	0.311	deleterious_low_confidence(0)	possibly_damaging(0.519)	NA	MISSENSE	R/P	241	FALSE	FALSE	G	C	6.59696e-05	60	7.02938e-05	1.80634	0.18	0.777387	0.57269	1.84262	0.17	59
9:69516493:C:G	chr9	69516493	C	G	chr9_69516493_C_G	PASS	1.0995e-06	4.39796e-06	909508	1	NM_001163.4	ENST00000265381	ENSG00000107282	protein_coding	APBA1	missense_variant	0	21.3	0.21	tolerated_low_confidence(0.05)	benign(0.011)	NA	MISSENSE	E/Q	240	FALSE	FALSE	G	C	1.0995e-06	1	1.19142e-06	0.400452	0.53	-3.4969	4.39898	0.631921	0.43	1
9:69516495:T:A	chr9	69516495	T	A	chr9_69516495_T_A	PASS	3.29852e-06	1.53929e-05	909498	3	NM_001163.4	ENST00000265381	ENSG00000107282	protein_coding	APBA1	missense_variant	0	26.9	0.468	deleterious_low_confidence(0)	probably_damaging(0.923)	NA	MISSENSE	D/V	239	FALSE	FALSE	A	T	3.29852e-06	3	3.57431e-06	0.72646	0.39	-1.84422	2.53949	0.527389	0.47	3
9:69516496:C:T	chr9	69516496	C	T	chr9_69516496_C_T	PASS	3.29848e-06	2.19898e-06	909510	3	NM_001163.4	ENST00000265381	ENSG00000107282	protein_coding	APBA1	missense_variant	0	26	0.177	deleterious_low_confidence(0.02)	possibly_damaging(0.894)	NA	MISSENSE	D/N	239	FALSE	FALSE	T	C	3.29848e-06	3	3.57426e-06	0.726469	0.39	-1.84424	2.53949	0.527402	0.47	3
9:69516498:T:C	chr9	69516498	T	C	chr9_69516498_T_C	PASS	1.0995e-06	4.39796e-06	909508	1	NM_001163.4	ENST00000265381	ENSG00000107282	protein_coding	APBA1	missense_variant	0	24.4	0.286	deleterious_low_confidence(0)	benign(0.005)	NA	MISSENSE	Y/C	238	FALSE	FALSE	C	T	1.0995e-06	1	1.19142e-06	0.022153	0.88	-2.59903	4.39852	0.349148	0.55	1
9:69516500:A:G	chr9	69516500	A	G	chr9_69516500_A_G	PASS	5.4977e-06	4.39796e-05	909472	5	NM_001163.4	ENST00000265381	ENSG00000107282	protein_coding	APBA1	synonymous_variant	0	10.33	NA	NA	NA	NA	SYN	H	237	FALSE	FALSE	G	A	5.4977e-06	5	3.57441e-06	0.210295	0.65	-0.0380855	2.53949	0.000224919	0.99	3
9:69516501:T:C	chr9	69516501	T	C	chr9_69516501_T_C	PASS	1.0995e-06	4.39796e-06	909508	1	NM_001163.4	ENST00000265381	ENSG00000107282	protein_coding	APBA1	missense_variant	0	25.9	0.311	deleterious_low_confidence(0)	probably_damaging(0.987)	NA	MISSENSE	H/R	237	FALSE	FALSE	C	T	1.0995e-06	1	1.19142e-06	1.69053	0.19	-1.79931	4.39856	0.167337	0.68	1
9:69516503:G:A	chr9	69516503	G	A	chr9_69516503_G_A	PASS	4.39798e-06	4.39796e-06	909508	4	NM_001163.4	ENST00000265381	ENSG00000107282	protein_coding	APBA1	synonymous_variant	1.54957e-05	9.271	NA	NA	NA	NA	SYN	H	236	FALSE	FALSE	A	G	4.39798e-06	4	4.76569e-06	2.41402	0.12	5.01205	2.19932	5.19343	0.023	4
9:69516506:C:G	chr9	69516506	C	G	chr9_69516506_C_G	PASS	4.39798e-06	4.39796e-06	909508	4	NM_001163.4	ENST00000265381	ENSG00000107282	protein_coding	APBA1	synonymous_variant	0	11.01	NA	NA	NA	NA	SYN	L	235	FALSE	FALSE	G	C	4.39798e-06	4	2.38285e-06	0.851835	0.36	-1.79155	3.1108	0.331674	0.56	2
9:69516507:A:G	chr9	69516507	A	G	chr9_69516507_A_G	PASS	1.0995e-06	4.39796e-06	909508	1	NM_001163.4	ENST00000265381	ENSG00000107282	protein_coding	APBA1	missense_variant	1.55048e-05	27.8	0.471	deleterious_low_confidence(0)	possibly_damaging(0.758)	NA	MISSENSE	L/P	235	FALSE	FALSE	G	A	1.0995e-06	1	1.19142e-06	4.43601	0.035	11.3827	4.39849	6.69703	0.0097	1
9:69516510:C:T	chr9	69516510	C	T	chr9_69516510_C_T	PASS	2.19899e-06	4.39796e-06	909508	2	NM_001163.4	ENST00000265381	ENSG00000107282	protein_coding	APBA1	missense_variant	0	27.6	0.34	deleterious_low_confidence(0)	possibly_damaging(0.806)	NA	MISSENSE	R/Q	234	FALSE	FALSE	T	C	2.19899e-06	2	2.38285e-06	0.0993518	0.75	1.0673	3.11028	0.117754	0.73	2
9:69516511:G:T	chr9	69516511	G	T	chr9_69516511_G_T	PASS	2.19899e-06	2.19898e-06	909510	2	NM_001163.4	ENST00000265381	ENSG00000107282	protein_coding	APBA1	synonymous_variant	1.55e-05	12.36	NA	NA	NA	NA	SYN	R	234	FALSE	FALSE	T	G	2.19899e-06	2	2.38284e-06	16.3269	5.3e-05	12.4428	3.11064	16.0006	6.3e-05	2
[truncated: 3,892 more rows]

## Sheet: 6
Gene	VAR_dropped	BETA	SE	P
APBA1	9:69456246:C:T	2.31525	0.461026	5.11733e-07
APBA1	9:69456412:AG:A	2.23502	0.452488	7.83869e-07
[truncated: 95 more rows]

## Sheet: 7
		APBA1 HC PTV				BSN HC PTV				rs9843653
[truncated: 37 more rows]

[truncated: 9 more sheets: 8, 9, 10, 11, 12, 13, 14, 15, 16]
