# Supplementary material for: Protein-truncating variants in BSN are associated with severe adult-onset obesity, type 2 diabetes and fatty liver disease
Source: Nat Genet. 2024 Apr 4;56(4):579–84. doi: 10.1038/s41588-024-01694-x (PMC11018524; doi:10.1038/s41588-024-01694-x)
Supplement: Supplementary file 4 — Statistical source data. [file 41588_2024_1694_MOESM4_ESM.xlsx]

## Sheet: 1a
Gene	Results	Mask	beta	se	p	ac	status
MC4R	Cambridge	pLOF	2.49	0.32	5.9e-15	191	Known
KIAA1109	Cambridge	pLOF	0.99	0.17	4.7e-09	681	Known
SLTM	Cambridge	pLOF	2.91	0.51	1.1e-08	75	Known
PCSK1	Cambridge	pLOF	2.24	0.43	1.6e-07	105	Known
UBR2	Cambridge	pLOF	1.98	0.41	1.2e-06	116	Known
BSN	Cambridge	pLOF	3.29	0.59	1.9e-08	65	Novel
TOX4	Cambridge	pLOF	3.61	0.71	3.1e-07	39	Novel
APBA1	Cambridge	pLOF	2.08	0.42	6.1e-07	111	Novel
ATP13A1	Cambridge	pLOF	1.82	0.37	1.1e-06	139	Novel
BSN	AZ-replication	pLOF	2.80168	0.85051	0.00145	32	Novel
TOX4	AZ-replication	pLOF	1.60096	0.95057	0.0909	27	Novel
APBA1	AZ-replication	pLOF	2.30138	1.10066	0.0392	20	Novel
ATP13A1	AZ-replication	pLOF	0.5003	1.0006	0.623	25	Novel

## Sheet: 1b
SYMBOL	varID	LOFTEE	PARSED_CSQ	BOLT_MAF	BETA	SE	P_BOLT_LMM_INF	BOLT_AC
BSN	3:49625078:C:T	HC	PTV	2.38271e-06	5.72221	3.09637	0.065	2
BSN	3:49642266:A:T	HC	PTV	1.19155e-06	2.57668	4.37888	0.56	1
BSN	3:49642828:AC:A	HC	PTV	1.19136e-06	12.8294	4.37894	0.0034	1
BSN	3:49650804:A:T	HC	PTV	1.19135e-06	7.17364	4.37885	0.1	1
BSN	3:49650991:CTAAAG:C	HC	PTV	1.19135e-06	-1.28939	4.37885	0.77	1
BSN	3:49651080:G:A	HC	PTV	2.38295e-06	0.620145	3.09632	0.84	2
BSN	3:49651081:T:A	HC	PTV	3.57421e-06	2.66456	2.52814	0.29	3
BSN	3:49651693:G:GT	HC	PTV	2.38271e-06	0.0896683	3.09635	0.98	2
BSN	3:49651695:GA:G	HC	PTV	1.19135e-06	5.4378	4.37887	0.21	1
BSN	3:49651697:CAG:C	HC	PTV	1.19135e-06	0.774985	4.37885	0.86	1
BSN	3:49652438:AGC:A	HC	PTV	1.19135e-06	-4.32711	4.37887	0.32	1
BSN	3:49652443:G:T	HC	PTV	1.19135e-06	-4.32711	4.37887	0.32	1
BSN	3:49652546:CCT:C	HC	PTV	1.19135e-06	4.47367	4.37884	0.31	1
BSN	3:49652815:C:T	HC	PTV	1.19135e-06	-1.2661	4.37887	0.77	1
BSN	3:49652905:G:T	HC	PTV	1.19135e-06	-3.62547	4.37888	0.41	1
BSN	3:49653016:AACCTGCCC:A	HC	PTV	1.19135e-06	8.55715	4.37889	0.051	1
BSN	3:49653311:TG:T	HC	PTV	1.19135e-06	17.1223	4.37892	9.2e-05	1
BSN	3:49653382:C:T	HC	PTV	2.38271e-06	0.896274	3.09634	0.77	2
BSN	3:49653520:TC:T	HC	PTV	1.19136e-06	6.62782	4.37886	0.13	1
BSN	3:49653557:GC:G	HC	PTV	1.19136e-06	6.83354	4.37888	0.12	1
BSN	3:49653683:AGG:A	HC	PTV	1.19443e-06	-1.23267	4.37888	0.78	1
BSN	3:49653851:CTG:C	HC	PTV	1.19135e-06	2.06143	4.37888	0.64	1
BSN	3:49653895:C:T	HC	PTV	1.19136e-06	6.93726	4.37888	0.11	1
BSN	3:49653949:C:T	HC	PTV	1.19136e-06	4.42374	4.37887	0.31	1
BSN	3:49654034:CT:C	HC	PTV	1.19137e-06	14.8277	4.37888	0.00071	1
BSN	3:49654146:AGC:A	HC	PTV	1.19136e-06	8.90874	4.37888	0.042	1
BSN	3:49654431:G:GC	HC	PTV	1.19135e-06	-4.66423	4.379	0.29	1
BSN	3:49654643:A:AT	HC	PTV	1.19136e-06	0.593634	4.3789	0.89	1
BSN	3:49654717:C:T	HC	PTV	1.19135e-06	1.71247	4.37886	0.7	1
BSN	3:49655049:A:AG	HC	PTV	2.38271e-06	0.353862	3.0964	0.91	2
BSN	3:49655339:T:TGG	HC	PTV	1.19135e-06	-2.75064	4.37885	0.53	1
BSN	3:49655428:CAG:C	HC	PTV	2.38283e-06	11.539	3.09633	0.00019	2
BSN	3:49655584:C:T	HC	PTV	1.19135e-06	-0.736182	4.3789	0.87	1
BSN	3:49655775:C:A	HC	PTV	2.3827e-06	-0.893356	3.09634	0.77	2
BSN	3:49656556:C:T	HC	PTV	1.19135e-06	13.069	4.37893	0.0028	1
BSN	3:49656712:C:T	HC	PTV	1.19135e-06	-4.43533	4.37886	0.31	1
BSN	3:49656907:C:T	HC	PTV	3.57406e-06	1.08147	2.52819	0.67	3
BSN	3:49656946:C:T	HC	PTV	1.19137e-06	6.63994	4.3789	0.13	1
BSN	3:49657012:C:T	HC	PTV	3.57406e-06	-2.19086	2.52814	0.39	3
BSN	3:49657311:GCAGA:G	HC	PTV	1.19135e-06	-0.500839	4.37886	0.91	1
BSN	3:49658092:CT:C	HC	PTV	1.19135e-06	12.9624	4.37894	0.0031	1
BSN	3:49660585:TC:T	HC	PTV	1.19135e-06	4.52314	4.37888	0.3	1
BSN	3:49660999:C:T	HC	PTV	1.19136e-06	7.99619	4.37887	0.068	1
BSN	3:49661530:C:T	HC	PTV	1.19136e-06	2.57597	4.37886	0.56	1
BSN	3:49661686:C:CCCTGCTG	HC	PTV	1.19135e-06	20.3335	4.37886	3.4e-06	1
BSN	3:49661782:C:T	HC	PTV	1.19135e-06	-2.63431	4.37884	0.55	1
BSN	3:49661932:CA:C	HC	PTV	1.19135e-06	3.42945	4.37884	0.43	1
BSN	3:49662466:C:T	HC	PTV	1.19135e-06	0.593014	4.37891	0.89	1
BSN	3:49663277:C:T	HC	PTV	2.3827e-06	2.44393	3.09635	0.43	2
BSN	3:49663838:CAG:C	HC	PTV	1.19135e-06	4.77735	4.37886	0.28	1
BSN	3:49663847:GC:G	HC	PTV	1.19136e-06	-2.48762	4.37883	0.57	1
BSN	3:49664836:G:A	HC	PTV	1.19152e-06	-6.90525	4.37891	0.11	1
BSN	3:49625078:C:T	HC	PTV	2.38271e-06	5.72221	3.09637	0.065	2
BSN	3:49642266:A:T	HC	PTV	1.19155e-06	2.57668	4.37888	0.56	1
BSN	3:49642828:AC:A	HC	PTV	1.19136e-06	12.8294	4.37894	0.0034	1
BSN	3:49650804:A:T	HC	PTV	1.19135e-06	7.17364	4.37885	0.1	1
BSN	3:49650991:CTAAAG:C	HC	PTV	1.19135e-06	-1.28939	4.37885	0.77	1
BSN	3:49651080:G:A	HC	PTV	2.38295e-06	0.620145	3.09632	0.84	2
BSN	3:49651081:T:A	HC	PTV	3.57421e-06	2.66456	2.52814	0.29	3
BSN	3:49651693:G:GT	HC	PTV	2.38271e-06	0.0896683	3.09635	0.98	2
BSN	3:49651695:GA:G	HC	PTV	1.19135e-06	5.4378	4.37887	0.21	1
BSN	3:49651697:CAG:C	HC	PTV	1.19135e-06	0.774985	4.37885	0.86	1
BSN	3:49652438:AGC:A	HC	PTV	1.19135e-06	-4.32711	4.37887	0.32	1
BSN	3:49652443:G:T	HC	PTV	1.19135e-06	-4.32711	4.37887	0.32	1
BSN	3:49652546:CCT:C	HC	PTV	1.19135e-06	4.47367	4.37884	0.31	1
BSN	3:49652815:C:T	HC	PTV	1.19135e-06	-1.2661	4.37887	0.77	1
BSN	3:49652905:G:T	HC	PTV	1.19135e-06	-3.62547	4.37888	0.41	1
BSN	3:49653016:AACCTGCCC:A	HC	PTV	1.19135e-06	8.55715	4.37889	0.051	1
BSN	3:49653311:TG:T	HC	PTV	1.19135e-06	17.1223	4.37892	9.2e-05	1
BSN	3:49653382:C:T	HC	PTV	2.38271e-06	0.896274	3.09634	0.77	2
BSN	3:49653520:TC:T	HC	PTV	1.19136e-06	6.62782	4.37886	0.13	1
BSN	3:49653557:GC:G	HC	PTV	1.19136e-06	6.83354	4.37888	0.12	1
BSN	3:49653683:AGG:A	HC	PTV	1.19443e-06	-1.23267	4.37888	0.78	1
BSN	3:49653851:CTG:C	HC	PTV	1.19135e-06	2.06143	4.37888	0.64	1
BSN	3:49653895:C:T	HC	PTV	1.19136e-06	6.93726	4.37888	0.11	1
BSN	3:49653949:C:T	HC	PTV	1.19136e-06	4.42374	4.37887	0.31	1
BSN	3:49654034:CT:C	HC	PTV	1.19137e-06	14.8277	4.37888	0.00071	1
BSN	3:49654146:AGC:A	HC	PTV	1.19136e-06	8.90874	4.37888	0.042	1
BSN	3:49654431:G:GC	HC	PTV	1.19135e-06	-4.66423	4.379	0.29	1
BSN	3:49654643:A:AT	HC	PTV	1.19136e-06	0.593634	4.3789	0.89	1
BSN	3:49654717:C:T	HC	PTV	1.19135e-06	1.71247	4.37886	0.7	1
BSN	3:49655049:A:AG	HC	PTV	2.38271e-06	0.353862	3.0964	0.91	2
BSN	3:49655339:T:TGG	HC	PTV	1.19135e-06	-2.75064	4.37885	0.53	1
BSN	3:49655428:CAG:C	HC	PTV	2.38283e-06	11.539	3.09633	0.00019	2
BSN	3:49655584:C:T	HC	PTV	1.19135e-06	-0.736182	4.3789	0.87	1
BSN	3:49655775:C:A	HC	PTV	2.3827e-06	-0.893356	3.09634	0.77	2
BSN	3:49656556:C:T	HC	PTV	1.19135e-06	13.069	4.37893	0.0028	1
BSN	3:49656712:C:T	HC	PTV	1.19135e-06	-4.43533	4.37886	0.31	1
BSN	3:49656907:C:T	HC	PTV	3.57406e-06	1.08147	2.52819	0.67	3
BSN	3:49656946:C:T	HC	PTV	1.19137e-06	6.63994	4.3789	0.13	1
BSN	3:49657012:C:T	HC	PTV	3.57406e-06	-2.19086	2.52814	0.39	3
BSN	3:49657311:GCAGA:G	HC	PTV	1.19135e-06	-0.500839	4.37886	0.91	1
BSN	3:49658092:CT:C	HC	PTV	1.19135e-06	12.9624	4.37894	0.0031	1
BSN	3:49660585:TC:T	HC	PTV	1.19135e-06	4.52314	4.37888	0.3	1
BSN	3:49660999:C:T	HC	PTV	1.19136e-06	7.99619	4.37887	0.068	1
BSN	3:49661530:C:T	HC	PTV	1.19136e-06	2.57597	4.37886	0.56	1
BSN	3:49661686:C:CCCTGCTG	HC	PTV	1.19135e-06	20.3335	4.37886	3.4e-06	1
BSN	3:49661782:C:T	HC	PTV	1.19135e-06	-2.63431	4.37884	0.55	1
BSN	3:49661932:CA:C	HC	PTV	1.19135e-06	3.42945	4.37884	0.43	1
BSN	3:49662466:C:T	HC	PTV	1.19135e-06	0.593014	4.37891	0.89	1
BSN	3:49663277:C:T	HC	PTV	2.3827e-06	2.44393	3.09635	0.43	2
BSN	3:49663838:CAG:C	HC	PTV	1.19135e-06	4.77735	4.37886	0.28	1
BSN	3:49663847:GC:G	HC	PTV	1.19136e-06	-2.48762	4.37883	0.57	1
BSN	3:49664836:G:A	HC	PTV	1.19152e-06	-6.90525	4.37891	0.11	1
