# Supplementary material for: Protein-truncating variants in BSN are associated with severe adult-onset obesity, type 2 diabetes and fatty liver disease
Source: Nat Genet. 2024 Apr 4;56(4):579–84. doi: 10.1038/s41588-024-01694-x (PMC11018524; doi:10.1038/s41588-024-01694-x)
Supplement: Supplementary file 5 — Statistical source data. [file 41588_2024_1694_MOESM5_ESM.xlsx]

## Sheet: Fig2
Gene	Results	Mask	beta	se	p
UHMK1	Regeneron	pLOF+Missense	-0.33	0.06	2.2e-05
GPR75	Regeneron	pLOF	-1.85	0.42	6.63e-06
ROBO1	Regeneron	pLOF	1.36	0.31	3.95e-06
KIAA1109	Regeneron	pLOF	0.82	0.14	2.98e-07
PCSK1	Regeneron	pLOF	1.64	0.39	4.2e-05
GPR151	Regeneron	pLOF+Missense	-0.33	0.06	4.45e-10
SPARC	Regeneron	pLOF+Missense	0.33	0.06	4.28e-09
UBR2	Regeneron	pLOF	2.24	0.42	1.02e-07
CALCR	Regeneron	pLOF+Missense	0.33	0.06	6.6e-06
PDE3B	Regeneron	pLOF	0.55	0.14	6.91e-05
ANO4	Regeneron	pLOF	1.36	0.36	0.000109
KIAA0586	Regeneron	pLOF+Missense	-0.22	0.03	0.00011
MC4R	Regeneron	pLOF+Missense	1.58	0.14	4.45e-28
DPP9	Regeneron	pLOF+Missense	-0.38	0.08	8.98e-09
ANKRD27	Regeneron	pLOF+Missense	0.22	0.03	2.89e-08
GIPR	Regeneron	pLOF+Missense	-0.38	0.08	3.56e-10
BSN	Cambridge	pLOF	3.29	0.59	1.9e-08
APBA1	Cambridge	pLOF	2.08	0.42	6.1e-07
