# Supplementary material for: Protein-truncating variants in BSN are associated with severe adult-onset obesity, type 2 diabetes and fatty liver disease
Source: Nat Genet. 2024 Apr 4;56(4):579–84. doi: 10.1038/s41588-024-01694-x (PMC11018524; doi:10.1038/s41588-024-01694-x)
Supplement: Supplementary file 6 — Statistical source data. [file 41588_2024_1694_MOESM6_ESM.xlsx]

## Sheet: Fig3
	Underweight	Healthy weight	Overweight	Obesity	Severe Obesity	Total Number
BSN	0	12	21	25	7	65
APBA1	1	18	47	41	4	111
MC4R	0	30	82	69	10	191
non-carriers	2042	137092	178646	93777	7767	419324
